# Supplementary material for: Monomeric agonist peptide/MHCII complexes activate T‐cells in an autonomous fashion
Source: EMBO Rep. 2023 Sep 28;24(11):e57842. doi: 10.15252/embr.202357842 (PMC10626418; doi:10.15252/embr.202357842)
Supplement: Supplementary file 2 — Source Data for Figure 1 [file EMBR-24-e57842-s001.zip]

Archive with 59 entries (50 files):
- Figure 1/
- Figure 1/.DS_Store
- __MACOSX/Figure 1/._.DS_Store
- Figure 1/A/
- Figure 1/C/
- Figure 1/D/
- Figure 1/E/
- Figure 1/B/
- Figure 1/A/Fig 1A.xlsx
- __MACOSX/Figure 1/A/._Fig 1A.xlsx
- Figure 1/A/.DS_Store
- __MACOSX/Figure 1/A/._.DS_Store
- Figure 1/A/data unmixed/
- Figure 1/C/Fig 1C.xlsx
- __MACOSX/Figure 1/C/._Fig 1C.xlsx
- Figure 1/D/Fig 1D.xlsx
- __MACOSX/Figure 1/D/._Fig 1D.xlsx
- Figure 1/E/Activated BMDC.tif
- __MACOSX/Figure 1/E/._Activated BMDC.tif
- Figure 1/E/Fig 1E.xlsx
- __MACOSX/Figure 1/E/._Fig 1E.xlsx
- Figure 1/E/Activated B-cell.tif
- __MACOSX/Figure 1/E/._Activated B-cell.tif
- Figure 1/B/Fig 1B.xlsx
- __MACOSX/Figure 1/B/._Fig 1B.xlsx
- Figure 1/A/data unmixed/.DS_Store
- __MACOSX/Figure 1/A/data unmixed/._.DS_Store
- Figure 1/A/data unmixed/Reference Group/
- __MACOSX/Figure 1/A/data unmixed/._Reference Group
- Figure 1/A/data unmixed/Group_001/
- __MACOSX/Figure 1/A/data unmixed/._Group_001
- Figure 1/A/data unmixed/Reference Group/APC-Fire 750 (Cells).fcs
- Figure 1/A/data unmixed/Reference Group/PE (Cells).fcs
- Figure 1/A/data unmixed/Reference Group/BV421 (Cells).fcs
- Figure 1/A/data unmixed/Reference Group/Unstained (Cells).fcs
- Figure 1/A/data unmixed/Group_001/no peptide scfv.fcs
- __MACOSX/Figure 1/A/data unmixed/Group_001/._no peptide scfv.fcs
- Figure 1/A/data unmixed/Group_001/unstained.fcs
- __MACOSX/Figure 1/A/data unmixed/Group_001/._unstained.fcs
- Figure 1/A/data unmixed/Group_001/0.04 um MCC.fcs
- __MACOSX/Figure 1/A/data unmixed/Group_001/._0.04 um MCC.fcs
- Figure 1/A/data unmixed/Group_001/.DS_Store
- __MACOSX/Figure 1/A/data unmixed/Group_001/._.DS_Store
- Figure 1/A/data unmixed/Group_001/1 um MCC scFV.fcs
- __MACOSX/Figure 1/A/data unmixed/Group_001/._1 um MCC scFV.fcs
- Figure 1/A/data unmixed/Group_001/0.2 um MCC.fcs
- __MACOSX/Figure 1/A/data unmixed/Group_001/._0.2 um MCC.fcs
- Figure 1/A/data unmixed/Group_001/0.2 um MCC scFV.fcs
- __MACOSX/Figure 1/A/data unmixed/Group_001/._0.2 um MCC scFV.fcs
- Figure 1/A/data unmixed/Group_001/0.04 um MCC scFV.fcs
- __MACOSX/Figure 1/A/data unmixed/Group_001/._0.04 um MCC scFV.fcs
- Figure 1/A/data unmixed/Group_001/0.008 um MCC scFV.fcs
- __MACOSX/Figure 1/A/data unmixed/Group_001/._0.008 um MCC scFV.fcs
- Figure 1/A/data unmixed/Group_001/1 um MCC.fcs
- __MACOSX/Figure 1/A/data unmixed/Group_001/._1 um MCC.fcs
- Figure 1/A/data unmixed/Group_001/0.008 um MCC.fcs
- __MACOSX/Figure 1/A/data unmixed/Group_001/._0.008 um MCC.fcs
- Figure 1/A/data unmixed/Group_001/no peptide.fcs
- __MACOSX/Figure 1/A/data unmixed/Group_001/._no peptide.fcs
