# Supplementary material for: Monomeric agonist peptide/MHCII complexes activate T‐cells in an autonomous fashion
Source: EMBO Rep. 2023 Sep 28;24(11):e57842. doi: 10.15252/embr.202357842 (PMC10626418; doi:10.15252/embr.202357842)
Supplement: Supplementary file 2 — Source Data for Figure 1 [file EMBR-24-e57842-s001.zip › Figure 1/A/Fig 1A.xlsx]

## Sheet: Fig. 1A
µM MCC peptide	+ 14.4.4 scFV	- 14.4.4 scFV
1	10.9	27.8
0.2	3.82	24.5
0.04	0.37	20.5
0.008	0.091	6
0	0.065	0.14
[Agonist] vs. response (three parameters)
Best-fit values	+ 14.4.4 scFV	- 14.4.4 scFV	Global (shared)
Bottom	0.01843	-0.5091
Top	28.17	28.17	28.17
EC50	1.54	0.02005
logEC50	0.1875	-1.698
Span	28.15	28.68
95% CI (profile likelihood)
Bottom	-1.917 to 1.922	-3.690 to 2.606
Top	25.46 to 31.05	25.46 to 31.05	25.46 to 31.05
EC50	0.9056 to 2.864	0.01198 to 0.03437
logEC50	-0.04306 to 0.4569	-1.921 to -1.464
Goodness of Fit
Degrees of Freedom			5
R squared	0.9943	0.9863	0.9921
Sum of Squares	0.4987	7.997	8.496
Sy.x			1.304
Constraints
Top	Top > 25 and shared	Top > 25 and shared
EC50	EC50 > 0	EC50 > 0
Number of points
# of X values	5	5
# Y values analyzed	5	5
