# Supplementary material for: Monomeric agonist peptide/MHCII complexes activate T‐cells in an autonomous fashion
Source: EMBO Rep. 2023 Sep 28;24(11):e57842. doi: 10.15252/embr.202357842 (PMC10626418; doi:10.15252/embr.202357842)
Supplement: Supplementary file 2 — Source Data for Figure 1 [file EMBR-24-e57842-s001.zip › Figure 1/C/Fig 1C.xlsx]

## Sheet: Fig. 1C
Non-activated CD19+ B-cells	Activated CD19+ B-cells			Non-activated CD19+ B-cells	Activated CD19+ B-cells
5.21618	5.24036			56354	484292
4.60675	5.36392			55507	468684
5.18303	6.07232			54660	489242
5.09402	5.97395
4.66139	5.88451			78520	563915
4.54291	5.59604			80734	572221
5.27885	5.9123			79191
5.25385	5.68116				493813
4.99732	5.64947			70862	516250
4.67173	5.72508			76967
4.98467	6.03761
4.94276	6.05163
4.60828	5.77776
5.26011	5.75541
4.99372	5.87169
4.48913	5.65925
5.02319	6.04849
4.35485	5.13687
5.37214	5.74606
4.87107	4.97773
5.14237	6.23832
5.49659	5.87398
4.63743	5.54503
5.42425	5.52755
4.99089	5.89576
4.87419	5.71852
4.77644	5.67883
5.10083	5.79094
5.16625	5.46305
5.39594	5.34913
4.82004	5.7702
4.522	5.15132
4.74723	6.11261
5.14901	5.13381
5.30463	5.74725
5.76328	5.7712
4.99262	4.66644
4.87563	5.64318
4.89637	5.88759
5.43084	5.79817
5.16456	5.09948
4.83411	5.26241
4.95462	5.61227
4.52985	5.95387
4.52617	5.99099
5.28916	6.08302
5.1298	5.58892
5.24934	5.78981
4.5353	5.92901
4.6624	5.63074
5.067	5.67087
4.8357	6.01934
5.17087	5.7403
4.73171	6.13642
5.15631	5.68897
5.29555	5.99598
5.00027	5.8566
4.96228	5.78976
4.85688	5.25618
5.05639	5.98356
4.55817	6.12184
5.04787	5.99754
5.00474	5.29217
4.88178	5.98011
4.63886	5.73007
4.79595	5.71823
5.53212	5.84905
5.01067	5.82524
4.86562	5.19939
4.95582	5.82531
5.01772	5.60116
5.00243	5.44857
5.6003	5.65786
5.28177	5.43763
5.11484	5.66435
5.6201	5.63331
4.74389	5.86992
4.99025	5.45887
5.52478	5.06032
4.75438	5.69074
5.32408	5.17255
5.08837	5.58499
4.85277	5.21835
4.69983	5.68184
4.8332	5.91896
4.68248	6.22806
4.90494	5.84785
4.99215	5.64038
4.94541	5.98258
4.88603	5.95448
5.47452	5.94754
5.55468	6.02795
5.3077	5.83215
5.69728	5.59804
5.1103	5.70097
4.83683	5.80724
4.8532	5.79753
5.08188	5.23839
4.64346	6.29756
4.53485	6.33185
5.47384	5.56056
4.28845	6.15197
5.16593	5.7218
5.09064	5.15794
5.37561	5.5637
4.92729	5.39842
4.71681	4.78288
4.77799	5.70285
5.64517	6.08355
4.85146	5.51106
5.21392	6.06664
5.32143	5.47778
5.13979	5.45709
5.01727	5.80349
5.32919	5.74049
5.00274	5.36251
5.16307	5.20657
4.86308	5.61227
5.06367	5.79733
4.76701	5.70297
4.97461	5.41273
5.05761	5.31869
5.0296	5.67111
4.92065	5.55008
4.78287	5.37509
4.74695	5.64254
5.01233	5.9287
4.51826	5.95019
4.86751	5.08406
5.01052	5.59871
5.13979	6.10043
4.63277	5.13856
5.05571	5.8575
4.80185	5.59186
5.56648	5.22003
4.97658	5.67964
5.24363	5.25265
4.75192	5.64933
5.28258	5.56509
4.82401	6.08405
4.53121	5.90157
4.88198	5.84566
4.65732	5.75386
5.00901	5.89069
4.97197	5.76817
4.81033	5.21675
5.25497	5.84813
5.09252	6.03196
4.75465	6.02112
5.0032	5.4132
5.15642	6.07274
5.00043	5.71301
4.83997	5.85439
4.61246	5.84189
4.90801	5.86331
4.8284	5.35484
5.04843	5.30648
5.43285	5.38048
5.3826	5.72174
4.99857	6.06772
4.73085	5.93391
5.27087	6.24314
4.46856	5.94195
4.50732	5.76301
4.55386	5.16889
5.1986	6.13989
4.95047	5.46972
5.25687	5.27632
4.97999	5.19516
4.92784	5.79379
4.92214	5.74305
4.73798	5.652
4.86031	4.82588
5.09738	5.97402
5.07801	6.00114
3.98963	5.36559
5.02858	6.13331
4.99498	5.91245
4.85168	5.81336
5.2424	5.61355
5.43222	5.56056
4.69828	5.78266
5.34725	5.86996
5.25446	5.98804
4.73571	5.32482
4.62769	5.53804
5.30945	4.90263
4.42542	5.76706
4.99981	5.69604
5.09651	5.79962
5.53849	5.14304
5.56259	5.61528
4.95375	4.73686
4.96832	6.00587
4.96279	5.83177
5.25523	5.671
4.35416	5.77135
5.48549	5.35512
4.82633	6.30435
4.80283	5.20445
5.39854	6.08143
4.96464	5.74148
4.66341	5.55795
4.90359	5.87394
5.13414	5.41915
5.01994	5.68785
5.17108	5.56732
5.5362	6.19563
4.81887	5.43814
4.76595	5.64654
5.09787	5.84533
5.37613	5.4715
4.43972	5.78615
4.66139	5.87691
4.86919	5.23857
5.09114	6.10691
4.58395	5.43325
5.1283	5.9371
5.30724	6.02942
4.98579	5.22642
4.91409	5.23453
5.32832	5.44514
4.45465	5.9359
5.23579	5.44857
4.59194	5.89143
5.09377	5.40181
5.36997	5.60147
4.69423	5.08876
5.16126	6.07261
4.81957	6.06626
4.8673	5.29829
5.07294	5.91307
4.98016	5.96515
5.09676	5.58535
4.45736	6.08833
4.62769	6.01584
4.91916	5.64574
4.78567	5.9368
4.89696	5.93266
4.88035	5.64884
4.62623	6.20532
5.78978	5.35182
4.4172	5.25152
5.2142	5.21506
4.6597	5.67305
5.55138	5.36825
5.04843	5.6936
4.73996	5.24337
4.93904	6.06824
4.86814	5.93373
5.59309	5.2886
4.58876	5.75473
5.05924	5.69663
4.49412	5.93409
4.97048	6.22595
4.82725	4.81058
5.51315	5.8668
4.67731	5.53521
4.98016	5.80507
5.19978	5.61832
4.49709	5.15545
4.93438	5.73761
4.89677	5.95511
4.426	5.3762
4.71591	5.60221
5.18303	5.7833
5.01757	5.98895
5.2874	6.03294
4.59902	6.00729
5.34298	5.58964
4.34865	6.03624
4.81414	5.54591
4.34376	5.76477
4.68569	6.34564
4.53934	5.52139
5.38279	5.79379
4.88703	5.96259
4.61284	6.0633
5.13312	5.43666
4.64486	4.99514
4.55859	5.77444
4.76806	4.91031
5.13901	5.56442
4.88582	5.7346
4.86074	5.82347
5.14459	6.07764
5.22263	5.24628
5.17854	5.2773
4.58111	5.85601
4.62402	6.13175
4.18345	5.14869
5.3067	6.07112
5.3749	5.84062
4.66642	5.77534
4.95047	5.59902
5.27721	5.37601
5.06206	5.6369
4.91692	5.71021
5.95436	5.89904
4.73228	5.9493
4.85255	5.40015
4.97313	4.75765
5.57332	5.78424
4.73286	5.72338
5.17617	5.40718
4.7767	5.73265
4.17628	5.35757
5.18637	5.94949
4.83997	5.72039
4.9489	4.98931
5.66374	5.55273
5.09589	5.62516
4.94611	5.47275
4.80526	5.77475
4.85666	5.78961
5.00197	5.50495
4.43348	5.48443
5.44956	5.94523
5.59718	5.24917
5.10058	5.04454
5.0618	5.88301
5.26011	6.2069
4.87974	5.25412
4.58796	5.91175
5.18536	5.61846
5.35141	5.88113
4.72006	5.35155
5.21164	5.97759
5.26325	5.78792
5.24115	5.854
4.96682	5.49471
5.30217	6.07508
5.06153	5.66468
5.26561	5.21439
4.93203	5.97915
4.88723	5.86151
4.97346	6.13845
4.61622	5.18334
4.11187	5.60816
5.50442	5.95789
5.5456	5.75715
5.18374	5.79164
4.82955	5.71864
4.91972	5.89621
4.65595	5.38267
5.03748	5.41613
5.47076	5.25678
5.42506	6.12646
4.53439	5.63074
4.91182	5.60506
5.43728	5.42232
4.70901	4.97854
4.9611	5.15121
4.86772	4.94752
5.30356	5.5783
4.96782	5.81221
5.44279	5.05298
5.29774	5.56589
5.54784	5.66822
5.10849	5.69291
5.17699	5.37698
5.02363	5.89555
4.89873	6.11685
5.28064	5.22835
4.96178	5.86768
4.97065	5.2846
5.08545	5.31563
5.12168	5.97675
4.85429	5.5124
5.26249	5.74977
5.03061	5.69061
4.89222	5.29892
5.11282	5.7371
4.59471	6.04964
4.76886	5.21675
5.0666	5.45562
4.74999	5.75573
5.14114	4.93113
5.23928	6.31102
4.59432	6.12165
4.78031	6.02916
5.11449	6.25603
4.85102	5.43113
4.82771	6.21558
4.81176	5.49797
4.77201	5.19743
5.28201	6.03169
5.12086	5.27812
4.66139	5.91074
5.69316	5.74911
5.1672	5.89511
4.77979	5.79159
4.95082	5.69753
4.72124	5.96328
5.26527	5.38815
4.67469	5.48812
4.95375	5.99445
4.66442	6.27929
4.67371	5.83026
5.11449	5.21956
4.53665	5.88096
5.41266	5.85218
5.11174	5.22697
5.13743	4.8742
4.96481	5.72106
4.76328	5.902
5.02989	5.13879
4.94206	5.88175
5.31149	5.82909
4.91897	5.87941
4.95237	5.58184
5.40736	5.79316
4.78769	5.82547
5.47483	4.94682
4.38395	5.16051
4.74556	5.61674
4.52893	5.90378
5.10571	5.91377
4.61735	5.44912
4.54246	5.95568
5.37017	5.94918
4.7087	5.7953
4.90744	5.7724
4.56623	5.80592
5.10692	6.01099
5.32869	5.87534
5.28047	5.62014
4.78592	6.07406
4.87584	5.65213
5.05612	5.34732
4.99903	5.78005
5.06859	5.86082
4.59707	6.15561
4.8832	5.54308
4.97461	5.73067
4.83502	5.22161
4.91353	6.07022
4.44252	5.52027
4.76701	5.67873
4.98787	5.46523
4.57621	4.88825
5.19703	5.56547
5.5308	5.57895
5.35436	5.42062
4.81104	5.64731
5.13346	5.41755
4.77096	6.02321
4.9304	5.88017
4.84487	5.90021
4.87912	5.9541
4.77979	5.78195
5.30724	5.50394
4.95479	5.81602
5.06421	5.48993
5.48111	5.38929
4.658	6.21506
4.50732	5.97065
4.85752	6.06635
5.01816	5.60348
4.66442	5.49093
4.85211	5.99112
4.98771	5.30356
4.62329	6.11852
4.77332	5.47108
4.84906	5.66559
4.83975	5.44564
4.94081	5.96265
5.03147	5.25325
5.35893	6.0405
4.76087	5.85681
5.17327	4.7363
4.88723	5.1023
5.75405	5.94752
4.95134	6.00346
4.94064	5.50403
4.44028	5.47118
5.34354	5.89507
4.83001	5.82196
4.8484	5.85742
5.05119	6.54987
4.58676	5.85539
5.11745	5.03607
4.63815	5.92188
4.71502	5.14737
5.66609	5.37004
5.11887	5.5687
4.89003	5.96677
5.19664	4.88462
5.28868	5.9365
5.30663	5.57748
5.30186	5.53588
5.33874	5.90855
4.93003	6.17286
4.97983	5.83576
4.97428	5.45022
5.63586	5.85452
4.99903	5.28161
5.34347	5.50013
4.936	5.58824
4.85838	6.00506
5.52455	5.0715
5.30456	5.56192
5.12133	5.43768
5.24008	5.39606
4.72767	4.98883
4.75192	5.76753
5.1007	5.50374
4.9342	5.90332
4.89519	6.55229
5.38847	5.84551
4.58273	5.78023
4.60828	5.6853
5.09898	5.20464
4.78005	6.07502
5.13777	5.57846
4.46486	5.92943
4.4856	6.02583
4.98515	5.88021
5.07749	4.65322
4.91879	5.59917
5.36605	5.18547
4.45356	5.97134
5.06621	5.75639
5.28096	4.85495
5.06434	5.96169
4.94593	5.95076
5.10849	5.9311
4.38714	5.87814
4.51116	6.07262
5.00642	6.25471
5.49302	5.19209
5.01308	5.32774
5.21249	5.55915
4.82633	5.54375
4.68152	5.21402
4.51873	5.346
5.15501	5.77433
3.77698	6.05671
4.29713	5.85945
5.0934	5.71769
4.64486	6.02159
4.95341	5.0682
5.43399	6.0797
4.91391	6.10408
5.22761	5.45486
4.80088	5.24734
4.88562	5.70691
5.01188	5.61155
5.00012	6.01218
4.99498	5.90361
4.8694	5.83136
5.21401	5.61306
4.90954	5.86435
5.15922	5.38682
5.62714	5.51567
4.58996	5.69756
4.13518	5.95707
4.78795	4.71563
4.81152	5.38688
5.1427	5.93918
5.08963	5.71701
5.24698	6.20622
4.69983	5.2585
5.17586	5.11899
4.99341	5.78645
6.0154	4.99982
4.8158	6.00852
4.71947	5.52984
4.6714	6.07432
5.11686	5.53021
4.67074	5.52339
5.14714	6.09174
5.48852	5.61189
5.11162	5.63636
4.90378	5.43938
4.53121	5.48943
4.75737	5.56644
5.24847	6.03199
5.29728	5.72842
5.18627	5.81576
4.72796	5.84491
4.86414	5.02801
4.96582	5.85924
5.32121	6.10862
5.40924	5.72318
4.58716	5.80034
4.82794	5.47488
4.69297	5.74097
5.0084	5.31051
5.376	5.98846
5.03918	4.95856
4.636	6.4112
4.8072	5.22624
4.91068	5.6721
4.80429	6.29356
4.79021	5.23955
4.73514	5.61835
4.99545	5.79393
4.8384	6.04461
5.22365	5.76398
4.61094	5.94481
4.72095	5.93281
5.21486	5.85684
4.88924	5.9297
4.79718	6.06753
5.09352	5.92586
5.16983	5.3872
5.34662	5.67812
5.34256	6.08312
5.45192	5.68894
4.69859	5.56677
5.40712	5.5864
5.51858	5.94289
5.09775	5.63618
4.61921	4.84466
4.89892	5.81826
4.99919	5.52566
5.26257	6.00078
4.57785	5.30086
4.64275	5.01444
4.66307	6.19061
5.06886	5.9536
4.64205	5.92095
5.25446	5.90619
5.56895	5.61026
5.1239	5.81924
4.48963	5.88232
4.88157	5.14604
5.1457	5.77378
4.98177	5.93299
4.57415	5.17916
4.61622	5.70134
5.19218	5.71226
5.1363	5.48777
4.93921	6.07004
4.77436	6.07883
5.21703	6.24555
4.89499	4.89204
5.08925	5.81953
5.45811	5.18476
4.87294	5.46294
4.71859	6.27766
5.49856	5.31892
4.67698	5.63154
4.73056	5.88443
5.03176	6.27737
4.7087	5.52386
4.92139	5.44492
5.08976	6.01772
5.44564	6.17683
4.97983	5.73076
5.40027	5.84131
4.79842	5.67232
4.86919	5.54064
5.4961	5.56509
5.20849	5.96787
5.11078	5.81838
4.71947	6.16152
5.13026	5.96654
4.7174	5.83356
4.63205	5.65646
4.89519	5.15176
5.41642	5.11007
4.91767	5.88165
5.0029	5.97494
5.46766	5.30094
5.02945	5.85017
4.9447	5.77568
4.44863	5.56294
4.90107	5.5707
4.6936	5.93203
4.95872	5.79319
4.85146	4.94171
4.91767	5.81571
5.06567	5.8083
4.75709	5.8175
4.79096	5.81823
4.7084	4.9503
5.23044	5.75024
4.66173	5.91082
5.37142	5.66284
5.31111	6.063
5.13369	5.8614
4.77462	5.63707
4.71442	5.42261
4.75818	5.23552
5.1127	5.48413
4.83638	5.87255
5.08736	5.13879
4.85407	6.23747
4.98403	6.02481
4.96982	5.9197
5.07411	5.86856
4.3801	5.46496
5.06381	5.30755
5.44994	5.35017
4.95047	6.05481
5.39369	5.85548
4.94152	5.30846
4.85945	5.16731
5.32372	5.55821
4.68313	5.78424
4.90686	5.74027
4.63024	5.90451
4.90494	6.09713
5.11898	5.89464
4.91767	4.93815
4.91201	6.07157
5.17024	6.22582
5.4675	6.02958
4.91466	5.85552
4.87045	5.56812
4.36633	5.95396
5.39767	5.17504
4.62181	5.04691
5.58983	5.59004
4.54995	6.29377
5.25394	5.53921
4.76462	5.85565
4.87728	5.64947
4.82215	5.37096
4.90763	5.26812
4.9103	6.04573
4.65527	6.12441
4.89341	5.36719
5.50881	5.59321
5.09614	5.16741
4.49857	5.94412
5.31232	5.87644
4.55731	5.36331
4.96916	6.09945
5.03478	5.75037
5.1716	5.90755
4.84109	5.14081
4.4225	4.74502
4.68152	5.18436
4.89657	6.30502
5.04606	5.61913
4.69329	5.55073
5.06394	5.51358
5.08149	5.3051
4.55472	5.91089
4.46645	5.70979
4.5078	5.48666
4.63529	5.64648
5.22086	5.55632
5.44022	5.21628
5.19506	5.62809
5.28955	5.76357
5.4126	5.71061
4.75274	5.76159
5.98742	5.91421
4.77876	5.59984
4.63024	5.4993
4.6117	5.34885
5.01308	5.40518
5.07866	5.73832
4.71202	6.0479
5.61132	5.96389
5.45443	5.53012
4.85731	5.56522
5.4105	5.64504
5.05869	5.61461
4.31021	6.00755
4.9032	5.9223
5.53889	5.61026
5.37737	5.79413
4.80234	4.87004
4.71829	5.67397
4.8072	4.92233
4.93185	5.37536
5.08188	4.49415
5.21486	5.58539
4.78414	5.33446
5.15523	5.90372
4.63349	5.43096
5.04884	5.64123
5.04579	6.16644
4.68537	5.9657
4.9912	5.51685
5.27885	6.08363
4.98579	5.84496
4.77851	5.41315
4.8021	6.11783
5.03147	5.91705
4.77017	5.80422
4.80478	5.19099
5.38112	5.98965
4.96481	6.08968
4.37686	5.82653
4.49013	5.71618
4.39719	5.65762
5.01935	5.96392
5.27128	5.68074
4.8357	5.69137
5.4523	6.31468
4.38523	5.53062
5.11102	5.63371
4.60445	5.14092
4.66375	5.15599
5.2736	5.73999
4.92583	5.83892
4.98867	5.69058
5.14393	5.63215
4.89912	5.37359
4.73457	5.76234
4.94329	5.99449
5.29618	5.55038
5.0682	5.63396
5.24071	5.30922
4.76248	6.0561
5.35573	5.97962
4.97821	5.15697
4.71352	5.62892
4.93149	6.02434
5.14214	5.11223
5.63041	5.65554
5.29743	5.88847
4.88703	5.63511
4.7741	5.23263
4.59824	5.44274
5.01861	5.93971
4.3749	5.37523
4.89401	5.21269
3.76117	5.16784
4.62476	6.02376
4.69983	5.60816
5.79763	5.91755
5.20017	5.3955
5.09089	5.89305
4.92343	5.88956
4.35348	6.00132
5.46882	5.35334
4.73514	5.17617
5.41218	5.44846
4.94117	5.94986
5.06005	5.9772
4.70688	5.76875
4.98611	5.87441
4.78668	5.87929
5.42669	5.79104
4.76328	5.94539
4.81816	5.16371
5.31127	5.75555
4.74944	6.19795
5.03763	5.64982
4.67861	5.58728
4.86898	5.79281
5.28923	4.8954
5.12796	5.00413
5.45016	5.42471
5.01638	5.27869
5.47514	5.7809
5.36525	5.75739
4.83773	5.67282
4.6417	5.7309
4.8635	5.96984
4.5353	5.00658
4.73056	5.84006
5.30302	5.5112
5.25299	5.39885
5.33108	5.87703
4.72796	5.84073
5.08584	5.69055
4.70475	5.00628
4.24752	4.95169
4.88522	6.13583
5.66879	5.8807
5.44708	5.16647
5.18435	5.72601
4.72418	5.46475
4.48913	5.76009
4.54556	5.54534
4.736	5.66317
4.86961	6.15495
5.35484	5.72189
4.90513	5.80929
4.85666	5.51746
5.01052	5.99331
4.9821	6.00263
4.86709	5.77151
4.85645	6.02968
5.12646	5.70291
5.05693	6.27261
4.78567	6.03324
4.39156	5.36183
4.39282	5.54406
5.02524	5.21637
5.17275	5.80958
4.71977	6.02532
5.00901	5.88395
4.56243	5.58936
5.29743	5.02451
5.0762	6.0812
4.75519	6.11918
4.97902	6.32145
4.49063	5.75156
5.10193	5.50326
4.7084	5.84414
4.79471	5.12889
5.08938	5.13038
4.90009	6.02856
4.85558	5.75952
5.51585	6.11936
5.38979	5.5489
4.8284	5.37854
5.00382	5.29407
5.01503	5.52695
4.65389	5.89729
4.61472	5.79967
3.54693	4.73344
4.45844	6.17665
4.58111	5.5927
5.07866	5.12831
5.00012	6.27721
4.83092	5.86252
4.94681	5.90746
5.28023	5.20705
5.14337	6.01896
4.6914	5.9943
5.21974	6.08224
5.24575	4.95152
4.78592	5.35798
4.95633	6.01197
5.11532	4.9333
4.37359	5.51221
5.42314	5.72156
4.48204	5.80285
4.85255	5.44419
5.51063	6.02669
4.65355	6.02006
5.41032	5.51966
4.69297	5.83345
5.14024	5.83696
5.13278	5.84095
4.90378	5.15263
4.52479	5.94698
5.01623	5.98356
4.97395	5.52195
5.10389	5.24178
4.97902	5.31473
5.17181	5.14526
5.16275	5.48331
5.25875	5.62768
4.83885	5.30831
5.39099	5.30617
4.86835	5.53759
4.5951	6.04745
4.63815	5.91366
5.15965	5.5564
4.88783	5.72192
4.84862	5.96184
5.505	5.87147
4.75764	5.88161
5.29837	5.28242
4.55559	5.9144
5.33324	5.73428
4.68377	6.03126
5.06886	5.67312
4.71799	5.74297
4.84774	5.74817
4.64557	5.70505
4.79866	5.16115
4.6417	5.76922
4.94821	5.99992
5.33775	5.6137
4.86456	5.4053
4.96093	6.113
4.94135	6.12516
5.33782	5.37142
5.15675	6.34851
5.23117	5.41422
5.46416	5.29296
4.43119	5.48963
4.3207	5.64602
5.00901	5.90145
5.15393	6.14329
4.68377	5.73251
4.89618	5.66702
4.51591	5.80642
4.77928	5.06555
4.88542	5.87049
4.64557	5.64947
4.45844	5.90715
5.35723	5.76453
4.98339	5.36284
5.08034	5.43587
5.35641	5.32599
4.94611	4.62514
5.05174	5.06528
5.20396	5.48066
5.18374	5.486
4.96414	5.97538
4.6989	5.77164
6.08293	5.09862
4.97428	5.6249
4.7678	4.98049
5.33796	6.20498
5.27459	5.21675
4.90359	6.03925
4.47794	5.50573
4.86835	5.59632
4.84862	5.65629
	5.78933
4.55817	5.81314
4.68377	5.5401
4.84064	5.16467
5.29954	5.56141
5.30555	5.87773
5.27746	5.92713
5.1548	5.68174
5.12576	5.45126
5.04003	5.96018
4.75655	5.90079
5.30078	5.58768
5.25429	6.00095
5.48473	5.45682
5.09676	5.66115
5.1408	5.63911
5.48122	5.17035
4.81793	5.96582
5.65973	5.42611
5.25204	5.04244
5.16243	5.89682
4.68665	5.85379
5.35161	5.77357
5.1512	4.8826
5.14315	5.18658
5.03075	5.44285
4.82004	5.55743
5.12692	5.40603
4.58796	5.45584
4.64311	5.04272
4.90897	5.83604
5.23398	5.7477
4.95906	5.18395
5.5623	5.5876
4.77201	6.09281
4.59194	6.13076
4.94081	5.52153
5.09873	5.00734
4.87377	5.81502
4.98659	4.93511
5.17056	5.50958
5.23308	5.59297
5.06541	5.54609
5.20056	5.64661
4.72854	5.99445
4.61995	5.82923
4.71651	5.72557
4.62033	5.12866
4.71947	6.11637
5.46877	5.72006
5.08824	5.94942
5.21684	5.76996
4.79446	5.22587
5.68258	5.84575
5.1604	6.19691
5.43216	5.9741
5.3121	5.5275
4.97902	5.85377
4.70414	5.92634
5.28636	5.6412
5.22596	6.00563
5.1023	5.9111
5.02931	5.90636
4.79793	6.07583
5.17066	5.18151
4.79246	6.33626
5.52311	5.73574
4.79146	5.79851
4.70014	5.63316
5.43273	6.01458
4.73286	5.74761
4.6151	5.47519
4.87377	5.82072
4.96076	5.61506
5.16709	5.18344
4.82192	5.40706
5.36578	5.25738
4.5951	5.83804
5.02392	6.04595
4.85924	5.73976
5.45121	5.21202
4.83411	5.56698
4.67633	5.36304
5.01383	5.73922
4.99357	5.60679
4.84443	5.56547
4.73085	6.50846
5.08761	5.42773
5.24908	5.68312
5.24275	5.17317
5.43119	5.87001
4.86414	4.81794
5.37043	5.94801
4.62329	5.23281
5.16029	5.84278
4.71322	5.64236
4.55256	5.66515
4.68184	5.68862
4.83206	5.79326
5.23008	5.35628
5.17139	5.8598
4.68023	5.83831
5.0929	5.98314
5.81474	5.13426
4.43062	5.64458
4.87501	6.15575
4.79916	5.65379
4.74751	6.07979
5.22217	4.72243
4.48153	5.96336
4.79842	5.50689
4.86625	4.9695
4.61246	5.41237
4.79371	5.99014
5.08571	5.53768
4.73056	5.94301
4.98739	5.86496
5.07529	5.55468
5.39687	5.58976
5.35368	5.91161
4.67828	5.10766
5.20075	5.19753
4.62769	5.94775
4.51638	5.91579
4.89775	5.98897
4.6914	5.73053
5.2795	5.79171
4.93671	5.80009
5.34424	5.77695
5.19089	5.22254
5.13392	5.94064
5.17129	5.63009
5.52004	5.9709
5.82863	5.79016
5.09439	5.48762
4.82051	5.66859
5.12715	5.79006
4.81722	5.57645
4.90973	5.91626
4.27877	5.90923
4.92139	5.56933
5.44425	5.89179
5.17451	6.12971
5.24381	5.94159
4.36898	5.94243
4.41838	5.1253
5.40663	4.99105
4.90725	5.24107
5.14136	5.78749
4.94046	5.88114
5.16962	6.13776
4.73798	5.33497
5.27598	6.13141
5.54068	5.76267
5.00136	5.83838
5.30709	4.98676
5.2687	5.10657
4.58996	5.342
4.98016	5.74681
4.7394	5.58632
5.04046	5.45622
4.8532	5.67698
4.49955	5.87685
4.91523	5.72851
4.81009	5.86116
5.02771	5.45989
5.63197	6.12917
5.477	5.6493
4.52939	5.2243
5.2175	5.32745
4.30717	5.66155
5.32474	4.96314
4.86919	5.68817
4.45952	5.66629
4.48509	6.03179
5.13198	5.98103
5.01203	5.33094
4.67796	5.43746
5.30594	5.40402
4.76301	5.0568
4.9633	5.37854
5.33475	5.73759
4.44364	6.17426
5.00166	5.75136
5.05734	6.11288
5.30387	5.90521
5.46581	6.07343
4.92269	6.16931
5.23144	5.70737
5.1225	6.01201
5.22049	5.46945
4.93528	6.04655
5.01173	6.01019
5.82044	5.92566
5.30093	5.46385
4.59746	5.41141
4.79171	5.76899
4.96178	5.47488
5.66908	5.89226
4.87543	5.62295
5.08341	5.64289
4.77436	6.27259
4.54202	5.6182
4.71888	5.63539
4.46803	5.68598
5.38751	5.66203
4.52847	5.04913
5.23072	6.08291
5.60324	5.77625
4.74556	6.04356
4.55386	5.67534
5.37398	6.02408
5.29876	5.31398
5.02304	5.52649
5.05761	5.79124
4.79146	5.44185
4.84796	5.54666
5.09452	5.01564
4.67828	5.27828
5.07516	5.71624
4.88562	5.76722
5.35251	5.6762
4.57867	5.56501
4.82051	5.34836
5.57344	5.40882
5.35374	6.24755
4.65561	5.75785
5.15273	4.84643
4.86393	5.62622
5.52302	5.72909
4.98819	5.10267
4.41482	5.9897
5.2288	5.66789
4.7081	5.19288
5.12355	5.93743
5.34634	5.60889
5.12004	5.94855
4.77514	5.15121
5.0469	5.04356
5.11875	5.10169
5.20464	5.25635
5.38343	5.30217
5.75554	5.05064
4.9304	5.80996
5.15566	6.00007
4.73257	5.24619
5.54758	6.14096
4.78031	5.44802
5.03277	5.01444
4.90973	5.82145
5.01683	5.9633
5.04801	5.84487
4.3865	5.64349
5.31436	5.86035
4.85709	5.56895
5.35764	5.65338
5.01263	5.89814
5.20916	5.05924
4.85988	5.22245
4.88623	5.93943
4.68601	5.81564
4.64801	5.83044
4.95375	5.93385
5.18496	4.96482
4.96916	5.83964
4.94733	5.95676
4.76168	5.60073
5.53403	5.91317
5.50204	5.53057
5.04801	5.85251
4.30487	5.42686
5.0226	5.45389
4.71352	5.76509
4.96649	5.70465
4.87398	6.09198
5.24882	5.77941
5.02304	5.2454
5.28371	5.89304
5.3139	5.31293
5.32672	6.09383
5.37731	5.93653
5.09873	5.61181
4.91315	5.48968
4.94821	5.70063
4.71112	5.46422
4.87419	5.89989
5.02053	4.97544
4.69642	5.58139
4.88844	5.39929
4.76488	5.22031
4.88904	5.15578
5.16709	5.42686
4.79071	6.09692
5.0838	5.99996
5.25523	6.14893
4.41779	5.65368
4.74999	5.84712
4.41063	5.85435
4.70719	5.6626
4.7887	6.11203
4.6989	5.55996
4.90436	5.25299
4.49906	5.87271
4.90281	5.57045
5.38992	5.93302
4.92028	4.94787
4.79842	5.67387
4.74137	5.52088
4.52617	5.31331
4.73171	5.97559
4.57785	6.01556
5.57903	5.80048
4.84598	6.03286
5.02348	5.7553
5.24408	5.58289
4.77253	5.63949
5.01413	5.52335
4.6876	5.88465
4.77227	5.96426
3.38974	5.27476
4.94028	5.97921
4.75383	5.86446
4.86499	5.62188
4.76221	5.94892
5.0487	5.88249
5.3281	5.72694
5.17524	6.16766
5.25635	5.09415
5.21069	5.8301
4.75845	5.15121
5.53489	5.8888
5.73494	5.92671
4.98962	5.11592
4.82748	6.03328
5.00351	5.84683
4.95479	6.01544
4.85924	5.86084
5.14581	5.47296
5.05297	5.91032
5.12309	5.52144
5.24213	5.67681
5.37023	6.02329
4.98274	5.98817
5.11258	5.98137
4.97197	5.84249
5.07646	5.50943
5.32386	5.90904
5.51206	5.82566
4.93797	6.01208
5.32584	5.93565
4.30869	6.20735
4.8948	5.33188
4.86435	5.80014
4.92084	5.92463
4.49013	5.67153
4.92546	6.06498
5.10632	5.75432
4.8038	5.92119
5.08925	5.60717
4.74193	5.88471
5.10254	5.82508
4.88643	5.18678
4.78592	5.34488
4.73996	5.88829
4.63349	5.62965
5.45616	5.927
5.20386	5.61536
5.65023	5.57307
4.85795	5.263
4.72359	5.38465
5.0852	5.98605
5.68473	5.0009
4.33669	5.8438
5.05188	5.15491
5.08622	5.31112
4.13857	5.57907
4.64063	6.17286
4.80453	5.07373
3.40219	6.21863
4.95599	5.81797
4.67567	5.74111
4.68792	5.63514
4.95684	5.66398
4.86982	5.66216
4.82586	5.29532
4.90532	5.55524
5.04967	5.45541
5.0745	5.9651
4.87974	5.93136
4.75027	5.67242
5.10656	5.79171
5.0749	6.25759
4.85407	5.72039
5.15404	5.99808
3.60062	5.16931
5.26493	5.90765
4.95462	5.87559
5.08774	5.87069
4.98242	4.87667
4.81033	5.51995
4.81769	6.01335
4.9565	5.39043
4.4856	5.6074
4.65113	5.2965
5.05243	5.51235
5.20114	5.67351
5.1298	5.28096
5.0248	5.71906
4.70749	6.02081
5.43427	5.14659
4.75926	5.09303
4.92803	6.03526
5.28226	5.80674
4.82794	5.61136
4.72124	5.78746
4.9351	5.84086
4.95306	5.72147
4.80575	5.31698
4.91729	5.05857
4.58676	5.429
5.37365	5.60969
5.0749	5.44923
5.3044	5.80278
4.94925	5.8797
4.60828	5.61939
5.73004	5.90496
5.48361	6.15473
5.34522	5.25057
4.55645	5.873
6.07808	5.70967
5.31727	5.66499
4.57	4.59078
5.35587	5.40493
5.55683	5.40132
5.14226	5.56429
5.16741	5.36082
5.17306	5.25472
5.35189	5.82133
5.50481	5.56703
4.86372	5.42355
4.83885	6.07401
4.79271	5.58672
5.19782	5.69679
4.44586	5.64999
4.9594	5.75361
4.75547	5.52612
4.69203	5.99402
4.96161	5.35703
4.81887	6.08494
5.82053	5.1079
4.11782	5.79886
5.16254	5.47223
5.03918	5.61408
5.47426	5.20115
4.72622	5.40126
5.73596	5.44145
5.35409	5.95101
4.4064	5.74963
5.96188	6.03487
4.99136	5.6845
5.063	6.0692
4.4861	5.30983
5.49718	5.49362
4.63708	5.93969
5.00703	4.72623
5.03392	6.32504
5.30178	6.00872
5.05924	5.65721
4.95906	5.31293
4.5803	5.7358
5.05612	5.83339
5.19929	6.06406
4.72476	5.19526
4.79421	5.89776
5.10958	6.1061
4.76886	6.00788
4.98323	5.33938
5.0505	5.56774
5.28298	5.3545
5.02553	5.8319
4.65286	4.85516
4.52893	6.0519
5.0572	5.71061
4.68887	5.83359
4.99498	5.88281
4.83092	5.95945
4.94698	5.08699
4.22041	4.98644
4.67371	5.42056
4.90417	5.50033
4.82308	5.79913
4.99748	5.90623
4.77306	5.63861
5.01727	5.77553
5.05815	5.79161
4.63779	6.11104
5.24934	6.03968
5.21164	5.56572
5.47045	5.14692
5.20318	5.83572
4.99685	5.88981
4.98579	5.68296
5.15426	5.88526
4.82586	6.60756
4.97951	5.47654
5.57045	5.36532
5.44939	5.94067
4.43405	5.90048
5.54317	5.40645
4.8357	5.76936
4.74277	5.8269
5.02421	5.9432
4.89063	5.65711
4.66743	4.94612
5.25351	5.56715
5.85571	4.93457
4.82679	5.5953
5.03349	5.83795
4.72476	5.91158
4.8357	5.54815
5.04995	5.42715
4.70991	5.84901
4.6079	5.85909
4.64486	5.66196
4.99592	5.77605
4.58515	5.68209
4.41003	4.93149
4.37359	5.64804
5.01323	5.70502
4.86541	5.96577
5.12842	5.94726
5.51905	5.53965
4.77017	5.4205
4.63205	6.19522
5.15782	5.93544
4.66475	6.21368
4.5998	5.73062
5.21202	5.67216
4.99763	5.45514
5.0389	5.70236
5.26291	5.23669
5.11198	4.96817
5.18828	5.6143
5.49817	5.80807
5.25489	5.56979
4.97821	5.83851
4.86898	5.4957
4.61321	5.77493
5.04939	6.26067
4.55213	5.89228
4.76648	5.16446
4.98467	5.09589
4.42542	6.00166
5.5496	6.07433
5.14292	6.0349
4.71172	5.88819
5.16168	5.8304
4.73343	5.73756
5.35085	5.85902
5.11745	5.81343
5.00642	5.72145
5.23326	5.66995
4.63992	5.88232
5.44184	5.629
5.04215	5.82268
4.7821	5.23561
5.0352	6.31636
4.87666	5.63428
4.65663	6.24322
4.66173	6.31726
5.09252	4.74223
5.11969	5.97273
5.50077	5.36278
4.71022	5.76862
5.21173	5.88116
4.86604	5.82767
5.22263	5.70588
4.75137	5.68145
4.84686	5.62845
5.63743	5.44235
4.70961	5.67658
4.65561	5.92289
4.81248	5.14226
5.13991	5.87522
5.0245	6.05267
5.17668	5.8537
4.9633	5.59577
4.44918	5.95208
4.53665	4.99873
4.89755	5.32416
5.65282	5.87321
5.46042	5.6346
4.95804	5.75863
5.92417	5.95253
4.40028	5.55829
4.48913	5.84818
5.03018	5.33604
4.97082	5.69348
5.17285	6.08332
4.92047	5.97362
5.0934	6.3851
5.11769	5.45606
4.99965	5.53262
4.8586	5.81547
5.22068	5.95222
5.22614	4.86436
4.89637	5.7042
4.8719	5.73733
5.06806	5.4438
4.84243	5.09862
5.27885	5.54938
4.71977	5.58293
5.23534	5.65368
5.15512	4.83048
5.2266	6.08858
4.44863	5.81632
5.18293	5.49452
5.05991	5.06661
5.04243	5.45524
3.78721	5.60441
4.80429	5.70202
4.97048	6.06252
4.86414	5.81936
5.15077	5.81181
4.70627	5.91746
4.78541	6.04267
4.68919	5.89669
5.29571	5.48499
4.9967	5.86598
4.50732	6.0374
5.05243	5.99082
4.76568	5.42261
4.90184	5.75679
5.18242	5.44857
4.89222	5.24116
5.29673	5.51382
4.91466	5.61162
5.5445	5.8569
4.97148	4.95152
5.60324	5.10292
4.85233	5.99432
4.78693	5.45247
4.77592	5.49724
5.15208	5.58916
5.04718	5.72865
5.13152	6.16035
4.83115	5.87968
5.01846	5.83649
5.19742	5.6877
4.58273	5.61708
4.79866	5.9497
4.80014	5.63514
4.60252	6.21145
4.76006	4.95992
5.25523	5.68642
5.1218	5.89839
4.84575	5.28242
5.09984	5.75944
5.05652	5.00947
4.8948	5.40414
5.4785	5.85122
4.28525	5.43348
5.17658	5.36931
5.1268	5.46016
4.57166	5.64063
5.13106	5.61302
5.53448	6.05174
4.53303	4.51735
4.84664	4.98708
4.69828	5.63507
5.51139	5.61824
5.09302	5.87435
4.87045	5.48331
4.734	5.62688
5.36411	4.75111
5.16751	6.10783
4.36566	5.48438
4.71442	5.62092
4.80063	5.51477
4.81438	5.20503
4.82098	6.66407
4.9522	5.16008
4.96665	6.06221
5.25437	5.38548
5.34996	6.36936
4.69766	5.44274
4.70961	5.07737
5.04815	5.78916
4.73257	5.24628
4.77773	5.38267
5.73775	5.86772
5.07294	5.65048
4.85081	5.86091
4.61359	6.14567
5.08888	5.95703
5.59647	5.76846
5.00166	5.78366
5.08533	5.22725
4.78414	5.48326
4.89341	5.53511
5.24275	5.22972
5.3243	6.20438
5.75246	5.60995
4.47691	5.31713
5.13539	5.43751
4.80502	6.17086
5.00089	6.06802
5.39798	5.86768
5.46304	6.1287
4.89183	5.69332
5.08596	5.70615
4.89222	5.68903
4.85645	6.01746
4.54202	5.71832
4.66609	5.58595
4.60828	5.61588
5.05951	5.55683
5.01608	5.33339
4.91579	5.67144
4.72622	6.14446
4.62329	5.22328
5.01113	5.59671
4.94259	5.14181
5.4729	5.28724
4.71352	4.93744
5.23749	4.17219
5.04815	5.4553
4.93671	5.82065
4.50732	5.57887
5.0332	5.37024
4.95341	4.8956
4.84531	5.92097
4.78236	5.51282
5.00779	5.96108
4.90436	5.94433
4.95736	4.48815
5.34857	5.02378
5.34892	5.22217
4.59353	6.07086
4.60598	5.98236
5.03234	5.9129
5.15077	5.68846
4.71859	5.57702
5.24213	5.59518
5.3243	6.03006
5.13912	4.77071
5.66027	5.71325
4.98723	5.22688
4.99685	6.0217
4.90281	5.74833
4.97641	5.96627
5.03291	5.82531
5.13141	5.9438
4.71591	5.82854
4.94873	5.75544
4.78414	5.63668
4.88663	6.05884
5.20734	5.83188
4.55774	5.46687
4.81128	5.31556
5.16456	6.02863
4.81319	4.91107
5.08213	5.77235
6.00185	5.9069
5.64818	4.82286
5.18191	5.63818
5.30808	6.16213
4.90571	5.17721
5.36805	5.93839
5.06952	5.94805
5.05707	5.72461
5.18718	5.94037
4.89539	5.16868
5.11981	5.77504
5.51491	5.72426
5.05503	6.16126
5.17782	5.83195
5.17358	5.63964
4.77592	5.87084
5.40924	6.29575
5.18232	5.86284
4.07045	5.60483
5.08046	5.55364
4.82145	5.55606
5.72554	5.55021
5.41997	5.46961
5.12425	5.96237
4.59036	5.63092
5.14857	5.01743
5.1051	5.37096
5.26678	6.00455
4.97902	5.87323
4.89361	5.77812
5.51971	6.05076
4.86116	5.94572
4.71442	6.21416
5.21382	5.934
4.88803	6.12416
4.96766	5.17741
5.06099	5.88599
5.02245	6.20203
5.60698	5.74617
4.95821	5.80934
4.70045	5.40193
5.17524	5.59273
4.92509	5.64265
4.69517	5.59843
4.73228	5.17348
5.19673	4.74558
4.81319	5.68293
4.85342	6.09439
4.86477	4.96364
5.26954	5.38215
5.09377	5.53674
4.86414	4.74641
4.7294	6.11698
4.94611	5.62564
4.50004	5.68061
4.94541	6.03828
4.50491	5.47483
4.62255	5.82748
4.81438	5.36519
6.76748	5.93782
4.72154	6.12754
5.19218	5.71645
5.49352	5.06608
4.74361	6.18423
5.60448	6.1339
5.22761	6.06658
5.08418	6.0986
4.95838	5.84456
5.12923	5.51633
4.88421	5.63618
5.14725	5.37142
5.37646	5.48301
4.55429	5.44358
4.80136	5.84664
5.20618	5.74517
4.85537	5.54701
4.90243	5.78627
4.67861	5.58078
5.22559	6.02614
4.98032	5.21572
5.38554	6.11219
5.33895	5.50929
4.73685	5.77169
4.51638	6.04578
5.08507	5.8478
5.17348	5.76317
5.43256	5.63251
4.61434	5.92389
4.68887	5.07268
5.10559	4.81747
4.69485	5.87522
5.36758	5.74614
4.76301	5.68402
4.69983	5.20329
5.08951	5.84046
5.1619	5.65677
4.88783	5.89629
4.78261	6.07147
5.16232	5.42998
4.80816	5.21364
5.25342	5.51704
4.91504	5.75345
5.31179	5.59659
4.90686	6.04782
4.84862	5.1275
5.80436	5.40864
5.59238	5.53226
4.93904	6.09354
6.01353	5.9068
4.48408	5.67753
5.20762	5.33718
4.95186	5.73974
5.00764	5.84545
4.78668	5.41885
4.57989	6.24212
4.90532	5.79251
4.54202	5.52483
4.9032	5.54907
5.35347	5.98006
5.16561	5.57377
4.68887	5.7599
4.98371	5.62291
4.76515	5.44168
4.86223	5.87092
4.78236	5.19723
4.9611	5.86883
4.89853	5.35237
5.15273	6.12143
5.43205	6.06204
5.49033	5.55433
4.79371	5.92729
5.06753	6.13536
4.61208	5.22688
5.14857	5.92954
5.1986	5.99654
4.95889	5.53376
5.57984	5.84091
4.81722	5.7861
4.74193	5.72732
5.58696	6.12342
5.2529	5.58115
4.95684	5.61216
4.81224	5.74542
5.02844	5.92507
4.93329	6.23554
4.92985	5.95182
5.09935	5.84975
4.74806	5.83438
5.02873	5.53921
5.07424	5.53633
5.09302	5.93659
5.20046	6.1007
4.53213	5.37339
5.30846	6.19174
5.24978	5.42291
4.59274	5.79456
5.15556	5.35051
4.94312	5.57468
5.09365	5.46235
5.10486	5.75241
4.86031	5.59099
5.15339	5.86711
5.36944	4.85125
4.74052	5.97814
5.03592	5.60812
4.79421	5.94252
5.681	5.79518
5.27566	5.35641
4.52939	5.92199
4.69952	5.30755
4.98851	6.26526
5.00992	5.26359
4.81319	5.99424
3.52437	6.05144
5.29256	5.63313
5.01218	5.93333
5.07018	5.62925
4.78643	5.88228
5.36625	6.21324
4.82285	5.75421
5.1191	5.80884
5.30624	6.11725
5.04773	5.5594
5.3064	6.08908
5.00504	6.05646
4.82261	6.0517
5.38682	5.38478
5.26687	5.59194
4.95496	5.02378
4.29635	5.58212
5.15273	6.05686
5.36156	5.90918
5.26661	6.27276
4.80112	6.05364
5.9655	5.8791
4.92784	5.78151
4.95479	5.29107
5.07737	5.1253
4.92028	6.24251
5.28492	6.03277
5.45865	5.82536
4.69297	5.36177
4.56791	5.87294
5.16593	5.41326
4.6876	5.45503
4.49808	5.56026
4.73113	5.83402
5.24882	6.00417
5.10021	5.48086
4.68023	6.03642
5.44741	5.8303
5.0838	5.96657
4.723	6.05834
5.12355	5.85331
4.65629	5.77974
5.2596	5.71534
4.88924	5.87875
4.90048	5.87602
5.43182	6.40684
4.83252	5.25909
5.15011	6.03952
5.13517	5.98525
5.49718	5.74814
5.05856	5.44067
5.39712	5.91966
5.0885	5.08863
5.09089	5.86755
5.03248	5.5888
5.4754	5.38009
5.03104	5.89248
4.93671	5.68019
4.47999	5.19308
4.7994	5.68543
[truncated: 12,031 more rows]
