# Supplementary material for: Monomeric agonist peptide/MHCII complexes activate T‐cells in an autonomous fashion
Source: EMBO Rep. 2023 Sep 28;24(11):e57842. doi: 10.15252/embr.202357842 (PMC10626418; doi:10.15252/embr.202357842)
Supplement: Supplementary file 2 — Source Data for Figure 1 [file EMBR-24-e57842-s001.zip › Figure 1/D/Fig 1D.xlsx]

## Sheet: Fig. 1D
Activated BMDCs								Activated B-cells
mAb µg/mL	mAb 11-5.2-AF647 (I-Ak)	mAb 14.4.4-AF647 (I-Ek)	mAb 11-5.2-AF647 (I-Ak) DOL corrected x 0.875					mAb µg/mL	mAb 11-5.2-AF647 (I-Ak)	mAb 14.4.4-AF647 (I-Ek)	mAb 11-5.2-AF647 (I-Ak) DOL corrected x 0.875
0	0	0	0					0	0	0	0
0.1	1192	2832	1043					0.01	138	424	120.75
1	11743	21373	10275.1					0.1	1756	3823	1536.5
5	32507	35630	28443.6					1	13875	23904	12140.6
10	39653	42670	34696.4					5	34429	35106	30125.4
20	42023	43592	36770.1					10	39570	35797	34623.8
30	44671	42540	39087.1					20	43861	36400	38378.4
One site -- Specific binding								One site -- Specific binding
Best-fit values	mAb 11-5.2-AF647 (I-Ak)	mAb 14.4.4-AF647 (I-Ek)	mAb 11-5.2-AF647 (I-Ak) DOL corrected x 0.875					Best-fit values	mAb 11-5.2-AF647 (I-Ak)	mAb 14.4.4-AF647 (I-Ek)	mAb 11-5.2-AF647 (I-Ak) DOL corrected x 0.875
Bmax	49020	45570	42892					Bmax	49409	38354	43233
Kd	2.751	1.171	2.751					Kd	2.394	0.6334	2.394
Std. Error								Std. Error
Bmax	1094	927.2	956.9					Bmax	767.4	685.3	671.5
Kd	0.2726	0.1385	0.2726					Kd	0.1479	0.06752	0.1479
95% CI (asymptotic)								95% CI (asymptotic)
Bmax	46208 to 51831	43186 to 47953	40432 to 45352					Bmax	47436 to 51382	36592 to 40116	41507 to 44959
Kd	2.051 to 3.452	0.8153 to 1.527	2.051 to 3.452					Kd	2.014 to 2.774	0.4598 to 0.8070	2.014 to 2.774
Goodness of Fit								Goodness of Fit
Degrees of Freedom	5	5	5					Degrees of Freedom	5	5	5
R squared	0.9976	0.9964	0.9976					R squared	0.9993	0.9978	0.9993
Sum of Squares	5478046	7939391	4194125					Sum of Squares	1714517	3997295	1312678
Sy.x	1047	1260	915.9					Sy.x	585.6	894.1	512.4
Number of points								Number of points
# of X values	7	7	7					# of X values	7	7	7
# Y values analyzed	7	7	7					# Y values analyzed	7	7	7
