# Supplementary material for: Monomeric agonist peptide/MHCII complexes activate T‐cells in an autonomous fashion
Source: EMBO Rep. 2023 Sep 28;24(11):e57842. doi: 10.15252/embr.202357842 (PMC10626418; doi:10.15252/embr.202357842)
Supplement: Supplementary file 2 — Source Data for Figure 1 [file EMBR-24-e57842-s001.zip › Figure 1/E/Fig 1E.xlsx]

## Sheet: Fig. 1E
Activated BMDCs	BMDCs (day 7)	Non-activated B-cells	Activated B-cells
629.766		102.453	666.628
109.482	563.084	662.209	328.26
857.316	101.561	208.392	379.546
544.902	440.091	394.259	292.588
493.433	535.896	210.66	384.547
518.528	307.132	91.2845	341.611
870.107	114.126	168.733	273.51
1991.19	193.366	59.8123	416.856
634.567	139.54	544.158	315.606
589.63	124.074	181.336	279.915
691.331	232.381	164.853	451.089
180.46	32.468	199.108	255.349
537.845	1178.89	375.729	246.822
286.896	51.136	236.88	455.105
299.485	46.108	86.3	240.631
434.956	43.0797	470.011	481.653
719.041	220.04	283.895	205.969
710.032	185.711	150.316	434.291
1524.66	357.201	188.047	442.997
62.8295	62.9289	231.705	314.842
619.275	47.793	409.139	489.184
327.435	91.5837	568.814	267.509
456.618	324.033	248.73	521.151
492.939		89.7798	213.862
83.9303	46.2271	122.044	231.272
378.05	92.1048	153.272	261.657
448.307	108.594	341.497	316.089
553.74	163.105	396.911	293.119
1084.89	199.159	302.296	345.131
509.511	688.239	207.064	287.689
1417.14	503.975	230.031
129.533	913.675	391.669	293.669
587.483	363.997	272.032	141.174
284.651	490.471	78.2415	307.537
318.589	58.5213	83.398	390.641
471.919	592.954	133.851	189.443
466.349	311.104	722.485	88.8558
231.54	58.9866	236.939	557.415
410.782	96.1777	438.764	158.094
112.71	190.41	201.907	311.154
422.664		186.762	564.995
791.713		260.431	361.549
797.238		202.644	298.636
261.425		382.593	452.187
234.251		158.011	244.272
101.826		170.895	184.98
802.056		82.799	463.812
97.7652		66.2743	288.607
548.592		301.361	348.499
226.368		264.211	313.814
		549.686	273.36
358.089		296.458	245.777
997.78		630.476	249.214
1177.95		638.974	126.448
1199.53		93.9931	226.563
603.249		58.0566	107.79
432.793		161.98	196.838
1290.27		36.6481	120.865
634.197		232.625	657.736
692.165		146.797	341.447
514.158		307.701	198.706
764.056		130.238	269.09
717.876		198.411	230.329
220.503		234.246	368.807
937.129		102.507	517.472
735.569		209.076
359.818		229.53	358.814
1600.68		349.325	266.152
425.338		192.754	193.236
1592.83		162.034	238.358
1409.04		130.418	672.901
1612.97			974.286
1014.56		485.936	666.812
655.997		295.158	362.075
737.174		675.893	304.844
553.008		704.147	527.996
1861.84		355.795	144.856
420.87		561.6	406.431
356.366		591.078	190.517
369.431		132.44	210.047
509.07		246.505	62.712
1069.07		234.76	411.512
514.295		230.506	696.211
631.095		297.216	60.6174
		251.27	232.563
1370.04		328.427	352.897
411.765		242.092	296.554
1401.85		229.809	423.693
213.928		282.102	260.504
490.484		329.18	155.607
440.479		134.61	482.501
793.653		93.7929	302.639
1098.98		158.77	575.91
595.31			606.905
1114.97		340.366	341.987
260.062		194.346	750.319
127.907		247.142	1194.5
368.45		226.046	599.941
337.179		82.4643	181.882
1010.77		122.432	66.7966
243.04		140.762	806.793
198.984		182.317	576.472
332.986		123.534	199.271
145.66		113.819	236.374
295.643		155.448	416.019
77.6228		177.355	566.708
248.822		228.269	226.106
1184.29		206.03	346.099
1200.19			157.666
275.941		172.705	65
966.315		76.1003	185.935
843.137		112.951	414.379
301.811		104.934	393.903
240.373		120.437	191.036
532.576		260.452	210.95
		162.379	527.976
		232.79	226.049
		53.9628
		224.145	1248.31
		101.382	1043.83
		75.8925	1686.66
		143.465	1501.22
		92.6958	673.37
			701.545
		62.3734	1742.21
		59.9722	1383.34
		329.935	967.116
		30.376	1100.3
		198.563	1654.36
		124.222	354.911
		148.973	237.24
		199.58	1787.47
		579.79	430.96
		208.627	1285.14
		352.537	425.714
		392.55	361.257
		176.584	1294.27
		439.17	678.822
		714.303	1336.78
		117.676	1077.34
		351.519	1002.81
		145.415	1014.06
		196.958	843.827
		279.032	1346.18
		111.554	1223.69
			599.014
			2345.88
			740.377
			1748.05
			643.786
			638.76
			946.965
			1368.49
			1392.83
			965.522
			231.144
			264.756
			1097.67
			1032.52
			736.654
			410.018
			692.572
			769.162
			242.096
			395.218
			387.445
			322.266
			517.57
			1175.47
			308.528
			585.54
			1641.22
			961.11
			1045.33
			952.299
			591.145
			627.019
			788.713
			928.035
			824.069
			824.27
			1320.95
			809.753
			460.042
			829.695
			458.023
			743.222
			624.479
			458.553
			201.95
			489.528
