# Supplementary material for: Monomeric agonist peptide/MHCII complexes activate T‐cells in an autonomous fashion
Source: EMBO Rep. 2023 Sep 28;24(11):e57842. doi: 10.15252/embr.202357842 (PMC10626418; doi:10.15252/embr.202357842)
Supplement: Supplementary file 2 — Source Data for Figure 1 [file EMBR-24-e57842-s001.zip › Figure 1/B/Fig 1B.xlsx]

## Sheet: Fig. 1B
CD11c+ BMDCs (day 7)	Activated CD11c+ BMDCs		BMDCs CD11c+ I-Ek+	BMDCs CD11b+ I-Ek high	Activated BMDCs CD11c+ I-Ek+	Activated BMDCs CD11b+ I-Ek high
7.05321	6.29834		467960	5436779	4275992	5146613
4.58904	6.30449		421514	5356814	4074784	4886362
6.51724	6.86366				4120374	5014903
6.73364	5.93044		682021	5436779	4181916	5014903
6.62615	6.33914		547369	5085811
3.96326	6.96888				5002433	6046945
4.31789	6.51267				5477553	6605338
5.68288	6.55763
4.48792	6.83304
6.48592	6.58891
6.68753	6.22846
4.93557	6.97745
6.17714	4.92009
6.74568	4.98621
4.34957	6.94024
6.16697	7.20203
5.44264	5.57779
6.90964	6.01431
6.21854	7.11257
6.89176	6.84586
4.08651	6.17822
6.13352	5.54908
5.80354	7.17721
5.34809	7.04379
6.89757	6.7386
4.75117	6.18167
4.54589	6.87415
4.0046	6.76134
5.75441	6.39184
4.25144	6.93939
4.20429	6.4364
5.09857	6.45478
6.52113	6.63111
6.96599	6.02402
5.80417	6.17884
4.93292	6.06053
4.49708	6.30874
6.49071	5.89299
4.66856	7.12494
6.47134	6.37307
7.16496	6.86805
4.75619	5.59421
4.71541	6.87282
4.12659	5.30415
6.89347	6.70424
5.05468	6.56415
4.18613	7.02046
4.27624	6.45749
6.8115	6.80775
7.40255	6.57587
6.63529	6.98336
3.88912	6.76948
4.05507	6.73215
7.04578	6.6175
6.17548	6.97961
5.52629	6.94061
4.118	6.65228
7.31908	6.83194
5.41078	6.96781
5.59627	4.21949
7.10626	6.59091
3.93112	6.12394
6.39238	6.75811
4.14938	6.78437
7.27731	6.30132
4.97711	7.10394
4.88148	6.7837
5.75381	5.52871
6.21023	7.06336
5.31063	5.98012
6.93413	6.08445
4.24338	6.16284
6.72909	6.05839
6.69156	6.75591
4.13083	6.7332
6.11551	6.33539
5.84853	6.6654
5.99294	6.35546
4.84807	6.74258
4.93159	6.26945
3.84261	7.14082
6.26945	5.58445
6.74685	6.85636
4.98277	5.78465
6.89451	7.19594
6.52763	6.83245
3.89641	6.88061
6.69667	6.38687
5.17759	6.00233
5.59345	6.55502
5.55538	7.29859
6.54427	6.67494
6.83191	6.14504
5.79477	6.4156
4.80656	7.00407
7.27366	5.84236
6.08808	6.84323
4.607	6.9785
6.86186	5.76806
6.25069	6.74778
4.08651	7.3478
6.09806	6.63251
6.96847	6.82527
5.77002	7.00759
6.37215	6.8688
6.44138	6.23581
5.11482	7.14988
5.48778	6.95362
5.98376	5.76206
6.07453	6.82692
4.19166	7.08986
4.54019	6.82004
6.57352	6.62587
4.55945	5.70136
7.0455	6.85439
6.96943	6.69367
6.62247	6.61068
6.8199	6.78418
4.42743	6.33093
7.30885	6.4374
5.01666	6.24247
3.88543	7.35408
6.19475	6.59736
6.38505	6.83377
4.76898	7.03949
6.01401	6.49102
7.30606	6.0413
4.51222	6.86599
5.50493	5.99863
5.14275	6.65898
6.32301	6.43423
5.57164	6.78257
6.5694	6.39689
6.22532	6.02249
7.03102	6.80188
6.86343	7.01107
6.13105	6.0026
5.23624	6.66819
6.67107	6.51845
6.53609	5.68385
5.63111	6.0697
5.61786	7.25593
5.87327	6.62228
6.74307	6.22072
6.76991	7.16555
4.06499	5.60716
6.88548	6.80175
6.31066	6.75957
6.15165	5.80275
4.10701	7.33851
5.19592	5.79151
3.84261	6.47432
4.23848	6.46278
7.07037	6.74879
6.77833	6.01811
6.0784	6.14315
6.74983	6.54469
5.81798	6.28375
6.62163	5.70954
6.56515	7.07168
3.96015	5.8845
4.13083	7.11814
4.9023	7.04587
6.97774	5.94765
6.81026	5.64392
4.09574	5.52328
4.46706	6.62257
6.83114	6.9715
5.27131	6.30561
7.07081	6.27628
4.03453	6.31646
4.84155	7.08827
4.89547	7.16055
6.00729	7.27538
6.78174	6.848
5.31368	5.95214
6.9404	5.12888
3.88912	6.85217
4.12659	5.91771
4.33926	6.75737
5.34088	6.78678
4.27775	6.959
6.95206	6.78893
6.07218	6.44634
6.1131	7.0633
5.50502	5.56432
5.1952	6.70585
5.61999	6.10871
6.6962	6.96948
5.26424	6.00084
6.00507	6.79273
6.61234	5.9693
6.01216	6.07978
6.82307	6.22606
7.05402	6.45098
4.72194	5.17134
5.44068	6.0604
4.07469	5.66418
5.15627	6.88438
4.21829	6.16076
6.8982	6.76945
4.86819	5.90352
7.03172	7.4232
7.0278	7.05927
5.93426	6.49538
3.92099	6.05147
6.83674	6.31989
4.44821	6.12255
6.24042	6.56867
4.38264	6.32381
5.0646	6.98211
6.05156	6.53758
5.23492	6.21903
5.35418	6.04002
5.58782	7.15494
6.24757	7.32824
4.5618	5.57462
5.92029	6.62794
6.16839	6.89634
4.98129	6.4899
6.39452	7.15711
6.97575	6.9146
5.84727	6.7024
4.99475	5.82582
5.76929	6.88142
4.32198	6.84728
5.36401	7.16343
5.13822	6.36755
3.98737	7.21031
6.63132	7.1086
5.45189	6.23815
4.86587	7.08594
5.11613	6.55184
5.52041	6.94685
5.35367	6.23865
6.70975	6.58148
5.81533	6.9999
5.59627	6.2669
6.59677	6.64177
4.5131	6.9229
6.35215	6.82723
4.82356	7.4232
6.31706	4.58863
7.1069	6.78515
6.3584	6.42682
6.82369	5.93397
4.33401	6.58517
6.54872	6.84831
6.41532	7.2557
6.35934	6.7087
7.01527	6.92291
4.29828	6.67118
6.08564	5.15094
4.88521	6.9661
4.57487	6.13173
6.92786	6.29939
6.34045	6.78564
5.79905	6.69663
4.22682	7.01032
5.71811	5.69054
6.43522	5.61866
7.11521	6.27342
6.78847	6.37808
5.52485	6.33233
6.55305	5.96981
6.66292	6.149
6.91557	7.03561
6.54535	6.54939
5.03359	5.50266
4.7289	6.71618
5.98352	6.07125
6.35615	6.62211
6.3359	7.24599
5.53277	6.84132
5.63344	6.97719
6.51555	6.20585
6.10517	7.04502
6.27247	6.98967
5.13656	6.72102
5.68211	6.08273
6.95192	6.79921
5.48527	5.54399
5.44068	7.23441
6.81148	6.20312
5.3683	6.16382
6.66567	6.87967
4.0046	6.16897
5.99164	6.3821
5.4143	6.22574
5.35631	6.74712
7.23829	6.95035
7.0266	6.90927
7.04034	5.83926
5.46594	6.36683
6.74272	5.98574
5.24572	6.78174
3.90711	7.03484
6.86699	6.32432
4.8826	6.20027
6.86562	6.56938
7.05951	7.03873
3.94749	5.56627
4.94633	6.93779
5.38092	7.10481
6.04532	4.87513
6.00026	6.24565
6.00944	6.8079
5.40454	6.03773
6.63067	7.02731
6.91461	7.13192
4.7953	4.67112
6.23499	7.21061
6.18262	7.0956
4.69921	6.2429
6.42973	6.05472
4.33926	5.71745
6.15006	5.67403
6.95915	6.89308
7.29322	6.74832
4.41666	7.32238
4.33269	6.30882
4.04493	6.58356
6.42385	5.75404
4.74966	6.56892
5.49539	6.90469
6.67139	6.83032
5.48068	6.39699
6.49284	5.15493
4.7646	4.72719
5.36006	6.96921
4.68533	5.55619
6.57734	5.8947
4.7043	6.57597
6.61519	7.07293
5.56245	7.07441
4.53606	5.2252
5.61546	6.62136
6.91387	6.92802
6.63045	6.75268
4.23518	6.17715
6.62338	6.99698
5.87544	6.6853
6.84787	6.79908
6.94922	5.20314
5.67157	5.58375
6.69514	6.80077
4.32198	5.78175
4.29828	6.4054
5.26609	7.09537
4.27322	6.01251
5.34346	6.64041
4.37431	6.61132
5.97317	5.90232
3.99319	6.44979
6.27999	6.18455
5.60625	6.39549
6.63601	5.43486
6.50743	6.58778
6.18367	6.34079
5.57186	6.76008
6.91955	6.71234
5.36167	7.19391
5.43255	6.66886
5.18304	7.16477
5.34023	6.83762
6.27035	6.80142
4.78046	7.09531
4.23018	5.63819
5.49211	7.21927
6.26002	6.81003
6.49144	7.22355
4.83494	7.06579
6.92208	6.20629
6.15469	7.07461
3.96326	5.91248
3.96941	6.81353
4.65617	7.37657
6.91175	6.48537
4.50159	7.05017
6.82997	6.41925
5.80972	5.42296
5.80981	6.89811
6.81531	7.00653
7.04965	5.8412
6.97183	6.7022
5.82485	6.5903
7.29751	6.97651
4.07946	6.727
6.85511	6.387
4.51917	7.1484
6.8815	6.5817
5.26748	6.82603
5.37544	6.8209
6.30407	5.90381
6.67126	5.45907
4.9146	6.09707
5.0838	5.36529
7.06784	7.1433
6.68029	6.36466
5.58841	6.80275
7.05832	7.22476
6.92711	6.44776
6.2252	6.92714
5.64783	6.33523
6.99561	6.80742
4.32062	6.3821
4.33926	6.07433
6.75564	6.78599
6.16423	6.21765
4.20429	5.87177
4.63427	6.39158
3.89278	6.70217
6.20604	4.9859
5.45339	6.97003
4.06499	7.0439
5.0619	7.26175
6.91843	6.44003
6.05953	6.29855
4.99099	6.89804
6.647	6.45627
6.98124	6.81607
7.27292	6.1849
4.07228	6.88245
5.66767	6.26619
4.34829	6.68657
4.73732	6.89075
5.23276	7.01023
6.37138	6.70331
4.9753	6.28402
5.916	6.74504
7.06479	5.5986
5.5568	6.15772
4.24012	6.8257
6.28497	5.67744
4.69291	6.58291
4.27017	6.74708
4.55945	7.19612
6.15775	6.65252
5.83741	6.96779
6.70436	6.98414
4.00178	7.25245
5.50172	7.0825
4.21656	5.31106
4.09345	6.52356
4.5277	5.64182
4.66303	4.3043
6.72452	5.679
5.83836	6.29029
6.59348	6.35356
6.71841	6.66823
6.80905	7.0751
6.64437	7.27306
6.9408	7.24469
6.40685	6.5104
5.97007	6.30093
3.94101	6.50132
5.78292	6.2554
3.92099	5.68336
4.11582	6.25667
4.80789	6.65322
4.09345	7.25106
6.74821	6.74071
4.02657	6.38743
7.31198	6.24873
6.53579	6.20544
6.25323	7.37273
6.60929	6.46022
5.7976	4.43068
6.63143	7.08086
6.08746	7.17693
3.85072	6.9322
4.13502	7.17598
6.78075	7.10976
5.8022	7.25121
4.36087	5.78666
5.1307	6.6778
6.70706	6.9199
6.59968	5.67403
5.57755	6.87704
5.17967	6.73046
6.04112	6.17127
6.33953	6.84506
4.10923	5.62366
5.49612	6.2325
5.71102	5.04385
6.38658	6.8761
6.31051	6.08671
5.97381	6.86865
5.09355	6.45029
4.29971	6.08438
5.05266	6.38073
4.2717	6.31037
4.34957	6.50221
7.37001	6.47334
6.04773	6.67175
6.38183	6.75425
6.6093	6.43936
4.55551	6.54306
5.61656	5.41327
6.69282	6.64708
4.06006	6.09475
5.31533	5.86027
5.58635	6.56933
3.8817	6.97991
5.66231	6.7483
6.96871	7.05216
5.98397	6.46958
6.35889	6.97307
6.01027	6.41697
4.49617	6.10745
6.00326	6.76645
6.2711	6.29727
5.84594	6.43774
4.01846	6.93836
4.52003	6.75045
6.30431	7.05993
7.0472	6.81392
4.68239	5.51442
6.11946	6.23185
6.73244	6.96877
6.99473	6.10059
4.30959	6.60106
7.12031	7.04542
5.84695	6.69369
6.48205	6.75102
6.29085	6.20327
6.99067	6.57844
5.54851	5.72908
6.87175	6.54773
6.98755	5.70526
3.85072	6.73025
5.26625	6.19786
5.24133	7.05563
6.15161	6.24691
6.71503	6.56581
5.63031	6.6068
4.21656	6.63493
5.3397	6.66653
6.8747	6.4856
4.12871	7.28293
5.47879	6.39768
7.10224	6.60267
5.17683	6.96896
6.23326	6.30767
4.06253	6.71575
6.91962	5.41281
6.22789	6.40976
5.51208	7.12946
5.98867	6.54773
5.4412	6.88659
5.49008	6.88541
7.06977	6.67637
5.64098	6.41574
7.08557	6.5615
6.67001	6.11627
7.07871	6.3019
6.94295	7.04922
6.75014	6.01808
5.96095	6.57355
6.69927	6.35601
5.79778	6.34935
6.76993	6.39271
5.46301	6.3452
6.47801	6.15739
6.68912	6.95418
3.87795	5.73203
4.12446	6.46072
5.31243	5.90198
6.44508	6.61662
5.40734	6.78028
5.20702	6.46415
6.57611	5.33765
4.16718	6.73595
7.14684	6.27538
5.2515	6.66948
7.05352	7.27708
6.51696	7.12626
4.07946	6.36399
7.01208	6.33579
6.0232	7.05774
7.01068	5.5231
6.38025	4.23192
5.35203	6.50396
5.56167	6.78026
6.64378	6.38753
5.57324	6.81364
5.87899	6.77439
4.42208	5.5561
3.96015	5.34107
6.76392	6.8883
6.89299	7.00988
6.31577	7.04258
4.57639	6.25852
5.4412	7.16259
5.85613	5.76964
4.74353	6.27697
4.13917	7.10811
3.98146	7.02091
6.90044	6.70171
4.10923	5.95596
6.41595	6.69219
7.26873	6.97172
6.55471	7.11613
6.62566	6.28259
4.12016	7.0055
5.69426	6.43352
4.12659	6.31427
5.80466	5.6715
4.5563	7.03367
5.29344	7.21691
5.70449	4.83339
6.6074	6.12801
5.39456	7.00649
4.44208	6.44754
6.17477	6.56653
6.99914	5.9399
5.16551	6.36367
5.68471	5.9998
3.96015	7.16295
6.98743	6.46796
5.97925	6.25788
5.43768	5.90582
4.04749	6.37066
3.92439	7.22964
5.2917	6.65278
6.44542	7.03739
4.17676	6.02238
6.57659	5.46678
6.26942	6.45637
6.14969	6.54544
4.34957	7.16575
4.06253	5.9463
5.20791	7.2584
4.95872	7.07939
5.47785	6.54288
7.29837	7.16191
6.24994	6.17788
6.34432	7.32192
5.44397	6.49105
6.58463	5.79112
6.44706	6.09381
5.70065	5.83413
3.97548	6.47663
6.48389	5.96118
4.28074	6.99048
6.21522	6.75659
5.22435	7.00948
5.78386	6.63576
4.56336	6.47658
6.05816	6.97343
6.22849	5.77116
5.99277	5.9339
5.05593	6.26659
4.91633	6.76923
6.34604	6.30449
4.77188	6.40277
6.94321	6.09268
6.39472	6.65131
6.526	6.23126
7.39475	5.66882
4.49526	5.54679
4.95778	5.6612
5.7293	7.24143
5.39479	6.50385
5.14987	6.6232
4.28519	6.78195
5.70444	6.91463
6.16388	6.16
6.61571	6.27092
5.79855	6.49331
6.14182	6.76211
6.98147	7.16849
6.4603	6.37681
4.76066	6.04886
6.97318	5.80218
6.77536	7.04274
3.99893	7.39543
6.04162	7.06235
5.67471	7.28814
5.51068	6.79196
4.13917	6.38118
4.64083	6.64832
4.30959	7.09827
6.47519	7.38966
6.23921	6.34798
6.67172	7.15116
7.04294	6.02894
6.61866	5.08624
4.94472	6.66497
5.94005	6.9171
6.41605	6.43901
5.40409	5.66715
6.64881	7.25048
6.99949	6.53797
4.49253	6.17671
5.60745	6.59299
6.72539	6.34317
6.66061	6.2632
4.20783	6.56041
6.803	7.34157
5.54284	6.29089
6.63113	6.54972
5.39329	6.46817
6.87989	6.73379
6.18845	6.53263
6.8043	7.08994
4.27017	6.85444
6.307	6.86905
7.06293	7.16227
4.13502	5.87313
6.93021	6.62264
5.4455	7.16542
4.84685	7.0859
6.35011	5.64318
4.16523	7.08675
6.63165	7.23225
4.37551	7.10596
6.53457	4.83382
5.37532	6.82947
6.81849	5.27169
5.82417	6.4481
5.31395	6.66011
6.59124	5.53953
4.27473	6.96018
6.09912	6.67047
6.88351	6.21294
4.81666	6.46362
3.96326	7.31818
4.58977	7.05738
5.03385	6.91506
6.50917	6.77231
4.32468	6.38794
5.94978	6.73873
7.13727	6.57768
6.98535	6.92293
6.30296	6.88665
4.9677	7.37203
7.07972	6.98815
5.3486	6.13111
7.26635	7.29636
6.5992	6.12065
5.76589	4.26881
7.15264	6.3617
7.11576	7.26106
5.61414	4.41489
5.0422	6.80073
3.97246	5.93736
5.53427	6.72882
5.58092	6.85355
6.5614	5.59807
6.27514	4.67429
7.14391	6.8066
7.07649	6.61327
5.5711	6.14715
6.09167	7.04696
6.57926	7.2125
6.23806	5.92568
4.30539	7.16162
5.9994	6.35063
5.68336	5.53223
6.58046	7.28488
6.06042	6.63999
6.63228	6.99106
5.40094	7.00623
6.81008	6.19687
4.30539	6.0799
4.06253	6.68869
6.6524	6.78091
4.06253	7.18539
6.93008	6.53988
5.7521	6.58613
4.9444	4.77684
7.20109	6.51087
4.40562	6.44957
3.95069	5.88969
4.10701	6.35242
5.00076	6.86997
5.52494	5.88672
5.18304	6.33362
6.71029	7.01141
6.60534	6.76113
4.21483	6.88257
6.90055	6.8248
3.9	7.005
5.12068	7.083
3.89641	5.046
6.62338	7.03926
6.41215	6.55811
5.66238	6.65597
6.50122	6.53124
4.43795	6.68444
7.16904	6.66297
4.05003	7.4181
4.41338	6.39811
6.9344	6.51105
6.67146	5.0995
6.79821	5.66779
6.58197	7.12776
5.31917	6.55957
7.12424	6.99452
5.40778	5.71452
5.00864	7.10141
7.28683	6.99932
3.87034	6.58521
4.41338	5.6553
6.97498	7.09335
3.97848	7.15678
7.11396	6.24709
6.01346	6.28154
6.07227	6.69583
6.68909	7.02626
4.47093	6.63862
6.45377	6.44943
4.12446	6.32808
4.58461	6.79505
7.08449	6.43968
6.0729	5.51624
5.70455	7.1001
6.63719	6.16329
6.5431	6.65896
3.88543	6.32747
4.79348	5.60864
4.0319	7.27619
4.07228	5.76816
4.21656	6.49063
4.83494	6.20995
4.66117	6.42307
6.57019	6.56164
6.86502	4.86056
6.32946	5.35868
6.60301	6.18722
7.02163	6.10936
6.54447	6.3713
5.45439	7.04644
5.36708	6.36678
6.06104	6.05771
5.16784	7.02697
4.17865	5.91503
6.71028	6.126
4.62559	6.65201
4.24338	6.58237
6.41531	5.85588
4.30819	6.95813
6.83019	7.06836
4.23683	7.10721
5.97904	5.86786
6.42054	6.92357
4.40449	6.43228
5.58723	7.09775
6.86082	7.12648
6.34225	7.2603
6.13644	6.39705
5.14132	4.79636
5.90405	6.37572
5.77967	7.07429
6.19016	6.62884
4.98778	5.02706
3.95387	6.7593
4.80478	6.72531
4.87659	5.55527
6.37137	6.26593
7.20756	6.66025
4.45425	7.01479
5.68939	7.02755
5.48768	6.92668
6.70336	5.05398
5.574	4.26881
6.53323	4.55001
5.51357	5.616
5.54308	7.06341
6.89879	6.61329
6.13041	4.9631
6.16141	6.0146
4.71211	6.13098
4.69807	6.11782
7.07789	7.10159
4.1534	6.71369
5.86406	5.53745
4.88223	5.51933
7.06019	6.27293
3.97246	6.47719
5.42769	6.49393
6.73424	4.39611
4.76214	7.21748
4.68357	7.4232
7.12626	6.23178
5.54771	7.22017
5.2811	5.44505
5.80058	7.32026
4.05256	4.64958
6.9338	6.669
5.09675	6.98442
4.32333	6.68088
4.62694	7.05802
7.05553	7.03939
6.3882	7.32384
6.87281	6.57252
6.72896	6.17701
7.01876	5.97262
6.60525	6.79953
4.11144	6.37691
6.94848	6.81205
5.93979	7.4232
4.29971	5.48082
6.6544	6.68301
4.8911	6.57811
4.58757	5.87513
4.36825	6.84143
3.92439	6.77468
5.36451	6.78941
3.85072	7.22608
7.05376	6.5676
6.38823	7.20782
4.82141	6.89417
4.00741	7.10245
6.41015	7.22847
4.86935	5.19197
6.66335	6.31584
5.96989	6.41263
4.71266	6.57004
6.25183	7.08517
3.94101	7.09878
7.03227	6.07886
4.61674	6.72009
6.64991	5.08526
6.47116	6.78007
6.42342	6.37171
6.90617	6.93745
5.26763	5.78209
4.56336	6.77743
5.53808	6.25951
5.78847	6.1026
4.76362	7.19965
5.40071	5.50144
4.04235	6.67491
4.711	6.18148
6.1559	6.78843
6.96384	6.52141
6.25742	6.55212
4.23185	6.57288
5.68788	6.79003
6.51655	6.31843
6.75745	6.46356
3.98146	6.03463
6.98507	6.8326
5.78095	6.39619
6.50502	7.03427
6.26667	6.99673
6.95945	7.107
6.70845	7.10768
4.11364	5.84829
6.83903	6.09841
4.14736	4.49251
4.1953	6.40927
7.15002	6.53907
6.11518	6.50925
5.48246	6.83591
6.10975	6.3518
5.06729	6.83962
4.28223	6.47
6.10591	6.16578
6.28154	7.04137
6.08034	6.96981
5.91579	6.6557
4.0319	5.28784
4.30256	6.86733
4.50069	7.03139
4.40112	6.64486
6.69923	6.06489
3.87416	5.3685
6.48033	6.54753
6.77445	6.16816
4.63822	7.18807
6.87726	6.77891
6.23166	7.07529
7.02143	6.59447
5.32996	7.04416
4.5999	6.79262
5.93313	5.77768
5.92468	6.45106
7.19181	5.57653
4.35839	6.85512
4.35963	6.28728
4.21656	6.28073
5.28732	6.19952
6.88623	6.68636
5.95265	6.54831
6.44744	6.48182
5.70629	5.53667
6.19779	7.06119
5.17379	6.3186
6.66106	6.29611
7.06049	6.26356
6.80155	7.05105
6.94657	7.00716
6.90087	7.20648
4.89402	4.34121
6.46528	6.67656
5.90263	5.62174
6.45336	6.55347
6.24013	5.31714
3.90357	7.10629
7.34808	7.09034
6.89797	6.6977
4.59559	7.10703
5.40834	4.3493
5.15667	6.29428
4.69175	6.96244
6.84475	7.16439
6.26836	6.02272
6.69275	6.07966
6.06733	7.08425
3.93444	6.87064
6.60164	7.06581
5.81746	5.67347
6.84269	7.10698
6.81906	6.69597
6.86246	6.32867
4.70091	6.60933
4.06253	7.23932
4.38733	6.77888
4.03453	6.52447
5.30783	6.78024
4.40337	5.01048
5.77573	6.46283
5.56121	7.21507
6.02315	6.53191
4.07469	6.80201
6.57267	6.95027
6.12256	6.78482
6.25034	7.10926
6.33572	4.53633
4.73888	5.98845
5.69454	7.11841
6.1318	7.38953
5.31049	5.93939
5.76152	6.79848
6.92645	6.78685
4.14123	6.21784
6.78058	5.95718
6.16386	6.09492
6.12394	6.71116
7.11253	6.32489
7.06705	6.26706
7.08647	5.68428
4.75419	6.04422
5.94155	7.19527
4.98602	6.76187
5.39696	6.95705
4.40112	5.45396
4.80254	6.88425
5.43234	5.97487
4.44413	6.52519
4.62559	6.25175
5.90579	6.71935
4.13502	6.18603
5.52933	6.84518
6.61383	7.17321
6.84597	6.65719
6.96434	6.65607
4.29685	6.52402
4.18982	4.86302
4.71705	6.28874
4.98924	6.49137
6.66505	6.10862
6.58346	6.99587
6.9888	7.15491
4.1953	7.35811
5.26886	7.01238
7.40255	5.91091
6.09569	7.19201
4.62289	7.15971
5.51156	6.02036
4.19892	6.14608
3.85867	5.90337
4.40112	5.43012
6.00801	7.39093
4.12659	5.61091
5.42599	6.38235
5.5326	6.70057
7.14603	6.14313
4.28814	6.17586
4.11582	6.49363
6.99024	7.24798
4.89037	6.31514
7.06598	6.61071
4.70543	6.22821
6.49991	6.40437
6.53922	6.75183
7.18566	6.34041
5.03438	6.34558
4.81274	7.0364
4.02657	5.44878
5.00303	6.46141
5.5553	5.36555
7.00806	5.58947
7.13728	7.17836
6.7801	7.42139
4.46706	6.39526
5.74734	6.7956
7.20179	4.72663
4.14938	6.91703
6.15006	6.66947
4.06744	4.2607
3.97848	5.96879
6.02169	7.15442
5.44438	5.57343
6.15511	7.02799
7.20209	6.71059
5.47747	7.17405
4.07946	6.27937
4.08651	6.97874
6.5527	6.59478
5.07286	6.45156
6.66901	6.68506
5.4786	7.1235
6.05108	7.26767
5.282	6.66694
5.05342	5.50238
6.64958	6.64561
6.52425	6.96444
4.88484	6.7529
6.33889	5.5248
3.99893	6.53037
6.34887	7.31938
4.31652	4.77734
5.79669	6.74684
6.56197	6.54127
5.99955	6.62811
6.18629	5.95593
4.25462	6.11627
4.08651	6.14072
5.60314	5.83727
5.39467	6.49177
6.61391	6.92216
4.33137	6.45275
7.24652	6.16601
6.27055	5.65045
4.01573	6.09784
6.19159	6.2668
7.12989	6.02056
4.29828	6.305
7.31653	6.03228
6.47843	6.58204
5.71696	6.25024
6.24555	6.91906
5.13385	7.40088
6.41193	6.56488
6.42294	6.96251
7.08003	7.10085
3.95702	6.0525
5.26439	6.72249
5.13718	6.6689
5.43066	6.75704
6.99741	7.0241
6.07439	6.19346
6.91114	6.73799
6.1947	6.17816
4.28223	6.27847
5.88288	6.73975
6.32645	6.08878
7.14081	7.32026
4.35463	4.47286
4.08417	6.9801
6.87056	5.73363
3.91756	5.82529
6.24096	7.39701
5.9331	5.20613
6.97381	6.34753
5.85767	6.46719
4.46218	6.14736
6.63455	5.34419
4.44719	7.16261
6.63927	6.96778
5.65626	7.29995
6.95771	6.82263
6.11864	4.89115
7.05996	6.58206
5.58375	6.49974
5.04631	6.23866
6.18616	6.85934
6.44909	5.72992
5.17494	5.80167
6.79	5.97695
4.90087	6.12629
6.90657	5.98168
5.15308	6.78176
4.12016	6.44942
4.60488	6.66243
7.1837	6.77324
6.91429	5.5352
5.46856	5.60524
5.98914	5.56918
7.11456	6.58423
4.8316	5.93504
3.99029	5.49385
6.60126	6.96332
6.56391	6.23191
6.46978	5.48092
5.92816	6.73093
7.14073	6.3161
4.79621	5.06543
6.53371	6.91004
5.82267	7.0463
5.9298	6.77421
7.26276	6.90445
6.26759	6.40649
6.27711	6.75502
7.11275	6.70076
6.02621	6.91836
6.64903	7.11344
4.5344	6.29802
4.02118	6.32222
5.84614	6.46388
6.96335	6.4261
6.30474	5.83281
3.99319	7.02565
4.1534	5.11075
6.6497	6.45247
6.74355	7.34495
4.48792	6.81664
6.40798	6.92609
7.24827	6.96054
7.29831	6.64765
6.67816	6.21455
6.20812	6.77084
4.31238	7.18171
4.7738	6.24538
4.94277	5.57763
6.92458	6.86727
6.86971	6.07224
5.69114	6.69778
4.20072	7.15968
6.70095	6.97224
6.93433	6.45038
4.79485	6.21622
6.79585	7.04541
6.0851	6.97445
6.42333	7.25331
6.30903	6.86312
7.24128	5.52283
6.84007	6.398
3.87034	6.16454
3.91411	6.59159
5.82968	7.27272
6.29179	6.83707
5.48898	6.96706
6.56081	6.95669
7.39324	6.9443
6.93925	6.15996
4.20429	6.88761
6.23882	6.93685
5.99983	7.26245
4.80789	6.22447
7.20547	7.12231
4.12659	6.76148
4.88409	6.48817
6.49642	6.86763
6.11873	6.6985
5.1875	7.0661
4.26864	4.97623
6.73107	6.68855
6.27374	6.99244
4.34829	6.9344
6.727	7.02231
4.12446	6.81288
5.44886	7.42117
5.10733	7.16841
5.6221	6.71594
3.97246	7.05665
4.73261	5.54039
6.7361	6.53297
5.97972	6.47955
6.35003	7.09113
4.84847	6.13618
5.30205	6.30848
5.51077	4.74901
5.40432	5.95566
5.88822	6.20707
6.3432	7.12892
6.80759	6.85913
4.67221	5.50182
6.2642	5.16177
5.6612	7.01607
4.39428	6.38591
5.33394	6.69082
5.80711	6.85864
6.81315	7.03101
4.64857	5.82924
5.98794	6.97333
5.08591	6.73336
4.50694	7.04525
7.04625	7.08911
6.72657	6.93853
6.29204	4.56652
3.91411	6.8551
7.32425	6.72765
6.11795	7.06717
6.84255	6.55224
3.96015	6.67091
5.57785	5.36837
5.15027	7.06573
5.35127	6.51857
5.84251	6.83191
4.62424	6.80474
6.57675	6.3451
4.16911	6.88746
6.27414	7.02184
4.79621	6.62478
5.50377	6.7472
7.15605	6.3426
7.0744	6.47767
4.88335	6.15772
5.11439	6.8734
4.89547	6.76919
7.08455	6.27205
4.63822	6.37763
4.72677	7.03045
4.58535	6.60246
5.58936	7.23459
5.75366	6.66234
6.56591	6.87612
5.59504	6.17428
6.86038	6.62092
6.82168	6.24196
5.81724	7.01861
4.92386	6.20314
5.64001	6.74058
5.848	6.52669
6.98919	6.297
6.30635	6.52199
5.25038	7.4232
6.15628	6.69451
6.9547	7.20358
6.12241	7.02168
5.20025	7.07226
4.06006	7.4232
6.13945	7.10058
4.96277	6.92363
5.62723	6.96385
6.74617	6.32393
6.648	4.21768
5.11939	4.2284
4.31376	6.05279
6.69842	7.16568
7.01986	6.85263
5.10286	7.00855
7.35323	6.31319
4.14328	6.90372
5.37807	5.82211
4.84073	6.91661
5.34191	4.67555
6.60574	6.70158
5.85632	6.66276
4.16328	5.91467
4.31652	6.1338
6.27932	5.8783
3.92099	6.74423
4.38966	6.98417
5.1618	6.9764
6.31184	6.71469
5.59893	7.32368
4.26864	6.33379
5.40845	6.25765
5.95477	6.49319
6.27921	6.96573
6.16077	6.97303
7.03302	7.28867
6.17858	7.2893
6.16388	7.13388
6.77627	6.6027
5.58487	5.7422
4.66856	6.20164
4.96954	6.00808
6.99993	6.86583
5.36414	6.14531
5.62305	6.34679
4.18982	6.17051
4.69001	6.80768
6.34102	6.33803
5.89053	6.81139
4.48977	6.12959
5.24733	7.16387
5.66589	6.76238
5.37351	6.76749
6.97074	6.30084
4.8608	6.37507
4.14328	6.14472
3.90357	6.45749
3.99893	6.31817
5.37013	4.57455
5.48359	6.89841
5.86775	6.41738
4.10029	6.41376
6.76036	6.43704
6.20503	6.72596
6.92902	6.59712
4.88816	6.53054
4.7043	6.66932
4.20606	5.36914
6.74633	6.7265
5.83246	7.4232
5.9296	6.30899
7.31789	6.96941
6.32147	6.5387
6.23464	6.91049
4.12446	6.5848
5.92434	6.80326
4.33401	6.61667
5.96197	7.10726
4.03716	5.4508
4.34186	7.01837
5.08893	6.36595
5.00753	4.87988
6.71202	5.31091
5.11809	6.50801
5.51679	6.06528
6.39791	5.63867
5.96492	6.86651
5.73484	4.7703
4.36947	6.63958
4.48792	6.87429
6.00647	6.62915
5.44906	7.24033
5.01529	6.42795
7.17835	6.50344
5.93337	5.55552
5.71252	6.64908
6.14462	6.59743
5.48601	7.08137
4.08182	6.2688
6.77597	6.47615
5.78442	4.4251
4.2562	5.87588
6.16678	6.43737
5.7108	7.12427
6.20339	6.73658
6.38666	6.28978
5.65608	6.81438
4.44922	6.37631
7.20068	6.40067
5.94191	6.85363
4.54346	4.52578
5.7929	6.12374
5.74386	5.90482
6.71543	7.06051
5.86538	6.92304
5.88225	7.20599
4.2562	6.74462
4.92791	6.41188
4.79118	5.7634
5.75356	5.68311
5.87827	6.6848
5.52655	6.16859
6.17792	7.0073
4.02118	6.27996
6.81232	6.30692
5.3661	6.79539
6.98809	6.03866
4.50338	5.56958
6.0322	6.77857
7.09655	7.22075
6.22515	6.50397
5.4633	6.16757
5.46006	5.58148
4.24012	7.01409
6.56887	6.22235
6.44245	6.82901
5.3477	6.91045
6.5044	6.7528
5.21698	6.87097
4.93358	7.10073
6.92814	6.89646
5.9022	6.26932
5.07718	6.60022
5.89298	5.3771
4.67703	6.71694
5.59381	6.01474
6.49357	7.36965
4.06987	5.54142
6.07123	6.51792
4.92992	4.3937
4.23683	7.18528
5.29301	7.0975
6.39403	6.86807
6.52691	6.9368
3.97848	6.42864
6.90767	5.9933
6.61528	7.03292
5.93759	7.0671
5.28437	6.92507
4.51047	5.93344
5.47604	6.17139
6.89147	5.70385
4.86858	6.83628
4.82569	6.69113
6.61778	6.94797
6.7924	6.53094
4.68061	6.30517
6.23326	6.53237
5.09902	6.18689
5.83471	5.5992
6.23941	6.70173
6.05277	6.90649
6.86932	6.94216
4.1371	6.05782
5.52942	6.9344
5.93515	7.38429
4.98661	7.04205
4.76557	6.60794
5.76009	7.06669
6.1434	6.66015
5.87631	5.45563
4.89402	5.59603
7.18413	6.64042
4.03976	7.21882
4.88816	5.11098
5.93283	4.34121
6.57818	6.41139
7.01678	6.9922
6.91809	5.09256
6.78022	5.80001
6.40118	5.87941
6.38879	6.60353
6.42621	7.0927
6.83182	6.68926
5.01748	6.74585
4.44002	7.11303
5.25799	7.06755
4.01573	6.92949
4.63228	7.15808
4.27624	6.42947
6.9722	4.47587
6.47606	6.56629
5.47927	6.20984
5.84707	7.09535
7.38325	6.11439
6.97274	6.91868
4.54264	6.85006
6.09548	5.3157
6.37745	6.87943
5.87189	6.35484
6.77107	6.17296
6.05746	6.90915
7.00371	6.83928
6.73174	5.66554
6.86649	6.18778
5.67753	6.06525
4.13502	6.69752
5.31409	4.3937
5.16861	6.67863
6.35227	6.81014
6.76923	6.61766
6.78148	7.13997
3.92099	6.91212
4.39771	6.42174
5.60653	5.4353
4.03453	6.58944
6.81336	6.51754
6.81838	6.57085
6.74504	5.57763
4.51744	6.37546
5.03935	7.00913
5.10955	6.66181
4.61398	6.52719
5.89352	6.93485
3.84669	6.71331
7.27516	6.08788
6.98815	6.60121
5.7793	6.81358
4.21483	6.16325
4.07228	6.98621
4.9674	7.0233
5.23359	6.31725
4.32468	6.30181
4.04235	5.45584
7.1822	6.60286
7.11678	6.64383
6.37424	7.00785
4.61398	6.35723
6.18063	6.47151
5.30797	7.03607
7.40255	6.9191
6.02843	4.80063
6.4946	6.89984
7.02537	6.29843
6.69059	6.00081
5.15208	6.64198
5.32122	6.71321
5.79936	5.50835
5.17721	7.19359
4.81186	6.63165
5.21456	6.55116
5.43549	6.04627
4.40673	6.84383
6.15449	6.57371
6.37276	6.94868
4.68239	6.34523
4.99561	6.2635
5.95458	4.32315
6.84759	4.67681
5.32715	6.55969
7.18102	7.07022
4.78046	6.32688
4.8316	5.9012
6.11496	6.98022
6.9408	6.42789
4.65365	5.58242
4.7368	4.58243
6.4499	6.55754
6.87228	6.12415
4.67523	7.15434
6.18854	6.21568
6.34504	6.35433
5.58671	7.06764
6.5908	6.95416
6.27194	6.00048
5.37085	6.55458
6.82219	6.77391
4.97831	6.08565
6.74499	4.93456
6.46541	6.43265
6.84222	6.50058
7.0609	6.69137
4.38028	6.85132
3.84669	6.67957
4.90336	6.39886
6.68488	6.33079
4.50782	5.43727
4.64213	7.10151
5.82951	7.00939
5.2664	7.19078
7.16686	7.24949
7.32029	7.4232
5.4246	6.45605
5.02775	5.47656
6.14511	6.28076
5.62622	6.59103
6.61126	6.13814
6.32987	6.78926
6.80296	6.75817
6.74018	6.7608
5.2707	6.62713
6.94282	6.47763
4.36458	7.40324
7.0363	6.53685
5.14906	6.21471
6.70937	7.26575
5.26886	6.38841
6.28908	6.25903
4.95621	6.55385
5.08916	7.38226
3.91756	5.65191
4.02657	6.56491
5.37938	6.46223
4.96308	5.67511
4.15139	6.09893
7.33151	6.22758
6.0058	5.73169
7.32439	6.67222
6.47458	6.69478
5.31506	6.18699
5.72807	6.90914
5.84707	6.60228
6.92069	7.1521
4.05256	6.24677
6.8254	6.84152
6.41498	5.02622
6.85394	6.64902
6.55042	7.19954
6.35764	7.07269
5.47737	6.57329
6.73739	6.66233
4.04235	7.22257
5.53858	6.58942
4.17865	5.83193
5.67962	5.87901
4.75117	6.99935
6.56759	5.58039
5.97199	7.19602
4.35963	6.64872
6.02363	6.01549
7.18871	6.43839
4.29685	6.77791
6.06309	6.79903
4.50249	6.89418
4.3779	6.67801
6.66667	4.40911
4.7214	6.78034
6.91474	5.37973
6.8587	6.45044
6.98957	7.08013
3.99607	6.62156
7.17287	6.59627
6.73596	5.9489
5.25102	7.04811
6.30641	7.0436
6.79318	6.74863
5.60328	7.00941
6.80006	6.43141
4.6188	4.17991
4.52431	7.41392
4.39998	6.79559
4.86819	5.50069
3.85867	6.81465
4.0319	6.69616
5.87071	6.33136
6.11529	6.85744
4.5226	6.64054
6.33055	5.84761
5.98391	6.73026
6.80973	6.04098
4.70148	6.62153
4.8781	7.00766
6.23114	4.82942
6.28082	7.01624
6.76809	6.17886
6.70099	6.36088
6.69449	7.04233
4.06744	6.81392
4.02657	5.96401
6.10609	5.87799
5.32635	6.62719
6.41745	5.19062
6.14358	6.98542
4.26556	7.17971
5.67843	6.12768
6.68081	6.96683
6.08975	6.26208
6.64871	6.78728
4.98982	6.98968
4.30397	7.4232
6.0708	6.33051
4.45823	6.86055
6.19533	6.73924
4.52431	7.01848
4.95241	5.50742
5.11285	7.17306
6.13088	6.75243
4.52175	6.30819
5.79914	6.59113
6.63933	6.3514
5.16996	4.62409
7.04903	6.49016
6.14949	7.2781
4.68533	6.80019
6.11033	6.52108
6.61551	7.03318
6.20844	7.03447
5.32339	5.90456
6.84334	6.74764
4.23683	7.0639
4.78748	6.87794
4.36581	4.88106
4.56336	5.26977
7.40255	6.87583
5.40667	6.99704
6.01016	7.22661
6.64615	6.94697
4.85647	5.71366
4.63162	7.02782
4.9489	6.81167
6.85359	6.23548
3.85072	6.20486
6.16458	5.69808
4.0046	6.47832
6.7952	7.12614
6.86779	6.48181
4.58015	6.46706
5.63509	6.65873
3.92439	6.77789
6.86856	7.00613
6.72855	6.29831
5.78466	7.40286
4.41557	5.93135
5.33657	7.03271
5.86007	6.49299
4.00178	6.97761
3.92099	7.25512
4.39998	6.96191
3.92439	6.46681
4.42316	6.35701
7.08868	6.13618
5.46827	5.69279
5.61004	5.02312
6.61177	6.60611
4.06987	6.55398
6.17122	7.17717
5.25246	7.15884
6.07987	4.82184
7.21339	6.23108
5.40989	6.81393
4.24012	7.09689
6.20549	6.8914
4.6655	7.15177
6.29104	5.84343
5.10106	6.75535
5.26748	7.04872
4.11582	6.90148
4.55392	6.92471
4.78515	5.43189
4.23018	6.12752
5.43119	6.66595
4.88335	6.64358
6.80148	6.25715
5.78573	6.45293
4.49889	6.74426
5.39901	6.3547
6.23753	6.36219
5.36598	7.20051
6.95868	6.04149
6.75945	7.39839
5.76063	5.59807
5.29863	6.65599
6.75802	6.91961
6.15808	6.43648
7.20439	6.15737
5.54625	6.38944
6.83863	6.96509
6.83057	6.47083
6.70504	6.44622
3.98737	6.08477
4.96893	5.96682
4.25777	6.49259
6.08162	6.99208
5.78349	6.48413
6.6078	5.22769
6.4257	6.04122
6.50125	7.23158
4.5794	5.50341
6.14444	6.65977
6.48748	6.93919
6.40983	6.29322
5.39433	6.20268
4.45625	6.10218
6.60615	6.1799
6.80853	7.13571
5.63416	6.72642
7.01542	6.19133
4.06499	6.7643
4.2896	5.54108
6.58386	6.9423
6.83755	6.77484
5.5807	6.86003
6.09846	5.53301
6.65407	5.63826
6.32758	4.55669
4.42423	6.35235
6.04252	6.61023
7.38932	5.43144
6.36194	6.58885
6.08322	6.00966
4.76801	6.29311
4.38966	6.49358
5.759	7.21267
6.19646	6.05131
4.35084	6.58297
4.17486	7.11455
7.23538	6.48361
5.33957	6.95782
4.79485	6.91656
6.47429	6.52362
6.71746	6.40777
4.16523	5.86138
3.99029	6.4132
6.84891	6.31806
4.00178	7.22466
4.5319	6.88759
4.98366	6.59973
7.07802	6.91395
4.39885	6.06651
4.9444	5.87177
7.20402	7.18971
7.1059	6.37354
6.81151	6.88849
6.24336	6.88732
6.57893	7.03418
6.68814	7.29023
4.0319	5.45626
6.06635	7.15006
4.39313	7.20665
4.65365	6.54807
4.59486	6.2993
6.33285	6.28774
4.96153	6.76483
6.44589	5.90284
7.18171	5.97157
6.83725	6.75321
6.02971	6.44746
4.61605	5.9578
6.7282	6.53062
4.62962	7.07559
3.89278	6.66523
4.97771	6.93352
6.51863	6.65522
4.74558	7.06113
6.53375	6.08929
6.21233	7.25101
6.9919	7.31124
4.6091	6.49571
6.90713	6.61972
3.96326	7.15499
5.86313	6.15269
5.15268	5.93601
4.9907	7.08627
5.95271	7.20565
4.25144	5.28475
6.37868	6.27874
4.22001	6.88276
5.95347	6.16697
4.3731	6.66361
4.26091	6.48685
6.63617	6.6373
5.92516	7.02368
4.6077	5.96605
3.99607	6.35019
6.44206	6.81026
5.59112	6.80408
6.85281	4.4828
6.44933	6.89496
4.34186	7.00354
6.48518	4.98342
4.78701	6.82892
5.7124	5.82986
5.25547	5.81039
5.5361	6.34501
7.21865	5.10187
4.21135	7.25062
5.22452	5.27724
7.05099	6.31015
5.89898	7.09808
7.35931	6.08366
6.96487	7.01524
4.50516	6.35035
5.9799	5.58793
6.68031	6.72207
5.28643	6.77072
6.39833	6.87315
6.51582	6.83041
5.35355	7.14348
6.38648	6.56087
6.96013	6.22671
6.69932	6.84477
4.56877	4.99986
6.82511	6.5792
6.51146	6.81324
3.92439	6.79768
4.64921	6.77299
6.27001	5.76335
6.07683	6.94109
6.76919	7.16681
4.75868	5.50928
6.93447	6.81084
5.17513	6.76072
6.4034	7.0122
6.65741	6.42717
4.63028	6.72766
6.23719	6.85473
6.22406	7.2707
4.07228	5.09159
4.41447	5.82805
5.00809	7.38763
6.11088	6.93643
7.20331	6.48705
6.71043	6.50844
4.44311	6.84108
4.68001	7.02835
6.57027	6.45085
5.12176	7.0596
5.46924	5.68981
6.62075	6.34837
5.93763	6.90188
6.78088	5.96647
4.28667	6.13404
6.94983	7.28934
4.87697	7.25207
6.0748	6.0177
5.19809	6.95033
6.88802	6.71506
5.91964	7.02424
6.36245	6.36158
3.8817	6.70375
6.69572	7.16668
4.25934	5.12799
6.737	4.48181
4.6568	6.50406
6.09116	5.84124
4.71266	6.57176
7.05824	7.22899
5.30247	4.99475
6.63374	7.19264
4.34573	6.72398
5.96738	7.27948
7.25799	6.29422
5.22941	7.15941
6.45648	5.77403
6.82905	4.93836
6.06596	6.63602
4.36335	5.55143
[truncated: 22,215 more rows]
