# Supplementary material for: Monomeric agonist peptide/MHCII complexes activate T‐cells in an autonomous fashion
Source: EMBO Rep. 2023 Sep 28;24(11):e57842. doi: 10.15252/embr.202357842 (PMC10626418; doi:10.15252/embr.202357842)
Supplement: Supplementary file 3 — Source Data for Figure 2 [file EMBR-24-e57842-s005.zip]

Archive with 27 entries (22 files):
- Figure 2/
- Figure 2/.DS_Store
- __MACOSX/Figure 2/._.DS_Store
- Figure 2/F/
- Figure 2/C/
- Figure 2/D/
- Figure 2/B/
- Figure 2/F/Fig 2F.xlsx
- __MACOSX/Figure 2/F/._Fig 2F.xlsx
- Figure 2/C/.DS_Store
- __MACOSX/Figure 2/C/._.DS_Store
- Figure 2/C/Activated BMDC DEC205.tif
- __MACOSX/Figure 2/C/._Activated BMDC DEC205.tif
- Figure 2/C/Fig 2C.xlsx
- __MACOSX/Figure 2/C/._Fig 2C.xlsx
- Figure 2/D/Activated BMDC CD18.tif
- __MACOSX/Figure 2/D/._Activated BMDC CD18.tif
- Figure 2/D/Fig 2D.xlsx
- __MACOSX/Figure 2/D/._Fig 2D.xlsx
- Figure 2/B/.DS_Store
- __MACOSX/Figure 2/B/._.DS_Store
- Figure 2/B/Activated BMDC IEk.tif
- __MACOSX/Figure 2/B/._Activated BMDC IEk.tif
- Figure 2/B/Fig 2B.xlsx
- __MACOSX/Figure 2/B/._Fig 2B.xlsx
- Figure 2/B/Activated B-cell IEk.tif
- __MACOSX/Figure 2/B/._Activated B-cell IEk.tif
