# Supplementary material for: Monomeric agonist peptide/MHCII complexes activate T‐cells in an autonomous fashion
Source: EMBO Rep. 2023 Sep 28;24(11):e57842. doi: 10.15252/embr.202357842 (PMC10626418; doi:10.15252/embr.202357842)
Supplement: Supplementary file 3 — Source Data for Figure 2 [file EMBR-24-e57842-s005.zip › Figure 2/F/Fig 2F.xlsx]

## Sheet: Fig. 2F
B-cells I-Ek			BMDCs I-Ek			BMDCs DEC205			Randome function Y=1+1.4*x^4
η	ρ/ρ0		η	ρ/ρ0		η	ρ/ρ0		x	y
0.486442	1.03465		0.0140114	1.03911		0.0704907	0.93586		0	1
0.296747	1.01206		0.555297	1.08453		0.0901277	1.00259		0.00666667	1
0.715244	1.12484		0.10729	1.01195		0.0444325	0.945669		0.0133333	1
0.0487128	1.06006		0.051905	1.01915		0.0748779	0.968365		0.02	1
0.320736	1.02971		0.27203	0.981308		0.04458	0.911705		0.0266667	1
0.396621	1.03157		0.480619	1.03311		0.178899	1.03222		0.0333333	1
0.501615	1.11785		0.25214	0.999282		0.0988726	1.21399		0.04	1
0.370147	0.972856		0.316216	1.01891		0.0458706	0.981958		0.0466667	1.00001
0.318702	1.01662		0.396864	1.09345		0.0444058	0.895459		0.0533333	1.00001
0.0919345	1.00835		0.303906	1.01343		0.142547	0.980273		0.06	1.00002
			0.259982	1.01614		0.186303	1.16097		0.0666667	1.00003
0.253108	1.0131		0.733789	1.14147		0.069447	0.947606		0.0733333	1.00004
0.176149	0.989639		0.537912	1.06676		0.00503022	0.844267		0.08	1.00006
0.136369	1.00766		0.275208	0.985429		0.0401246	1.16044		0.0866667	1.00008
0.157991	1.00977		0.22198	1.02317		0.0266735	0.897527		0.0933333	1.00011
0.415312	1.08409		0.499113	1.06328		0.0399622	1.15069		0.1	1.00014
0.233432	1.05577		0.276459	1.00192		0.0395064	2.10737		0.106667	1.00018
0.412166	1.01127		0.453639	1.00828		0.115693	1.64275		0.113333	1.00023
0.364089	0.998695		0.349014	1.00771		0.0851156	0.920129		0.12	1.00029
0.111188	1.00839		0.513398	1.04539		0.00745401	0.87625		0.126667	1.00036
0.133439	1.00079		0.181176	0.999888		0.0361847	0.954076		0.133333	1.00044
0.137015	1.00713		0.065807	1.06315		0.0410939	1.2636		0.14	1.00054
0.139364	0.984162		0.447973	1.05368		0.0935459	1.16034		0.146667	1.00065
0.051919	1.03375		0.373535	1.09674		0.0199613	0.892667		0.153333	1.00077
0.476329	1.0766		0.472227	1.12482		0.0547126	1.16863		0.16	1.00092
0.413342	1.00864		0.416739	1.00929		0.0810962	1.03914		0.166667	1.00108
0.104734	1.02469		0.332829	1.04867		0.235442	1.37373		0.173333	1.00126
0.208846	1.03296		0.316997	0.989864		0.159951	1.21468		0.18	1.00147
0.122374	1.01622		0.140719	1.02607		0.0330903	0.925177		0.186667	1.0017
0.197733	0.98468		0.448063	1.02255		0.0642299	1.1728		0.193333	1.00196
0.287409	0.973526					0.0405233	0.942495		0.2	1.00224
0.195151	1.04223		0.0439144	1.02245		0.0792275	1.33735		0.206667	1.00255
0.194563	1.01184		0.054796	0.961958		0.168054	1.15582		0.213333	1.0029
0.389833	1.02625		0.117993	0.985003		0.0548682	1.46351		0.22	1.00328
0.120741	0.998751		0.110048	0.93911		0.0478471	1.10149		0.226667	1.0037
0.216077	0.991142		0.0107028	1.00255		0.2689	1.41066		0.233333	1.00415
0.398063	1.0393		0.0129644	1.05666		0.0535885	1.19513		0.24	1.00464
0.296407	0.992459		0.122659	0.958644		0.0854651	1.25458		0.246667	1.00518
0.398109	1.03411		0.0262465	1.01252		0.0365508	0.979799		0.253333	1.00577
0.0793671	1.01728		0.0130912	1.04118		0.048523	1.0133		0.26	1.0064
0.377009	1.03677		0.027452	1.00176		0.0332015	0.924579		0.266667	1.00708
0.463516	1.06397		0.0706618	0.976061		0.0475965	0.989936		0.273333	1.00781
0.188677	0.982391		0.0319729	1.00773		0.056627	1.03542		0.28	1.00861
0.291231	0.997845		0.0555548	0.997933		0.0187718	0.798733		0.286667	1.00945
0.142848	0.98945		0.066679	1.0055		0.0471419	0.815672		0.293333	1.01037
0.227741	0.989825		0.042211	1.02596		0.031589	0.824606		0.3	1.01134
0.168076	1.03931		0.0579233	1.00721		0.0444515	0.862133		0.306667	1.01238
0.271206	0.994605		0.416291	0.974313		0.034249	1.04267		0.313333	1.01349
0.32764	0.99261		0.131435	0.981891		0.0702609	0.933528		0.32	1.01468
0.40881	1.04567		0.290059	0.998811		0.0279553	0.920593		0.326667	1.01594
0.153804	1.07498		0.285082	0.983647		0.0827093	1.01242		0.333333	1.01728
0.244329	1.01214		0.109067	0.997011		0.0508249	1.07372		0.34	1.01871
0.290592	0.995431		0.0750288	0.989311		0.0397971	1.0327		0.346667	1.02022
0.286733	0.983056		0.0775185	0.992866		0.0880005	1.64822		0.353333	1.02182
			0.515079	1.01181		0.0243	1.16978		0.36	1.02351
			0.00420134	1.029		0.0310412	0.939116		0.366667	1.02531
			0.0085275	1.04728		0.0222873	0.875591		0.373333	1.0272
			0.00259798	1.0344		0.0105159	0.855932		0.38	1.02919
			0.0729699	1.01462		0.0213923	1.02441		0.386667	1.0313
			0.074374	1.00572		0.0434588	0.965428		0.393333	1.03351
						0.0178163	0.925648		0.4	1.03584
						0.0185921	0.930927		0.406667	1.03829
						0.0139477	0.939789		0.413333	1.04086
						0.0040513	0.876869		0.42	1.04356
									0.426667	1.0464
									0.433333	1.04936
									0.44	1.05247
									0.446667	1.05573
									0.453333	1.05913
									0.46	1.06268
									0.466667	1.0664
									0.473333	1.07027
									0.48	1.07432
									0.486667	1.07853
									0.493333	1.08293
									0.5	1.0875
									0.506667	1.09226
									0.513333	1.09721
									0.52	1.10236
									0.526667	1.10771
									0.533333	1.11327
									0.54	1.11904
									0.546667	1.12503
									0.553333	1.13124
									0.56	1.13768
									0.566667	1.14436
									0.573333	1.15127
									0.58	1.15843
									0.586667	1.16584
									0.593333	1.17351
									0.6	1.18144
									0.606667	1.18964
									0.613333	1.19811
									0.62	1.20687
									0.626667	1.21591
									0.633333	1.22525
									0.64	1.23488
									0.646667	1.24482
									0.653333	1.25507
									0.66	1.26565
									0.666667	1.27654
									0.673333	1.28777
									0.68	1.29934
									0.686667	1.31125
									0.693333	1.32352
									0.7	1.33614
									0.706667	1.34913
									0.713333	1.36249
									0.72	1.37623
									0.726667	1.39036
									0.733333	1.40489
									0.74	1.41981
									0.746667	1.43515
									0.753333	1.4509
									0.76	1.46707
									0.766667	1.48368
									0.773333	1.50072
									0.78	1.51821
									0.786667	1.53616
									0.793333	1.55456
									0.8	1.57344
									0.806667	1.59279
									0.813333	1.61264
									0.82	1.63297
									0.826667	1.65381
									0.833333	1.67515
									0.84	1.69702
									0.846667	1.71941
									0.853333	1.74234
									0.86	1.76581
									0.866667	1.78984
									0.873333	1.81442
									0.88	1.83957
									0.886667	1.86531
									0.893333	1.89162
									0.9	1.91854
									0.906667	1.94606
									0.913333	1.97419
									0.92	2.00295
									0.926667	2.03234
									0.933333	2.06237
									0.94	2.09305
									0.946667	2.12439
									0.953333	2.1564
									0.96	2.18909
									0.966667	2.22246
									0.973333	2.25653
									0.98	2.29132
									0.986667	2.32681
									0.993333	2.36304
									1	2.4
