# Supplementary material for: Monomeric agonist peptide/MHCII complexes activate T‐cells in an autonomous fashion
Source: EMBO Rep. 2023 Sep 28;24(11):e57842. doi: 10.15252/embr.202357842 (PMC10626418; doi:10.15252/embr.202357842)
Supplement: Supplementary file 3 — Source Data for Figure 2 [file EMBR-24-e57842-s005.zip › Figure 2/C/Fig 2C.xlsx]

## Sheet: Fig. 2C
Activated BMDCs CD205
Recorded localizations		Simulated localizations		Ripleys K cell		Ripleys K simulation mean		Ripleys K simulation upper error		Ripleys K simulation lower error
x (nm)	y (nm)	x (nm)	y (nm)	x (nm)	y (nm)	x (nm)	y (nm)	x (nm)	y (nm)	x (nm)	y (nm)
20644	5066.22	1326.1	5018.99	1	6.52939	1	-1	1	-1	1	-1
17254.3	6624.11	1732.22	6808.1	6	10.8362	6	3.83201	6	8.93847	6	-1.27444
19795.8	1764.47	133.886	4631.87	11	21.8677	11	7.25055	11	11.9471	11	2.55397
20102.2	3293.16	2669.64	6868.82	16	26.686	16	10.5209	16	15.739	16	5.30291
19397.4	4248.12	2316.9	5501.05	21	31.1976	21	13.8577	21	17.5328	21	10.1827
19699	2077.29	2340.51	5516.95	26	38.3592	26	18.808	26	23.272	26	14.344
20260.8	1242.49	4754.66	6901.6	31	43.4256	31	21.7788	31	26.6233	31	16.9343
19298	4265.13	1610.17	583.769	36	56.0969	36	24.5963	36	29.731	36	19.4616
16274.3	5303.22	1686.1	6422.68	41	68.8959	41	27.3698	41	33.1011	41	21.6386
18017	4318.84	1507.19	452.208	46	78.4446	46	30.3624	46	36.5878	46	24.1371
19974.3	3412.31	6960.36	2585.62	51	84.77	51	33.0344	51	38.593	51	27.4758
20784.4	1779.11	50.0972	2567.62	56	93.183	56	36.3785	56	42.8279	56	29.9291
20067.2	3281.34	2706.59	4312.94	61	98.3194	61	39.1257	61	45.1058	61	33.1456
18249.5	2708.13	5683.45	2881.53	66	103.668	66	41.2031	66	46.8233	66	35.5829
19724.2	1844.13	6186.54	2537.27	71	110.561	71	43.0723	71	49.7915	71	36.3532
19784	1886.78	4743.19	1534.91	76	115.055	76	43.9915	76	50.8956	76	37.0873
14802	4731.87	4533.8	1292.26	81	118.06	81	44.9912	81	52.6743	81	37.3081
14976.5	6333.64	4086.58	1202.31	86	121.425	86	46.2233	86	53.6222	86	38.8244
14856.5	4756.34	2470.68	515.112	91	122.951	91	46.967	91	54.5748	91	39.3593
19678.2	3887.96	6610.16	5146.92	96	124.982	96	48.0436	96	55.8512	96	40.2359
19330.5	4223.06	4525.09	5503.67	101	127.317	101	49.2617	101	57.3781	101	41.1452
15263	6244.61	6533.12	5298.53	106	129.191	106	50.6125	106	59.4966	106	41.7284
18114.4	1129.49	6376.21	5903.54	111	133.055	111	50.8704	111	60.5017	111	41.2391
18093.8	1140.74	6376.92	5924.62	116	135.514	116	51.2276	116	60.6305	116	41.8248
19821.7	3699.57	4244.68	3300.52	121	138.242	121	51.3331	121	61.0106	121	41.6557
18165.8	1147.99	6126.38	4204.81	126	140.455	126	51.6277	126	61.8909	126	41.3646
20206.7	3604.36	3811.09	3671.88	131	141.903	131	51.5842	131	61.9178	131	41.2506
14794.2	3900.83	232.716	5440.8	136	141.338	136	51.5709	136	62.3497	136	40.7922
18203.8	1151.89	5367.49	1633.3	141	140.285	141	51.5939	141	62.6595	141	40.5284
15291	4349.4	6328.14	4273.97	146	139.956	146	51.6681	146	63.222	146	40.1142
19072.2	4175.99	4148.18	3384.68	151	140.183	151	51.5816	151	63.7895	151	39.3737
15198.2	6280.8	5197	2832.45	156	141.256	156	52.0881	156	63.5236	156	40.6526
19564.9	6269.13	38.2048	292.989	161	141.786	161	51.866	161	63.6168	161	40.1153
15207.3	6286.85	1243.26	3117.14	166	141.491	166	51.1794	166	62.8306	166	39.5282
19790.8	6089.85	6623.86	5371.94	171	140.686	171	50.5769	171	62.1117	171	39.0421
15203.2	6226.37	3821.66	3228.55	176	141.387	176	49.4867	176	60.9735	176	37.9999
17640.9	3335.81	3801.37	3407.73	181	140.519	181	49.3238	181	61.004	181	37.6435
18801.9	7209.17	3746.09	3432.75	186	139.958	186	48.5399	186	60.2742	186	36.8056
15231.5	6226.85	3804.93	3470.67	191	139.595	191	48.049	191	59.4823	191	36.6157
18108.2	5416.57	3802.7	3440.97	196	139.963	196	47.6603	196	59.2409	196	36.0796
18132.7	5432	3747.19	3025.32	201	139.051	201	47.3046	201	58.9343	201	35.6749
17106.8	3571.07	682.779	262.497	206	138.936	206	46.8045	206	58.5264	206	35.0826
18766.6	6685.17	5714.16	4844.25	211	138.03	211	46.3604	211	58.0987	211	34.6221
15904	5861.25	5674.3	4968.98	216	136.859	216	45.2608	216	56.8558	216	33.6658
20558.4	3251.84	3082.25	280.141	221	135.163	221	44.7574	221	56.0904	221	33.4244
20650.1	3317.86	2700.37	2077.49	226	133.635	226	44.3183	226	55.4633	226	33.1733
18179.7	5494.71	1641.11	5315.48	231	132.843	231	43.3962	231	54.6066	231	32.1859
18438	2756.15	1545.55	5341.35	236	132.28	236	42.5469	236	53.6194	236	31.4745
20568.3	3816.8	2388.69	4988.4	241	132.001	241	41.5234	241	52.8812	241	30.1657
14842.5	4756.63	794.379	2909.15	246	129.58	246	40.6779	246	51.9674	246	29.3883
20514.3	3750.22	4139.15	1128.05	251	127.059	251	40.4701	251	52.2554	251	28.6848
15281.3	3469.47	4130.64	1190.46	256	126.059	256	39.4926	256	51.572	256	27.4133
19568.7	2012.24	6224.09	3584.27	261	125.391	261	38.7649	261	50.9669	261	26.5628
17146.2	5600.95	5445.42	5942.76	266	124.496	266	37.5721	266	50.2243	266	24.9198
20340.1	868.588	5418.13	5982.41	271	124.852	271	36.6408	271	48.9551	271	24.3266
14570	6069.11	1996.6	3690.21	276	121.794	276	35.7843	276	48.1392	276	23.4294
20305.8	747.492	6619.34	2613.78	281	119.832	281	35.2308	281	47.2003	281	23.2612
15301.1	4390.06	92.4471	3692.87	286	118.694	286	34.361	286	46.6923	286	22.0298
19410.9	4555.99	64.188	638.974	291	117.651	291	33.4182	291	45.7205	291	21.116
19497.8	4483.4	3439.22	4073.79	296	116.429	296	32.3786	296	45.0483	296	19.7088
15370.6	4300.38	1942.83	4649.78	301	115.122	301	31.9498	301	44.5953	301	19.3043
16579.3	7090.44	2276.52	3161.86	306	112.939	306	31.4129	306	44.4766	306	18.3492
20366.4	5357.41	2241.01	3221.17	311	110.935	311	30.7207	311	44.2704	311	17.171
19779.2	3986.57	5217.32	3260.15	316	108.376	316	30.1418	316	43.7967	316	16.4869
16640.8	7098.81	3021.21	5310.59	321	108.324	321	29.6395	321	43.4164	321	15.8625
18181.6	5523.45	5935.55	3624.71	326	106.889	326	29.7115	326	43.373	326	16.0499
19452.7	2001.02	4729.68	2606.97	331	105.368	331	29.7827	331	43.6626	331	15.9028
16524.1	7040.62	4993.07	1101.14	336	103.573	336	29.2272	336	43.0592	336	15.3951
19989.4	2365.83	5401.3	5281.22	341	101.755	341	28.9063	341	42.765	341	15.0476
18603.4	1666.11	1798.56	4344.1	346	99.2091	346	28.2771	346	42.0101	346	14.5441
15509.5	6212.98	2090.58	2314.65	351	98.5126	351	28.0054	351	41.7803	351	14.2304
19476.9	2006.49	402.314	5891.71	356	97.3728	356	27.1138	356	40.6213	356	13.6064
16592.8	2741.66	837.905	6028.9	361	95.7608	361	26.8811	361	40.2021	361	13.5601
15169	797.365	2739.46	4766.23	366	93.2223	366	26.327	366	39.304	366	13.35
14761.5	2021.18	2641.96	4789.45	371	91.5908	371	26.0287	371	38.9705	371	13.087
20487.2	3873.29	1610.54	1829.64	376	89.8408	376	26.0987	376	38.8847	376	13.3127
14626.2	6421.31	6371.06	1284.76	381	89.3125	381	25.5574	381	38.5268	381	12.588
19138.3	2398.78	1215.45	3617.44	386	87.7011	386	24.8424	386	38.1818	386	11.503
14519	6438.18	1217.42	3731.96	391	87.5607	391	24.7961	391	37.8774	391	11.7149
14588.9	2110.16	2229.51	659.222	396	86.7493	396	23.9106	396	37.1857	396	10.6355
14625.9	2071.04	6773.54	1379.73	401	85.5863	401	23.6449	401	36.8845	401	10.4053
18326.8	4926.02	3628.4	6654.54	406	83.6406	406	23.5937	406	36.6046	406	10.5827
18115.4	4264.37	4251.42	5176.85	411	82.2424	411	23.1209	411	36.5174	411	9.72447
18238.6	4944.2	4290.43	5278.82	416	81.1778	416	22.9848	416	36.5052	416	9.46441
18209.5	5010.47	2427.26	2104.21	421	80.9268	421	22.3632	421	35.9588	421	8.76769
19702.1	4060.61	5918.6	502.08	426	78.9	426	22.4078	426	35.9225	426	8.89316
18158.2	3247.09	6434.96	1283.36	431	78.3159	431	22.1776	431	35.5273	431	8.82799
19157.5	2442.6	3085	5295.98	436	76.39	436	21.9132	436	35.4758	436	8.35057
19131.7	2461.06	3075.38	5259.42	441	75.0511	441	21.9841	441	35.3729	441	8.59524
16124.7	5811.59	3830.37	4490.53	446	73.8185	446	21.8406	446	35.3167	446	8.36451
20623.7	3274.61	3614.36	3702.99	451	72.4148	451	21.7503	451	34.966	451	8.53464
18816.7	3425.95	3604.14	3666.96	456	71.9848	456	21.2312	456	34.8904	456	7.5721
15393.5	2666.3	6161.06	40.7386	461	71.3833	461	21.2299	461	34.8032	461	7.65654
20376.1	3593.59	3614.54	6488.81	466	71.0737	466	20.9494	466	34.3206	466	7.57818
17206.9	4201.67	6629.05	2607.98	471	70.3118	471	20.6307	471	33.7494	471	7.51194
17213.8	5757.03	5976	687.524	476	69.4078	476	20.6484	476	33.2481	476	8.04876
18156.8	2809.06	5950.26	617.69	481	69.1463	481	20.2139	481	32.725	481	7.70289
18913	5966.25	3892.77	2552.47	486	67.8591	486	19.8437	486	32.5253	486	7.16217
18817.2	5932.41	2355.84	2121.74	491	67.5881	491	19.6174	491	32.4632	491	6.77151
20265.9	2062.57	281.736	5618.99	496	66.5718	496	19.0702	496	31.3796	496	6.76092
17204.9	4083.96	1626.03	3925.38	501	66.0979	501	18.7957	501	30.8561	501	6.73533
19984.2	5658.82	1637.15	3958.92	506	64.5001	506	18.5744	506	30.644	506	6.50479
18506.8	1735.7	3711.43	1427.78	511	64.5487	511	18.42	511	30.8822	511	5.95779
18821.1	3344.65	4978.79	6272.94	516	62.5041	516	18.4067	516	31.2129	516	5.6005
15603.8	5786.47	5798.63	5794.77	521	60.6601	521	18.1984	521	31.1346	521	5.26226
14811.7	5341.52	5715.53	5757.91	526	60.0024	526	17.9774	526	30.9486	526	5.0063
14418.6	5095.54	2041.59	658.68	531	58.8997	531	17.9932	531	31.0834	531	4.90304
18889	3377.68	209.199	845.763	536	57.5739	536	18.2379	536	31.8505	536	4.62523
14423.9	5008.73	2170.2	706.308	541	56.8384	541	17.5743	541	31.2236	541	3.92512
14465.4	5021.3	2906.18	1208.63	546	56.9628	546	17.2454	546	31.0135	546	3.47725
20711.8	2934.15	2927.41	1195.89	551	56.646	551	17.1091	551	30.7856	551	3.43265
20671.1	3273.64	2605.19	6753.24	556	56.0631	556	17.3302	556	31.0478	556	3.61263
20310	1964.01	2711.18	6626.4	561	55.1398	561	17.3892	561	31.382	561	3.39646
18604.7	1128.83	6513.1	1570.89	566	54.1299	566	17.375	566	30.9715	566	3.77847
15627.5	3665.88	6582.47	1536.83	571	52.6959	571	17.1531	571	30.7843	571	3.52191
15006.6	3039.52	2849.01	4338.16	576	51.0306	576	16.8335	576	30.3934	576	3.27354
15025.2	3112.96	238.347	6284.97	581	50.6926	581	16.7256	581	30.6195	581	2.83173
18028.8	1076.93	426.514	5932.52	586	49.6109	586	16.5977	586	30.7602	586	2.4351
15073.1	6496.06	6072.73	3617.18	591	48.6259	591	16.7569	591	30.8552	591	2.65867
18864.2	5078.01	5161.45	1827.81	596	46.8409	596	16.3516	596	30.5312	596	2.17194
16557	7083.74	5184.31	1613.39	601	45.6843	601	16.1744	601	30.7985	601	1.55021
18871.3	5044.57	5008.31	1782.15	606	44.6471	606	16.3016	606	31.1065	606	1.49685
14698.1	2140.04	6381.4	4337.82	611	45.0541	611	16.386	611	31.5509	611	1.2212
16289.4	5834.06	6384.58	4333.68	616	42.5855	616	16.1947	616	31.4829	616	0.906611
17127.7	5682.33	6449.63	4327.22	621	41.069	621	15.9777	621	31.3288	621	0.626504
18784.6	5928.77	6397.72	4286.02	626	41.2004	626	15.8061	626	31.1874	626	0.424766
20619.8	3585.13	6445.4	4260.19	631	38.9217	631	15.3965	631	31.0637	631	-0.270708
15132.4	6173.36	6349.71	4387.17	636	39.2441	636	15.3429	636	31.249	636	-0.563293
19041.6	5704.82	2679.51	1015.83	641	38.3362	641	15.0744	641	30.9628	641	-0.814057
20448.5	6325.27	2922.67	1063.76	646	37.343	646	15.1383	646	31.1939	646	-0.917341
14940.3	730.883	1930.91	1655.77	651	36.6903	651	15.0631	651	31.2788	651	-1.15252
19570.6	5873.5	6262.56	4348.93	656	36.7333	656	15.1919	656	31.5904	656	-1.20655
19627.7	5880.27	6252.93	4298.73	661	36.969	661	14.6586	661	31.271	661	-1.95382
15918.7	4476.56	4200.46	4926.29	666	36.8433	666	14.3693	666	31.016	666	-2.27744
15908.8	4456.02	4724.11	6623.31	671	36.1993	671	14.5024	671	31.3874	671	-2.38271
15969.3	4450.62	6840.02	3584.81	676	35.7214	676	14.8682	676	31.8056	676	-2.06917
19063.6	937.859	1209.78	4456.2	681	36.3236	681	14.677	681	32.2596	681	-2.90565
15808.2	4403.09	363.872	6842.64	686	35.8695	686	14.8133	686	32.3515	686	-2.72483
19033.6	5809.71	401.338	6861.16	691	34.9876	691	14.7614	691	32.3622	691	-2.83946
19121.1	924.108	1984.77	5714.16	696	33.8554	696	14.742	696	32.1134	696	-2.62947
15771.2	4334.14	3086.72	4011.08	701	32.4812	701	14.7992	701	32.7091	701	-3.11076
19176.2	996.499	3055.32	4027.26	706	31.063	706	15.0055	706	32.9574	706	-2.94639
15664.2	4286.67	3116.89	4088.51	711	31.2221	711	15.0102	711	33.6699	711	-3.64953
16309.4	6918.76	1450.92	6721.58	716	28.966	716	15.0977	716	33.4962	716	-3.30066
18916.7	5775.01	604.255	507.639	721	28.2938	721	14.9195	721	33.887	721	-4.04799
20176.6	775.456	4738.67	4112.03	726	28.1335	726	14.7833	726	33.8638	726	-4.29728
16839.4	6228.02	415.238	6056.72	731	27.7964	731	14.8114	731	34.3676	731	-4.74485
16273.4	7004.16	1848.23	1375.95	736	26.4997	736	14.9232	736	35.0527	736	-5.20639
16292.9	5973.33	1816.03	1518.02	741	26.2648	741	15.0612	741	35.1527	741	-5.03034
18816.2	6043.44	4727.89	2813.95	746	24.6305	746	15.422	746	35.9346	746	-5.09053
15945	2058.29	4664.54	2848.02
19057.6	947.765	501.099	2239.15
20226.8	811.476	2047.64	4754.63
19534.4	5177.86	881.47	6135.15
18677.4	1958.92	1069.98	5834.83
16771	5533.51	2903.74	6183.92
18244.5	2883.25	143.754	608.103
16519.3	2564.84	4490.82	3205.78
18240.9	2760.74	4617.38	3300.04
20683.1	3427.98	4561.45	3180.78
20740.7	3404.06	4573.99	3267.2
14805.8	4777.29	4611.95	3200.08
16229.3	5829.32	1008.41	195.284
14883.6	4793.17	6439.88	6237.55
16331.7	5867.34	3225.21	1407.06
20514.4	1898.63	3909.63	5181.28
20626	3519.26	214.151	6755.52
20042.2	6480.73	2589.85	3071.13
15820.5	938.092	4642.47	1241.11
19861.1	4396.83	4673.03	1120.71
16352.1	5806.88	4717.33	1123.89
15971.5	850.635	4733.94	1035.41
20095	6790.5	3157.71	6206.13
19059.2	4212.27	3186.08	6144.34
14941.2	6181.51	2133.16	1913.18
20246.5	6833.21	2146.85	1884.14
16019.3	745.62	1122.7	3151.94
14797	6124.75	1352.3	2891.9
17115	5577.74	1292.85	2985.32
20388.4	4363.61	5814.52	4575.83
19687.2	5859.38	2497.75	6126.38
20564.5	4382	2123.9	4798.44
19576.1	1595.94	4555.73	5692.94
20783.9	4298.59	1712.09	1400.51
19650.3	1512.97	5742.34	2386.94
14987.5	6332.96	3903	5967.97
19456.6	5625.57	3835.24	5890.08
16303.7	5869.64	6169.6	6228.16
14332.4	5779.32	4122.5	3528.64
16290.2	6972.17	4089.89	3576.14
16354.9	5838.36	2894.74	5358.14
18355.4	2797.62	2733.65	219.571
16212.5	5791.51	5181.29	1934.02
20339.9	4414.04	5240.79	2107.94
16392.1	5894.79	5595.02	6062.29
20243.5	4427.74	984.053	47.0497
15614.8	6481.86	293.94	4886.39
20338.1	4461.92	3039.86	2393.34
16899.5	2928.72	6605.88	5906.46
20402.9	4347.02	1729.88	5415.04
15063.9	2493.14	6676.33	3800.28
18525.1	2449.12	6620.23	3816.35
15730.2	2106.95	6575.15	3785.8
16921	2971.53	6690.23	3715.78
18138.8	1106.81	1838.4	3123.67
16867.1	2949.12	1962.14	3113.92
18103.2	1088.88	1881.16	3787.76
19982.8	4749.07	2189.27	5895.26
16392.5	7139.41	4534.47	6774.11
18114.3	1123.79	3081.8	23.3555
19021.2	5432.8	3854.57	6335.63
16267.9	5866.38	3957.83	6317.48
18166.8	1019.07	4085.74	6285.39
18674.4	6699.42	6423.53	1290.53
18693.3	6660.56	6430.07	1300.65
18806.9	6782.93	1993.21	1940.29
14753.9	6679.98	5656.75	5886.71
20588.2	1716.9	6564.84	4358.94
20586.6	1772.86	6506.92	3508.79
20690.6	5237.71	2672.92	4951.23
16756.3	5993.22	5654.1	4586.72
20718.9	5211.32	5638.51	4614.62
16737.3	6051.01	1183.02	5525.91
17116.7	7197.15	6006.93	108.915
14710.5	6623.47	5961.73	140.637
16338.7	5925.7	6732.73	5976.08
18805	6836.43	3788.42	31.1672
18845.8	6782.85	5885.47	3429.76
20308.8	4470.67	5941.91	3465.7
14538.6	2044.59	2906.11	5597.6
17469.9	779.563	6292.6	2120.2
17445.2	854.661	2486.95	5054.96
18859.6	6821.82	4690.95	5343.79
20678.2	2893.31	3838.42	2985.57
18780.2	6795.07	2393.9	162.233
14563.3	2065.33	2258.97	284.03
14588.2	2074.09	6723.35	4293.21
19201.9	2314.68	2425.02	2205.56
14606.2	2062.75	3313.66	3670.68
14597.7	2038.99	3221.32	3507.43
20639.6	1754.16	5415.06	5877.97
14588	2106.56	5688.57	6016.8
20580.9	1740.65	5047.49	5938.2
14621.2	2062.5	2718.71	5802.79
20737.8	3320.08	2594.34	5890.51
14612.1	2048.58	6646.65	4375
20575.2	1724.68	2155.96	4206.09
16811.4	6000.92	2080.88	4179.83
18799.1	6672.76	870.187	1942.47
18574.3	6837.89	2066.48	809.229
16181.2	4848.24	1991.59	816.942
16918.5	4995.11	2725.57	5021.09
14601.6	6128.15	2704.34	4963.17
17024	4950.56	4896.1	6144.68
16980.5	4985.94	6343.3	3662.92
20662.8	3323.34	6209.86	3550.59
16928.4	5026.57	2756.83	2837.58
18207.9	5338.25	4942.92	1223.52
20554.1	3326.42	323.525	4368.34
16227.6	864.97	3347.71	3287.95
18029.7	1429.94	4579.31	3702.88
16995.4	5044.43	2120.43	2672.93
16991.2	4940.33	2692.71	5792.45
16993.6	5005.4	2768.89	5933.65
16964	5013.14	5033.36	438.693
18679.1	2335.46	1050.61	5434.5
18716	2331.49	1762.42	977.037
20189.2	6342.11	6553.31	6085.21
19602.1	5917.87	2962.04	5470.19
14774.5	5662.68	1215.77	2190.99
16822.6	4545.2	5587.92	4664.36
16170	791.904	2924.11	3800.82
17070.1	6569.76	1121.39	1753.47
20310.2	6538.55	2285.83	5943.08
18667.5	3104.95	1402.27	2431.74
14928.4	6527.38	1433.06	2424.83
18077.9	1081.33	1518.08	2456.28
14760.4	5116.52	4647.66	5221.53
18563.5	3008.08	2654.46	1174.14
19535.2	5985.23	3756.53	5243.26
16146.9	820.752	3815.35	5227.52
17175.4	4031.75	3785.92	5266.58
17173.5	4038.8	630.306	1047.95
17221.3	4034.39	5379.9	2479.04
16126.6	866.753	2124.41	6404.76
18633.3	5483.22	2202.68	6565.18
18461.9	5439.94	3840.99	150.611
17272.1	4105.63	3778.83	50.3905
17288.1	4067.93	3770.35	6999.77
19600.2	1761.64	700.504	3269.34
18373.1	5547.92	724.373	547.403
19516.4	1702.54	717.502	538.782
16109.3	809.321	736.308	647.434
18030.8	4350.86	1459.26	3667.55
19798.1	1846.39	3782.24	4964.38
17192	5369.37	4889.39	2290.76
15996.2	3646.47	4861.03	2143.01
15960.5	3720	1243.17	5217.76
18224.5	5302.31	2178.76	3523.91
18247.4	5211.54	5697.86	1133.19
18349.2	5275.77	1992.92	2142.85
18169.1	3709.7	3858.16	5743
18211.3	3812.5	5470.64	6680.93
20623.2	4332.66	243.331	3143.28
18110.8	3645.55	4002.24	1489.76
15331.9	1678.44	3902.24	2516.01
15053.7	6607.93	5727.68	3411.38
14421.9	6237.96	1948.54	6998.16
14606.2	6292.57	3664.24	6436.46
14895.1	6529.68	3636.76	6432.69
18202.5	2884.52	498.576	1897.15
16268.8	5688.71	5186.04	2505.31
18201.2	2809.23	4197.82	3537.68
14616.6	6123.58	4290.16	3532.18
20641.5	3232.34	4323.75	3591.66
20623.8	4432.01	3947.22	4472.85
16118	848.395	5066.87	2304.82
16282.3	2441.02	5508.16	6032.48
16349.3	2418.76	2609.42	4370.81
20608.9	3235.37	2499.12	4425.19
14569.9	6190.77	2905.92	3267.99
17448	3225.04	2975.02	3281.93
17490.1	3260.31	5362.93	2185.12
17425.9	3207.4	6000.51	6420.87
15991.3	3890.15	3271.82	3738.05
17989.6	2605.3	3180.09	3647.63
17479.7	3164.47	3366.7	3534.19
14555	6598.57	6616.19	2204.32
18510.4	6948.13	159.714	4234.81
18663.5	1829.3	2416.24	1981.63
14574.6	6559.01	3272.93	4494.8
20641	5362.02	2391.25	5637.46
17089.1	5603.06	2488.11	5658.56
16494.8	2326.28	3634.26	2250
14675.2	2089.66	2100.19	4294.36
16828.8	6498.55	1954.27	4295.92
18135.8	4125.46	1932.16	4257
14585.9	2033.15	1884.73	4206.63
18042.7	4068.41	6172.33	5207.71
16681.8	6533.53	2417.07	5785.71
18021.8	4103.01	2398.18	5922.75
18044.5	4090.45	2468.49	5817.42
19506.9	6077.62	2504.38	5873.5
19447.8	6167.54	2736.24	729.1
19582.8	5451.63	2518.26	6043.83
20726	4573.64	426.932	5546.17
19833.9	6494.88	449.041	5613.45
20676.9	5375.65	5252.05	3216.61
19503.7	5233.35	4344.57	1694.16
19888.7	6543.31	1653.8	3556.85
15431.2	6899.36	1507.53	3499.01
17019.7	3573.51	1488.64	3528.24
19464.2	5349.67	517.875	4587.34
19721.3	1551.46	5871.59	4286.93
19978.1	6513.99	6105.04	5504.46
19866.9	6439.72	6183.53	5480.95
19438.1	5260.42	6203.83	5577.79
19417.5	5229.6	10.1306	6273.31
18004.4	2751.91	4366.53	2215.04
19562.7	1738.23	6739.74	88.0462
19770.7	1618.18	2669.87	6795.42
19857.1	2043.17	2730.01	6674.86
17140.8	6732.31	2459.97	3884.2
18094.8	2585.44	2349.02	3925.73
19960.4	5492.99	3850.77	6420.55
19760.5	1829.71	3846.91	6410.9
20000.9	5537.62	1582.81	6118.23
18206	2760.29	1576.44	6836.39
18240.3	2899.61	1709.91	6143.55
17177.2	6793.16	1291.26	2866.64
18067.3	1034.72	3959.25	1905.71
19259.3	2328.12	2933.5	1965.71
19280.8	2343.96	2541.16	1144.66
19240.7	2324.64	2508.62	1132.23
19683.1	5621.48	3132.58	1592.13
15905.8	2071.89	1132.72	1355.2
20764.2	4176.71	5496.84	6990.26
15071	3766.9	2157.01	6514.97
16466.2	5632.5	4413.36	5440.49
17043.4	5022.35	2389.59	4272.87
14615.1	2065.4	6405.1	3429.94
19931.1	6526.52	4124.63	6815.61
14636.6	2050.92	4101.23	5900.08
20550.3	3732.26	1071.06	6196.77
20557.8	3749.85	1996.27	2739.51
17025.2	4931.93	2716.48	2607.54
14969.1	1116.9	2714.3	2666.78
15004.7	1045.35	3762.15	1250.41
15217.5	1739.35	1489.33	2692.9
15615	3950.9	1442.63	2972.31
15617.4	4023.68	2511.36	772.386
20493	3747.62	5131.62	2883.02
20496.9	3717.71	5002.82	2953.22
20521.1	3752.34	3567.92	793.911
17402.3	905.49	6740.48	1657.83
14587.8	2105.65	4197.49	719.554
18200.1	6286.02	5786.01	3302.84
16381.1	2968.96	6204.02	5691.14
15145.6	1775.8	6186.26	5667.21
15273.6	1687.14	490.427	3279.81
15288.1	1722.49	538.654	3234.02
20783.6	3929.91	2847.66	5241.44
18422.1	3721.91	2827.55	5041.2
15964.3	4676.4	5365.56	6642.35
18438.5	3687.47	5353.83	6532.18
18108.7	6391.29	4842	1215.01
14797.2	1433.04	5476.62	3302.49
14825	1476.78	5755.03	3415.17
17807	4303.24	5753.99	3491.23
19999.5	6284.26	5792.49	3333.22
18317	3601.83	3259.31	6536.63
19898.9	6303.01	3759.81	2797.78
19965.9	6250.44	491.121	6715.29
16054.6	2440.56	2912.58	3877.46
20056.6	6347.81	2874.57	3948.36
16122	2430.3	2821.41	3968.4
14986.6	3353.28	4447.04	5766.54
19631.9	2906.58	6902.95	2500.24
15853.9	4263.34	6666.38	5243.59
19132.5	871.231	2076.6	436.005
19114	947.296	278.606	2898.77
16072.7	2539.9	5459.45	4423.32
16046	2523.04	4480.32	2984.28
19755.3	1874.49	4497.78	3164.79
19765.5	1780.19	2142.95	5581.76
19382.5	5183.65	2204.59	5451.07
19574.6	6042.74	656.39	2294.08
19567.6	6098.27	4121.55	1171.99
16888.9	6675.83	4135.6	1183.23
16025	2647.25	5525.23	5700.92
19541.3	5142.49	5514.93	5701.71
15252.9	2447.22	6868.04	3489.94
20126.6	4399.54	3350.29	6561.23
14973.9	5403.53	3284.45	6520.88
17856.6	3715.27	3153.04	6019.26
17904.4	3663.4	1664.63	48.9634
16074.1	4991.7	1606.58	21.0412
15339.2	2620.61	135.544	5675.14
15325.4	2528.15	3113.14	504.576
18220.4	6792.53	2187.09	3366.44
19815.7	6582.28	1099.34	4018.9
19767.8	6652.91	1164.45	4046.8
15282.5	2469.88	5120.3	5893.1
18839.4	6172.88	3822.64	4308.78
15290	2608.09	4238.92	2303.89
16969.5	5107.06	226.214	6650.39
16656	3792.97	5825.43	5213.38
17750.6	4836.9	5780.57	5255.2
17709.5	4795.68	4642.22	739.225
14822.9	4762	191.268	3030.95
19261.7	5049.18	161.591	3062.62
20146.6	1219.9	41.9861	3130.38
18297.7	2687.82	99.4016	3012.2
20055.8	1337.66	332.073	3145.62
15634.3	4084.36	190.088	3099.24
15593	4050.86	82.389	3013.77
16872.1	6797.27	152.967	3048.33
16989.8	6756.16	174.72	3105.82
18112.7	4174.88	4100.67	4850.82
19173.8	2441.81	2496.16	5823.75
19241.2	2581.36	210.793	5703.17
19861.7	6690.86	97.8335	5774.76
19189.8	2594.67	188.829	5824.45
19833.6	6633.92	3975.9	3066.43
19835.5	6641.59	3930.07	3124.09
16228.5	5693.25	3983.25	3129.66
20007.1	1408.33	5209.01	6504.67
17025.2	5403.55	1734.98	2670
19287.5	5997.37	1819.99	2692.38
15034.3	6387.46	6172.41	2147.3
15157.6	6334.59	6128.75	2238.61
17945.3	4969.26	3062.32	471.944
17839.4	5017.88	3321.68	3059.88
16843.3	6186.61	1161.68	6000.67
16935.8	6165.72	1745.95	3842.14
17851.5	4920.25	6744.99	708.996
19698	6443.44	5089.01	6642.74
17931.9	4892.33	4958.12	6640.42
17889	4941.66	5346.26	3590.64
19586.5	6494.53	403.105	1441.33
16321.7	5771.87	2360.96	1593.51
16242.1	5782.92	6543.43	2867.94
16314	5758.62	6624.18	2982.46
16349.9	5785.85	6554.52	2887.95
18255.7	3633.2	6360.24	2869.09
18229.8	3876.58	2233.35	2629.79
14793.1	5847.7	6499.32	1335.36
18174.7	3788.56	352.365	4535.21
14536.4	6336.56	326.719	4553.35
17978.9	5515.28	1554.18	6916.86
16661.6	3879.09	84.3608	697.957
14389	6408.37	287.899	5638.47
17896	1422.72	5359.36	3396.58
17817.6	1448.24	2514.92	6061.34
17783.5	1393.7	2522.91	6022.55
17770.3	1448.68	2658.12	6144.4
17782.9	1473.98	2561.99	6037.57
19300.3	2558.17	2680.83	6002.28
17851.4	1525.29	2550.3	6034.17
20747.2	4093.2	2581.72	6012.05
20708.8	3629.26	2651.98	6005.92
18699.4	3796.32	2644.19	6155.31
16260	5252.96	2619.24	6059.58
20267.1	6350.79	2637.32	6098.17
17506.9	1586.07	2674.34	6010.12
19139.2	968.199	2664.98	6041.03
16302.5	5323.33	2646.28	6095.34
19162.5	1011.67	2676.86	6036.79
19129.3	1037.66	2687.91	6058.85
17659.8	1831.7	2647.64	6091.23
17753.3	5385.75	2788.84	6055.41
14899.5	4789.42	3865.04	3210.47
15056.7	6199.03	2715.36	6473.78
15039.2	6240.98	2827.06	6454.39
14705.8	2930.28	2642.47	6454.16
14744.1	2923.48	2787.71	6460.48
14776.2	2933.63	4647.04	649.02
14323.9	4575.89	864.022	2524.7
20179.1	1336.25	758.967	2483.38
16120.6	3468.8	2332.11	6966.59
20176.5	6485.18	2283.53	6954.83
16253.4	5720.27	2412.31	6871.12
14597.5	6176.31	6396.24	6557.67
19187.2	3476.35	5673.47	3470.38
18029.1	750.654	1769.78	3098.26
18370.4	5338.52	3986.84	4575.03
15072	4940.8	2679.34	3556.72
15354.2	3260.41	2706.55	3537.82
20188.2	6453.12	2628.42	3646.7
15391.1	3186.74	1737.08	5704.5
15417.8	3242.7	1613.62	5685.07
20459.5	3697.24	2873.74	4206.12
18032	5072.67	1888.59	4656.9
15652.4	2928.15	1366.7	5510.96
20516.7	5559.03	1385.25	5549.9
14983.3	4884.08	1496.93	2664.05
20505.2	5610.68	3132.05	3617.09
20411.5	5447.15	2163.18	97.3749
16099.4	5929.48	6128.28	4182.84
16631.2	1812.06	6700.04	1697.87
16733.9	1791.41	6465.78	693.059
16685.5	2927.93	3988.97	4492.3
16494.1	2894.17	6446.91	2935.94
16509.2	2960.38	4020.85	2998.34
16558.8	2809.24	2847.26	2357.58
20309.1	740.321	2912.47	2326.48
16221.8	5698.74	2779.55	2323.74
17606.9	3567.1	2761.35	2326.62
17516.9	3511.41	2743.44	2329.93
18159.5	3720.37	2824.77	2356.5
19867.1	2195.87	2807.35	2407.04
19962.4	2145.45	922.086	5980.77
16227.5	5280.87	976.348	5942.74
19862.6	6423.51	3550.41	2330.39
19852.3	6402.88	6594.79	3685.68
17852.9	1622.49	2811.57	1654.28
16201.6	5730.04	3724.96	4151.21
19537.4	5208.62	2787.02	4338.18
17870.3	2090.66	2866.03	4427.88
16997.5	6260.08	2818.26	4292.08
15536.6	7142.15	2679.54	3944.8
19721.1	6460.48	3445.95	6601
19435.6	6266.56	2259.25	6703.65
16652.1	1735.5	977.951	1678.71
16701	1801.03	5311.87	222.448
14371.2	1672.69	1214.73	251.671
19784	1881.9	1369.74	349.697
14376.1	1592.61	5229.22	1357.65
19729.5	1837.62	4765.9	4708
14484	1583.75	1971.36	3688.78
20271.6	3202.42	2541.11	6854.06
16252.3	5301.02	2358.52	615.807
16351.6	5306.64	5260.77	222.598
14662.8	3566.74	146.811	2247.91
20261.3	1396.55	179.649	2271.84
20146.9	1345.21	6030.59	5916.45
14453.4	1816.38	6073.75	5868.82
17740.7	5520.65	6057.74	5968.67
14537.6	1791.19	3974.28	2213.1
20249.5	1495.59	559.186	4014.54
19339.8	4395.51	5653.87	2022.82
20144.1	1476.61	5666	2090.73
19265.7	4539.4	664.665	2076.05
19292.2	4486.3	2927.5	1184.91
18773.3	6045.23	2893.97	1084.56
15812.9	4461.9	6915.97	1535.79
18004.3	1844.07	1108.53	1704.71
17947.2	1866.45	1271.13	1781.49
14561.5	2129.25	3947.27	1096.2
15841.1	4435.8	4445.77	4977.74
14570.6	3262.53	4523.47	4870.15
20653.8	3623.45	3265.67	2097.68
19518.9	6208.93	3871.15	81.0839
19462.9	6247.41	3879.57	222.9
19565	6154.79	6119.14	4084.86
14655	2151.98	1219.25	2012.73
16946.7	2196.3	1353.56	1990.76
20772.1	3577.71	1841.33	6283.8
20555.2	3622.09	1768.1	6368.24
16909.2	3611.64	1833.52	6284.33
16824.3	2250.17	4400.08	5278.6
18864.4	6161.12	1343.46	21.7491
17645.4	6296.75	133.483	431.531
20506.3	3714.18	54.4923	372.284
20349.4	3402.14	153.126	483.232
14656.5	4548.37	2615.58	1188.35
17539.7	1957.89	3216.15	6037.83
20520.3	840.341	3179.46	6049.05
14568.2	5977.56	5820.94	436.088
14567.2	5985.94	2819.86	400.412
19328.1	5815.41	2782.06	431.962
20558.4	3774.17	6521.95	3918.17
17255.3	5194.03	5449.01	365.761
17185	5132.87	3838.29	6550.67
14606.9	4372.77	6555.36	3025.93
14685.3	4377.39	6670.03	3000.24
17263.8	5014.14	273.228	4827.21
19059	4179.68	375.315	4842.4
15973.3	1844.91	4703.65	1404.29
19236.9	5759.36	105.285	6516.73
19856.5	6606.4	2242.92	4416.46
19902.3	6430.62	6161.52	6596.15
19873.3	6507.93	6251.46	6466.47
15003	6654.1	6095.84	6480.45
19315.7	1732.01	866.298	4620.42
18108.6	6690.83	1298.39	3904.37
18229.6	6824.39	240.246	6827.49
18146.4	6532.65	168.383	6932.47
18220.4	6539.92	5276.73	1663.77
18194.4	6576.72	1787.2	5255.27
18175.6	6635.77	5044.55	3413.77
20643.2	2959.54	1344.03	980.303
20650.3	3071.63	330.378	496.977
17722	6607.32	429.732	589.53
17734.2	6573.98	5398.15	673.693
19740.8	2977.7	2618.82	6861.39
18644.6	1986.92	2522.59	6750.41
20707.1	3054.43	6206.59	932.067
16386.7	6747.68	6369.36	742.041
18563.9	2733.01	4991.53	3606.2
17921.4	7084.2	3969.73	5761.31
17553.8	6662.06	6751.94	5909.41
17698.2	6670.75	6718.88	5954.41
17819.1	6917.03	6653.23	6081.9
17912.3	2148.69	4564.48	1582.45
17860.1	2262.65	1842.02	1686.34
17920.5	2308.96	815.709	6870.76
17263	2738.32	2637.9	875.098
17680.1	6888.11	2398.67	4324.59
17752.4	6831.19	5195.08	5417.16
19930.3	1274.86	2803.11	6294.86
20365.6	3726.39	6953.09	6036.92
19896.7	1249.7	4613.29	6499.04
16739.2	3972.31	1394.15	3709.77
16252.3	5791.4	1380.35	3708.37
15987.9	2181.59	1950.08	628.414
19411.6	3222.23	1990.97	568.181
19604.4	5942.75	4681.17	4222.57
15927.9	1897.75	4809.74	4302.5
19349.5	5652.21	6850.66	3836.52
15270.7	2203.89	212.74	4880.08
18602.3	6165.34	6325.82	4363.93
16052	2268.35	1964.55	355.987
20401.2	806.895	477.054	261.2
15944.8	2107.74	6001.73	1748.02
17998.3	4251.6	5907.91	1697
17412.4	2451.66	3425.31	1141.65
19890.3	6267.89	1340.61	3377.1
19898.4	6251.02	1207.95	3395.95
17412.2	956.503	3371.62	1557.25
19825.5	3388.74	4902.14	5437.21
16366.4	5042.59	4830.74	5622.29
16371.5	5035.67	4851.17	5805.81
16327.9	5040.13	5031.83	5725.44
16252.2	5002.06	4864.76	5675.24
18859.8	3049.83	4831.25	5673.2
19012.8	3097.9	2844.12	4632.52
18910.3	3054.15	197.971	1036.08
19049.4	3159.71	3352.8	481.679
16366	5089.92	1401.48	5011.46
19013	5757.48	1281.27	1600.55
16331.2	5064.83	1249.55	1504.57
16173.5	5701.2	4680.84	6780.42
19919.3	6644.26	4729.6	6748.19
19895.4	6696.24	42.9313	5509.14
19837	6569.11	2610.17	1274.02
20061	3822.61	2565.88	1294.65
19985.5	3800.52	2957.85	6172.02
		5016.34	4167.23
		4052.01	5778.37
		4017.43	5597.61
		4841.31	182.119
		3299.04	6004.75
		1811.37	1883.82
		1699.35	1786.56
		274.701	6323.85
		1481.85	1130.26
		1330.27	6092.02
		1428.94	5941.96
		1527.68	5829.28
		868.217	573.31
		6523.51	4720.29
		6575.71	4619.87
		4546.1	239.853
		6621.56	6172.06
		4917.72	4302.17
		4952.93	3047.94
		1830.9	678.862
		6073.01	2885.08
		5752.05	2976.49
		5718.71	2951.56
		3637.55	147.059
		4670.03	4499.92
		3738.07	2425.48
		3657.42	2461.01
		4395.04	3580.4
		1084.7	477.095
		554.895	445.31
		6864.91	505.916
		5061.46	6745
		3935.67	3485.21
		5571.44	1808.6
		6759.61	6280.47
		6001.36	210.227
		5926.54	234.031
		5898.87	272.098
		601.276	529.274
		3597.45	289.446
		2291.26	2109.02
		1544.52	5260.96
		677.018	1809.42
		4797.54	2218.82
		4885.53	2211.65
		5443.8	6983.27
		1323.31	1156.12
		5118.18	4856.89
		5130.63	4933.77
		5074.78	4881.69
		609.422	3373.41
		2496.7	4749.82
		3050.77	5672.13
		3100.14	5661.22
		3042.97	5722.71
		3132.73	5722.49
		2612.03	1002.39
		5043.28	6660.67
		3390.55	3931.38
		4674.73	6198.37
		724.097	953.531
		603.767	5983.25
		564.616	5984.19
		603.55	5995.44
		4305.24	6869.19
		1170.26	6431.12
		1890.87	6723.71
		1594.69	2991.48
		1967.98	5232.53
		5325.28	6849.2
		3128.84	3168.43
		3506.55	1966.87
		3439.93	2072.66
		3442.89	2051.45
		5329.38	2242.45
		2402.54	4188.82
		2433.6	4138.71
		2515.31	4185.4
		3159.07	4549.52
		3758.59	6443.04
		4375.52	2003.36
		4450.38	2013.58
		27.2498	4261.46
		3789.61	5111.88
		6139.98	2991.11
		1447.25	4874.17
		570.201	5906.85
		3277.14	954.423
		3117.74	924.273
		5791.32	2752.62
		1662.21	1645.1
		5806.86	4582.57
		1715.34	4256.22
		1045.33	4885.52
		4643.62	3350.73
		6004.67	3769.21
