# Supplementary material for: Monomeric agonist peptide/MHCII complexes activate T‐cells in an autonomous fashion
Source: EMBO Rep. 2023 Sep 28;24(11):e57842. doi: 10.15252/embr.202357842 (PMC10626418; doi:10.15252/embr.202357842)
Supplement: Supplementary file 3 — Source Data for Figure 2 [file EMBR-24-e57842-s005.zip › Figure 2/D/Fig 2D.xlsx]

## Sheet: Fig. 2D
Activated BMDCs CD18
Recorded localizations		Simulated localizations		Ripleys K cell		Ripleys K simulation mean		Ripleys K simulation upper error		Ripleys K simulation lower error
x (nm)	y (nm)	x (nm)	y (nm)	x (nm)	y (nm)	x (nm)	y (nm)	x (nm)	y (nm)	x (nm)	y (nm)
16053	1101.74	1293.71	2084.87	1	-1	1	-1	1	-1	1	-1
16934.6	679.353	1490.43	5675.99	6	28.734	6	3.19627	6	8.30332	6	-1.91078
20933.5	1598.01	638.881	1663.35	11	40.9305	11	10.5818	11	15.7994	11	5.36422
18367.4	5600.39	3538.74	6116.2	16	63.5347	16	16.3985	16	21.7463	16	11.0508
17641.1	2461.24	3573.76	6229.88	21	88.3572	21	21.6171	21	28.2475	21	14.9866
21989	766.843	4182.89	4984.03	26	105.416	26	24.3404	26	30.9882	26	17.6926
18614.8	3656.02	2505.78	4176.01	31	128.352	31	28.5273	31	36.2046	31	20.85
17611.9	4762.8	4238.97	1237.96	36	143.303	36	32.6577	36	39.2806	36	26.0348
20342.2	2079.65	901.758	6883.41	41	162.316	41	35.8349	41	41.543	41	30.1267
22328.5	4953.96	866.828	6975.89	46	179.081	46	39.0157	46	45.7089	46	32.3225
20085.3	5477.94	953.813	6966.37	51	193.8	51	42.1333	51	49.1355	51	35.1311
20273.3	2056.4	888.587	6939.89	56	210.105	56	45.5057	56	53.531	56	37.4804
17720.7	4909.61	944.22	6959.4	61	228.145	61	48.2528	61	56.74	61	39.7655
18282.2	6578.89	3125.29	2188.28	66	246.772	66	50.6677	66	58.1298	66	43.2055
18740.3	2338.05	5515.11	5438.12	71	261.342	71	52.9218	71	59.8548	71	45.9888
20057.1	5383.51	3573.43	3541.05	76	274.469	76	54.8238	76	62.5736	76	47.074
22089.5	539.969	5978.21	2855.23	81	286.706	81	57.7386	81	65.3059	81	50.1712
17815.3	4922.52	2655.1	1019.9	86	299.063	86	60.2885	86	67.6136	86	52.9634
18890.3	2305.17	2847.4	1125.12	91	311.572	91	62.1515	91	70.0681	91	54.235
17697.7	4855.09	2733.93	1033.74	96	326.872	96	63.1026	96	72.0789	96	54.1262
17797.4	3076.45	3011.51	6878.88	101	337.048	101	64.1072	101	73.6353	101	54.5791
21253.7	509.261	283.039	5449.82	106	347.712	106	64.3619	106	74.7846	106	53.9393
17635.8	4978.68	6370.26	5713.73	111	357.964	111	65.6749	111	77.1369	111	54.2129
18626.1	2406.33	5883.52	582.107	116	366.636	116	66.3042	116	77.6171	116	54.9913
22282.2	1972.46	5801.13	476.285	121	376.574	121	65.8414	121	76.5169	121	55.1659
18600	2316.22	5777.23	500.285	126	386.774	126	66.226	126	77.0484	126	55.4036
17577.3	4941.13	5833.03	404.334	131	394.418	131	66.6628	131	77.9663	131	55.3593
20525.6	1409.08	5971.55	1627.25	136	401.334	136	66.2293	136	78.1575	136	54.301
21334.9	5739.4	1190.89	3898.95	141	407.731	141	66.2674	141	79.1169	141	53.4179
17835.6	3143.31	1224.31	3853.4	146	413.542	146	65.9888	146	79.0451	146	52.9325
19391.4	4118.95	1091.59	3968.62	151	420.645	151	65.392	151	78.4793	151	52.3046
20517.7	1368.15	90.7549	2783.44	156	426.23	156	64.7868	156	77.7399	156	51.8337
17783	3168.16	47.6171	2850.84	161	431.895	161	64.4207	161	77.0325	161	51.8089
20522.7	7091.02	4988.23	3682.38	166	437.258	166	63.2779	166	75.8956	166	50.6602
18713.8	7037.12	2740.68	5561.83	171	442.23	171	61.9589	171	75.5003	171	48.4175
18712.6	3730.74	1126.6	4244.06	176	447.369	176	60.8408	176	74.678	176	47.0037
22125.9	3404.72	1504.27	1897.84	181	452.372	181	60.018	181	74.195	181	45.841
22229	985.673	6581.53	3290.62	186	455.775	186	59.721	186	73.9403	186	45.5016
16202.4	2740.65	1784.18	6051.63	191	459.783	191	59.403	191	73.6408	191	45.1653
16922.5	5091.37	1729.91	2731.94	196	463.944	196	58.348	196	73.0499	196	43.6461
17694.8	4795.83	829.076	759.554	201	465.88	201	57.3456	201	72.4579	201	42.2333
18357.2	5506.68	5228.16	2059.75	206	470.204	206	56.7419	206	72.1847	206	41.2991
18340.2	6901.89	5271.4	2078.18	211	472.132	211	56.0257	211	71.8967	211	40.1548
17788.6	4837.46	3556.54	4289.61	216	473.363	216	55.1356	216	71.9572	216	38.314
17692.1	4803.54	933.672	6513.41	221	475.289	221	53.8948	221	70.7708	221	37.0188
20862.4	4221.02	133.259	5150.47	226	475.497	226	53.7242	226	70.7988	226	36.6496
16074.6	1147.61	6820.78	1649.53	231	475.848	231	53.2206	231	70.8745	231	35.5668
17443.5	4840.75	296.06	6117.68	236	476.246	236	53.0273	236	71.0087	236	35.0459
18647.3	1574.86	398.24	6153.24	241	476.43	241	52.0281	241	70.3761	241	33.68
21627.3	4431.97	5385.96	1423.66	246	477.608	246	51.0792	246	69.8261	246	32.3323
16094.4	1158	5737.95	342.174	251	478.076	251	50.3577	251	68.6626	251	32.0528
17616.7	4948.86	5629.45	273.419	256	478.719	256	49.1982	256	67.5654	256	30.8309
18932.8	2752.56	5506.84	2034.36	261	477.539	261	48.6351	261	67.0056	261	30.2645
20142.4	6812.41	5556.46	2024.47	266	476.726	266	48.2949	266	66.8299	266	29.76
22180.6	3406.87	5690.78	6712.13	271	475.862	271	47.9174	271	66.3789	271	29.4559
17342.4	1785.07	5637.96	6825.27	276	475.598	276	47.6184	276	65.9878	276	29.2491
22235.4	3459.98	5495.59	1539.83	281	474.258	281	46.72	281	65.4512	281	27.9888
17226.1	4891.1	6382.27	3684.56	286	474.672	286	46.3642	286	65.7189	286	27.0095
18656.4	1631.22	1725.25	6144.03	291	472.759	291	45.6778	291	65.3161	291	26.0394
20545	1588.91	1329.06	1627.31	296	473.078	296	45.0349	296	65.1115	296	24.9583
16881.7	536.139	1404.92	1528.31	301	471.902	301	44.4217	301	64.7208	301	24.1226
20173	3203.44	3708.1	5963.77	306	471.946	306	43.4729	306	63.9594	306	22.9865
18803.2	7090.68	2186.25	1922.36	311	474.71	311	42.9061	311	63.5141	311	22.2982
20136.4	5310.59	2328.07	1944.2	316	473.881	316	42.3817	316	63.3239	316	21.4395
18834.8	2769.14	916.183	4402.55	321	471.696	321	42.0776	321	62.6548	321	21.5004
16293.1	3169.59	904.271	4386.69	326	470.751	326	41.7953	326	63.2551	326	20.3355
16641.7	578.028	5255.11	3316.13	331	469.258	331	41.0158	331	62.0372	331	19.9944
16891.9	6869.55	2312.11	4107.21	336	468.814	336	40.5823	336	62.1339	336	19.0307
18663.3	3031.54	2001.66	4650.64	341	467.205	341	40.3754	341	61.5711	341	19.1797
21478.4	3501.6	6707.74	1878.07	346	466.981	346	39.6018	346	60.4839	346	18.7198
17773.3	4928.51	3946.78	5609.34	351	466.312	351	38.9596	351	60.1954	351	17.7238
20400	4646.96	3805.67	5494.12	356	465.093	356	38.0933	356	59.4809	356	16.7058
16712.1	7093.96	4493.07	144.653	361	463.495	361	37.5544	361	59.2646	361	15.8442
17768.1	4955.02	6083.53	6617.66	366	463.269	366	36.7745	366	58.0964	366	15.4526
16653.4	6861.69	6917.16	3484.91	371	461.381	371	36.0998	371	57.1637	371	15.0359
18797.1	2350.13	5748.11	4773.06	376	459.978	376	36.0565	376	56.7939	376	15.3191
20095.4	5483.03	786.154	2225.85	381	458.208	381	35.1493	381	55.773	381	14.5256
20855.4	4310.41	878.804	6481.77	386	457.483	386	34.5897	386	55.1855	386	13.994
20216.6	5498.25	388.445	6966.9	391	456.695	391	33.767	391	54.3251	391	13.2088
20247	5457.33	4953.97	6417.73	396	454.716	396	33.6801	396	54.6332	396	12.727
18776	1668.94	4839.49	6355.16	401	453.408	401	32.6582	401	53.4165	401	11.8999
18767.9	2322.24	5044.05	1961.87	406	452.202	406	31.9644	406	53.015	406	10.9138
20607.3	1590.55	5007.06	3009.21	411	449.94	411	31.9364	411	52.7656	411	11.1073
18559.9	3001.42	5078.97	3075.17	416	448.701	416	31.7066	416	53.1014	416	10.3118
18601.1	2494.48	6868.13	961.996	421	447.902	421	31.3727	421	52.7685	421	9.97679
21240.2	480.526	3969.62	1381.03	426	445.765	426	31.6409	426	53.5739	426	9.708
22245.2	1991.93	2213.3	4078.46	431	443.174	431	31.5705	431	53.6944	431	9.44667
16604.8	3575.91	511.653	595.794	436	441.189	436	31.4008	436	53.2949	436	9.50678
16794.1	584.379	1472.71	3443.2	441	439.6	441	31.1242	441	53.1788	441	9.06952
18657.3	2278.99	1478.86	3394.65	446	438.406	446	30.9712	446	53.2162	446	8.72609
20012.2	5292.56	1541.33	3455.72	451	436.777	451	30.8013	451	52.7114	451	8.8912
18613.5	3145.9	668.772	2886.79	456	434.48	456	30.2659	456	52.2329	456	8.29895
18821.1	1524.4	3680.81	5016.8	461	432.709	461	30.1661	461	51.9082	461	8.42396
17744.9	5000.55	1342.69	839.078	466	431.631	466	29.7871	466	51.636	466	7.93824
17809	4998.67	3668.94	3040.4	471	429.696	471	29.3658	471	50.9424	471	7.78915
19113.2	1887.93	4373.9	6294.15	476	427.251	476	29.6624	476	51.5217	476	7.80315
21245.3	5490.28	6578.22	4688.75	481	425.934	481	29.9045	481	51.4459	481	8.36318
21489.7	3514.28	6627.22	4418.32	486	424.467	486	29.4076	486	50.9603	486	7.85489
17723.2	4932.94	442.567	1202.98	491	422.009	491	29.3765	491	51.1286	491	7.62438
18320.7	2702.29	599.272	1175.71	496	420.587	496	28.7429	496	50.6258	496	6.85987
19425.2	5631.15	453.521	1094.61	501	419.512	501	28.6143	501	50.8848	501	6.34379
22203	3356.94	3938.78	2311.81	506	418.21	506	28.4682	506	50.7156	506	6.22088
22507.5	1165.12	4052.27	2375.15	511	417.651	511	28.4927	511	51.22	511	5.76534
20712	1276.49	5426.62	330.862	516	415.282	516	28.5812	516	51.9109	516	5.25151
22500.1	1216.7	6961.63	6076.34	521	415.37	521	28.5873	521	52.0209	521	5.15369
18788.9	1713.9	6940.45	6188.9	526	413.882	526	28.5467	526	51.8521	526	5.24134
20708.7	1263.37	1644.01	944.071	531	412.944	531	28.5386	531	52.0695	531	5.0078
17758.8	4974.86	1966.49	637.819	536	410.243	536	28.4429	536	52.3917	536	4.49402
18733.4	1624.31	1969.92	638.918	541	408.709	541	27.7517	541	52.0299	541	3.47346
17068	505.796	2238.66	2851.5	546	407.374	546	27.2014	546	51.5763	546	2.82655
17022.5	469.774	2205.91	2917.51	551	405.469	551	26.4426	551	51.1548	551	1.73033
16415.7	2773.12	1386.59	6304.88	556	402.978	556	26.4656	556	50.9178	556	2.01346
17625.1	4662.51	2374.35	1977.94	561	401.176	561	26.6288	561	51.6306	561	1.62705
19901.8	788.939	3078.81	3159.61	566	400.232	566	26.3725	566	51.936	566	0.808887
18497.6	2288.19	1443.87	4818.71	571	399.525	571	25.7065	571	51.1877	571	0.225288
18730.6	1627.1	109.566	1159.74	576	397.212	576	25.5331	576	50.5315	576	0.534776
18704.1	2231.85	143.158	1187.82	581	395.351	581	24.9539	581	50.4319	581	-0.524072
18651.4	2458.27	3148.3	5591.92	586	394.276	586	25.1321	586	50.8823	586	-0.618168
18833.9	1598.91	3038.18	5690.8	591	392.889	591	24.7405	591	50.3772	591	-0.896269
16804	2028.5	3099.95	5708.37	596	391.065	596	24.8451	596	50.1714	596	-0.481132
16863.5	528.796	1839.04	1670.82	601	390.07	601	24.7849	601	50.2898	601	-0.719912
18568.9	3013	6549.75	945.543	606	390.312	606	24.9264	606	50.8708	606	-1.01791
20091.1	5335.3	5920.96	5688.85	611	389.622	611	24.9743	611	50.9254	611	-0.976776
20110.5	5278.05	1649.84	1254.63	616	388.067	616	24.5975	616	50.859	616	-1.66396
16860.2	516.262	1674.07	1313.28	621	387.483	621	24.9372	621	51.5359	621	-1.66149
18213.1	2823.39	1606.09	1225.88	626	385.881	626	25.1854	626	51.6042	626	-1.23343
16774.7	599.675	1579.92	6289.67	631	384.537	631	25.1723	631	51.6769	631	-1.3323
19135.5	592.307	6481.61	3854.23	636	383.714	636	25.3382	636	51.8023	636	-1.12585
16878.1	556.046	1267.45	2917.99	641	381.678	641	25.1268	641	51.2199	641	-0.966364
18228.9	3461.28	354.318	1407.2	646	380.66	646	24.3502	646	50.8576	646	-2.15718
21329.6	5593.54	343.355	1376.78	651	379.609	651	23.6618	651	49.8479	651	-2.52428
18354.9	2560.95	3874.37	6732.82	656	378.289	656	23.319	656	49.9754	656	-3.33748
18851.2	1685.3	3009.45	6613.03	661	377.828	661	22.9858	661	49.8203	661	-3.8486
17951.3	3493.27	2958.97	6487.69	666	375.358	666	22.8577	666	49.2743	666	-3.55888
16778	597.892	6374.73	1181.5	671	373.502	671	22.9257	671	49.4239	671	-3.57255
17722.5	4792.81	5894.87	4313.32	676	372.058	676	22.5352	676	49.1426	676	-4.07226
18696.7	2387.84	6322.74	4523.3	681	372.43	681	22.586	681	48.5535	681	-3.38144
19463	3946.9	6380.75	4554.83	686	371.406	686	22.4718	686	49.0379	686	-4.09436
16822.3	497.796	6279.42	4535.45	691	370.728	691	22.618	691	48.9964	691	-3.76044
18695.2	2383.81	2236.92	3668.9	696	370.837	696	22.3645	696	48.6511	696	-3.92218
17736.7	4808.64	3284.78	1821.63	701	371.981	701	22.4015	701	48.8503	701	-4.04731
18372.2	2625.87	5781.44	2873.07	706	370.118	706	21.7548	706	48.2404	706	-4.73085
20126.3	5513.7	2826.28	852.245	711	369.773	711	22.0701	711	48.3304	711	-4.1902
18295.3	2695.05	6860.37	381.552	716	368.513	716	21.7479	716	48.3851	716	-4.88937
20158.9	5436.53	6753.64	343.509	721	367.524	721	21.4504	721	47.9084	721	-5.00749
20397.6	6779.52	549.792	806.957	726	367.23	726	21.4947	726	47.8717	726	-4.88238
16768.1	605.552	3269.69	4002.42	731	365.936	731	21.1609	731	47.3873	731	-5.06548
20287.1	6741.86	3468.78	3863.07	736	367.048	736	20.5612	736	47.1879	736	-6.06555
16694.7	561.271	4657.96	6056.24	741	365.455	741	20.8796	741	47.8081	741	-6.04887
20277.4	6699.92	1710.37	2380.83	746	364.11	746	20.7734	746	47.6263	746	-6.0794
22051.2	3378.75	3830.95	5592.13
16875.7	542.316	3939.16	5592.4
22091.1	3432.19	3873.11	5578.21
17670.8	4952.31	6716.7	2655.75
22297.9	3473.63	1819.71	4858.42
17583.1	4738.09	4112.65	6091.52
20364.8	6740.21	4052.55	6190.48
21567.6	1192.9	2656.77	6202.35
17583	4798.93	4523.25	5052.3
18551.3	3694.79	1749.94	2761.11
18741.9	1719.29	174.267	2986.95
22167.3	3333.64	2023.49	6401.63
22540.8	1581.88	2957	6314.9
19458.5	632.337	6752.91	2589.17
18637.8	3603.74	4537.35	6267.42
22547.8	1575.11	981.762	4058.73
16993.3	536	969.749	4095.79
18842.7	2382.7	945.266	4176.82
19388.3	677.904	5271.97	5107.71
18619.6	2582.48	6850.39	1666.19
19322.7	626.55	2481.39	3690.72
15978.5	1182.88	2570.05	3779.34
16426.7	6366.1	2496.77	3801.63
19223.3	675.056	2534.2	3810.14
16468.5	6481.72	2493.07	3744.62
18634.4	2547.5	2512.54	3708.16
18689.2	1527.95	6805.92	4490.91
20424.5	6708.15	6830.82	4527.12
16310.5	2233.6	5709.23	6915.64
16618.2	5517.21	1179.86	6683.97
16639.9	5450.64	1220.69	6647.69
22149.7	3407.44	4185.44	1460.2
17830.3	3149.99	6765.58	1374.72
19004.7	4719.12	6866.59	1443.57
20926.8	1605.48	5346.42	3.32885
19888.7	2036.19	5363.13	6932.74
16660.4	5500.21	5368.6	14.9433
17765.9	3204.11	3351.5	2684.85
18761.1	2340.44	5988.9	6204.91
19898.3	2038.41	5869.09	3264.99
20906.7	1663.58	3980.78	4630.99
20947.8	5810.45	4818.3	735.836
22597.5	2029.37	3651.83	4144.9
18669.7	1677.64	3642.89	4055.11
22027.2	3461	5002.32	4430.47
18595.2	3559.54	3094.44	6700.24
22675.9	2143.93	474.258	5932.66
22405.5	3221.32	638.997	5789.62
22724.9	2127.59	586.243	5915.12
18751.2	2225.55	515.511	5840.49
20946.6	5839.4	892.972	318.524
17186.2	6761.76	1511.4	2775.71
18625.6	2445.59	4466.19	4969.97
19821.4	1113.59	4497.03	4895.99
21954.6	554.839	4468.83	5079.99
16776.9	508.343	4485.13	5003.14
16769.6	533.097	4487.07	5033.21
20726	5771.59	4203.32	1766.55
16090.7	1142.68	2583.05	5123.66
18741.7	3583.55	4723.5	3298.62
19905.1	2036.13	1439	6479.14
17636.4	4740.1	4869.02	5305.5
18575.7	2322.72	1327.57	6111.14
20741.4	5679.01	1394.79	6089.97
22639.2	2148.12	1253.94	4496.43
16837.2	570.868	1044.4	3334.01
16818.4	560.212	1527.46	6645.8
18786.6	3716.61	1568.47	6660.53
17317.1	833.155	1499.98	6614.13
22016.4	3350.26	2075.8	2689.46
18000.7	5109.26	5230.73	5479.27
22029.6	848.737	5159.09	5509.96
17953	3075.86	5104.16	5439.16
18689.8	2650.24	5123.27	5576.68
18687.5	2666.44	6392.07	224.678
16631.1	3671.26	303.311	2049.74
18605.1	2540.33	4215.24	1358.63
17578.6	4911.51	4211.32	1329.82
18697.5	2636.67	6567.09	1227.2
20491.6	7179.72	6853.21	334.01
20467.6	7126.82	4619.03	445.22
17631.2	4773.28	651.968	4056.42
18703.5	1596.6	4171.88	4951.38
18714.5	2660.62	4113.37	4952.68
16478.1	6386.12	4178.52	4994.67
16916.4	610.889	3932.19	4754.85
16927.9	589.14	3834.42	197.103
16924.2	620.794	5035.8	2841.98
17147	634.052	4659.71	2148.37
17692.1	3164.79	4660.35	2107.69
18570.9	2433.94	4817.16	4859.68
18425.7	7106.29	4713.04	4810.36
18699.1	2349.78	4631.75	4817.44
18282.2	7251.01	6852.45	1812.03
20066.8	5204.4	6783.19	1875.51
20444.4	7098.21	6845.52	1913.46
22191.7	3332.25	6856.84	1784.86
19973.3	5281.83	2208.46	4240.56
16722	536.136	550.673	2161.99
20103.7	2826.14	3290.29	3372.93
22081.8	3372.56	1400.28	3135.42
20264.4	2862.6	2567.18	3844.07
18489	2987.05	2656.7	3838.51
20292.9	2744.56	1520.14	4494.55
18754.7	1484.22	1689.97	4359.66
18690.3	2424.14	1626.9	4334.98
22060.8	3424.18	5150.8	1023.68
16509	6617.31	6292.1	4484.69
22082.6	3376.45	2072.97	4508.27
16601.3	6765.77	4891.1	2651.52
16611.8	6836.96	2786.23	699.411
18345.9	5560.81	2655.53	751.703
18355.5	5526.65	2550.19	786.298
22069.5	3266.55	2542.26	708.189
22200.3	3396.63	2060.92	5378
17048.5	513.074	2068.97	5418.68
17754	4844.81	2053.02	5330.52
22158.7	3400.42	1261.11	280.465
22174.6	3387.09	1231.43	325.913
18495.6	2549.34	1020.63	6189.96
20546.4	1459.07	1420.02	5922.03
16256	2227.43	231.683	6796.4
20504.9	1473.66	195.707	6830.05
16913.7	509.424	288.352	2400.78
18737	1502.19	2098.47	774.09
22125.4	3343.9	2216.66	616.58
16389.5	6036.9	702.152	2169.14
20130.1	5384.51	635.268	2153.31
17748.9	4840.55	2006.39	6614.14
20569	1547.9	469.133	4006.66
16998.1	535.323	5031.26	2482.56
20255.3	5371.57	3443.27	6066.86
16976	479.913	5867.69	2896.48
16349.1	5878.15	6130.66	4283.76
18315.7	5532.89	3283.6	3149.28
16761.8	593.447	3481.84	6359.84
22038.6	962.666	3518.29	6323.1
18311.4	7338.68	1192.94	4707.44
22256.9	3294.85	137.248	1942.62
18279.5	2666.92	5980.48	4410.07
19207.9	5774.9	5981.64	4281.27
22041.2	935.481	6011.22	4353.77
22239.2	1420.2	1118.53	6551.75
18331.3	2694.45	6500.3	3335.53
18379.3	2671.97	130.892	1643.51
18355.2	2584.6	359.206	1723.14
18512.1	2549.38	187.949	1632.33
21981.4	3129.87	147.124	1689.19
18306.3	2644.91	670.681	571.307
18658.9	1598.01	3488.84	676.704
16873.7	491.231	4289.13	3336.88
18359.7	2603.23	6851.95	2781.44
18391.9	2674.33	4871.79	2853.88
18336.4	2612.49	4874.37	2819.64
21096.8	5881.9	3296.7	1481.7
18311.1	2671.76	4878.71	563.202
18738.7	1641.74	780.054	2920.52
18730.6	1655.15	850.849	2873.47
21199.1	4207.84	5412.07	4588.97
16728.2	570.728	2331.39	3271.31
16710.2	587.795	1752.89	1758.72
18313	3729.42	3172.81	1221.35
22577.8	1557.07	4152.91	1940.97
20964.6	5725.01	1138.33	1590.9
22252.9	2787.46	4752.56	2674.04
18671.1	1608.76	5956.82	64.6893
18759.8	1617.35	4785.61	2535.46
19383.6	6336.16	4837.8	2577.2
17842.6	4950.31	1286.94	5419.47
20835.8	5731.5	1170.23	3326.57
18656.1	1586.55	1457.28	728.099
17796	4889.06	3353.37	1896.03
18741.8	1591.71	3601.33	4068.02
18792	1621.17	2585.78	6353.45
19574.2	4066.72	2509.03	6301.45
17751.7	4958.92	6951.67	1941.61
18662.1	1624.34	1632.66	3551.15
16723.6	4987.94	4209.08	4588.77
18676.4	1654.95	4314.65	4585.04
20564.9	1406.86	3159.41	2433.92
20097.6	5374.99	3117.86	2307.49
20086.7	5333.83	3158.76	2417.97
22449.5	1481.43	1729.91	2620.71
17800.9	4909.22	2520.35	5791.55
21490	1389.73	2418.49	5778.69
22226.5	3322.5	4441.65	2400.09
17711.3	4931.57	1388.37	4836.64
20775.2	4131.43	1544.89	4849.46
20960.5	4233.04	1415.08	4772.14
19482.9	6305.85	285.144	30.4022
16770.5	578.505	287.254	86.2213
20069.1	5279.26	4600.35	5492.76
20012	5375.46	1095.31	6554.37
20147.5	5350.96	6410.82	6779.78
22155	3323.4	2517.87	1406.75
18259.2	2536.37	3087.25	6743
17841.1	5171.57	5100.99	2847.31
18226.9	2679.82	6084.23	2298.48
22555.8	1547.34	5772.55	5140.5
22549.3	1508.51	2786.41	6645.06
17819.1	5199.54	4029.76	5812.02
21397.9	6352.37	1879	5347.83
17882.6	5117.16	6289.93	6799.13
18818.3	2296.77	1581.91	877.354
16639.3	6876.14	4050.34	598.946
16899.4	528.977	4045.79	507.966
19643.5	2591.09	6823.58	2902.72
18741.9	3671.91	102.339	128.026
18036.2	4733.48	60.6455	29.8637
16923.4	717.34	3546.44	3432.76
17017.2	565.363	2127.63	6500.28
18910.4	2324.37	6790.1	2399.73
18888.3	2197.78	6393.25	5671.66
18740.8	1656.81	6069.88	5679.16
20801.3	5714.21	2498.37	6490.46
22494.6	3729.9	3516.3	6503.99
16586.6	3580.56	2456.24	4994.43
18872	3221.33	2432.75	5017.29
22565.7	3785.04	4319.05	6998.85
22473.6	3747.08	3548.4	4381.82
17912.3	4869.69	3450.37	4237.55
22539.4	3763.49	3378.44	4335.33
18196.8	2727.51	5345.17	4536.04
22543.2	3810.9	59.0368	6002.35
17816.1	5049.02	2981.48	1696.7
17060.3	5611.9	2952.66	1683.66
22426.6	3795.31	1140.73	1478.02
17736.7	4914	5119.51	3539.92
18968.3	2182.38	5087.86	3603.7
18840.6	2261.24	4995.15	2767.59
18855.3	2145.92	4552.18	478.263
17826.6	3017.76	4958.34	4095.39
18892.1	2264.54	4707.12	2932.53
18756.8	2237.84	2438.78	1418.07
20919.6	4311.75	5705.46	3591.04
22566.3	3751.45	5722.28	3563.78
22434.6	3750.26	5755.73	1195.65
22541.6	3732.51	3101.84	3751.61
16904.9	512.075	505.017	2787.89
21344.1	5669.59	3497.59	724.458
20215.8	3759.33	1363.32	5474.39
20214.7	3786.69	719.422	1910.7
16840.6	475.036	1095.51	3610.99
19917.4	917.497	1145.72	3758.28
18728.2	2217.68	6837.33	1505.98
19746.1	668.386	6988.48	1267.17
21065.6	5816.78	476.793	5905.56
19873	845.973	5537.93	5006.33
18766.9	1704.64	6943.16	6530.81
17123.8	1881.44	6952.57	6574.36
22533.6	1494.09	6944.02	6523.95
18748.7	3882.23	6895.48	6568.58
22353	3773.21	6880.74	6502.35
18838.8	3846.7	3075.11	2887.12
22428.3	3794.33	584.342	2932.9
18852.6	3857.3	4611.72	6379.02
16792.1	5171.46	4756.53	6411.56
20034.1	5359.62	4753.53	6401.23
20058.1	5435.68	4695.19	6462.64
20096.4	5361.85	4629.66	6417.42
17769.3	4839.43	4186.18	5310.16
16920.8	549.921	5476.64	3828.22
17631.1	4888.33	4963.43	541.898
18812.1	3826.55	857.102	6366.63
17658.6	4821.93	5987.25	3937.63
17776.8	4881.98	6600.59	3664.71
20146	5316.67	6645.96	3516.22
22001.4	3004.32	4208.4	3329.46
20139.9	5366.6	5438.74	4207.51
16745.4	5128.12	6238.85	3827.24
18722.4	2490.65	6345.88	1410.12
16904.7	633.378	2462.79	3297.59
18770.8	2438.95	1955.57	5609.97
22535.9	3743.23	4840.99	4509.15
22563.5	3848.11	5854.68	27.1737
16862.7	547.254	4558.44	4345.92
17681.7	4940.62	351.624	5685.26
17686.2	4886.02	381.971	5627.13
17821.4	4906.24	2587.92	274.246
20612	526.008	2102.58	3727.89
17698.2	4872.53	1750.9	4137.16
17771.2	4850.25	1712.68	4150.57
16234.8	6293.04	4404.47	938.407
20044.9	5325.63	4718.19	1722.45
16784.5	553.209	4693.2	613.593
21099.2	4068.73	2298.82	2053.83
18819.4	3830.63	197.53	6457.33
21283.5	5595.67	194.177	6487.51
17833.9	3250.1	156.826	6464.77
17801.1	4980.13	242.444	6400.38
17817.6	4848.35	388.578	593.394
17860.2	4863.77	4658.65	1666.21
17832.6	4857.56	5247.71	1634.82
17817.5	4805.96	5961.24	1053.4
17828.2	5017.4	5657.44	2440.8
18978.5	2874.78	5420.09	5119.4
18903.4	2868.56	3617.1	4218.23
16942.5	574.308	6526.68	6103.45
17829	3267.92	4215.21	4739.45
17758	4875.48	6612.24	2823.35
17749	4891.09	6452.99	5666.61
17795.3	4963.98	2354.16	6577.62
18784	3733.69	2353.63	6482.33
18727.1	3675.22	3100.96	6005.2
17627.6	4799.07	4182.76	2005.69
17769.2	4857.46	4216.15	1475.81
20450.6	2015.22	4260.9	1514.95
17825.2	4940.89	2840.86	3382.61
20055.3	5313.53	872.336	1659.29
18741.8	3792.83	529.91	1790.3
17732.4	4781.81	545.215	1832.9
20001.1	2187.1	3025.97	2340.08
17014	592.871	5338.58	1182.11
17101.4	556.463	6320.68	4747.8
20603.5	2177.71	4305.54	925.909
20681.7	3167.95	4331.45	812.28
18723.5	3691.88	3766.51	5973.23
19050.4	5741.38	6739.9	1018.73
17793.3	4862.8	1364.28	4007.82
20059.4	5513	3383.43	1362.99
20614.1	3010.29	1455.48	2186.09
16586.9	5161.63	2947.98	5034.81
17933.8	5171.99	3764.78	2988.12
17145	502.998	3779.09	3050.55
18154.1	1942.86	5967.96	1400.79
20057.1	5449.8	5932.84	1457.57
17075	562.335	5671.11	2261.13
17129.7	531.204	5574.32	4699.14
16956.6	667.837	286.424	6502.01
17940.5	4871.42	1140.29	4963.57
21847.4	5604.03	3575.04	1610.95
20012.6	4875.52	3638.72	1552.18
20472.4	2875.33	5076.75	1234.99
20623.7	3071.25	4198.62	1817.21
20872.9	5770.85	4255.58	1724.56
20870.6	5738.66	3766.24	2767.32
20086.6	3212.25	6171.92	6212.16
20063.9	3266.69	4519.02	4081.56
20073.9	3214.39	4457.54	4099.69
21825.4	3357.44	4417.61	4066.16
20080.6	4921.77	4380.14	4008.91
18459.1	2621.01	3899.95	6274.89
20150.2	5426.58	5217.38	3014.07
16964.7	670.83	6335.08	6079.16
18665.6	2480.54	5019.69	6449.87
18652.8	2347.3	57.7071	1877.88
18681.4	2296.36	1350.42	3909.63
18786	1514.78	1434.7	6140.79
18719.6	1470.04	6247.77	2030.04
19910.6	2163.16	4946.12	5686.17
18669.9	2450.1	4571.11	6936.05
18676.5	2370.66	5407.83	6506.97
17690.6	1536.58	5631.03	3125.31
16956.5	7281.4	5729.81	3250.36
17654.6	1541.02	5708.44	3184.45
17013	7243.89	5769.27	3247.67
18770	2376.32	385.577	5849.49
16801.6	480.436	300.475	5846.76
17627.5	3441.79	1114.2	6478.3
17015.3	7230.73	6005.83	2421.54
18760.9	2475.44	5947.49	2391.49
18783.7	2402.66	451.062	2942.44
18612.3	2385.28	558.263	2826.82
17790.7	3225.35	6170.06	3507.61
18712.4	1433.06	5100.13	941.21
19463.9	4071.07	5118.2	942.494
17718.7	4823.86	5082.31	933.667
22456.6	707.318	5114.39	933.36
18678.2	2424.03	6216.53	3712.23
22477.2	649.899	6337.62	4344.03
19990.4	2067.55	1219.4	1332.22
22246.9	1965.15	1292.52	1378.57
22306.6	1977.4	1293.31	1346.38
22342.3	1994.74	1307.3	1383.85
22290.1	1944.75	3764.88	6566.47
22349.3	2017.02	5126.02	3725.14
22264	1969.67	5110.21	3615.72
22388	2034.09	5060.45	3778.53
22237.1	1981.84	1496.8	1126.58
22225.6	1980.25	4470.16	5932.66
17037.9	487.367	3874.68	761.285
18572.7	2490.95	6927.92	960.671
18513	2421.71	2173.77	809.246
20415.8	1419.81	4502.66	163.844
20571.7	1358.6	1389.26	5963.21
20539.5	1344.98	6646.48	2107.56
20919.2	2039.44	6599.55	2113.52
20932.9	2040.13	6702.7	2028.98
16901.9	514.489	6670.91	2079.65
15934.8	1188.31	2426.44	1070.34
16894.8	6709.21	481.167	6650.62
17696.9	4984.49	98.2002	2906.23
20885.5	1937.46	6980.45	2909.14
18701.4	3706.41	3747.91	713.818
18521.1	3617.2	3670.41	698.313
18657.7	3701.7	3634.53	781.024
18648.5	3584.45	3748.21	3292.32
20823.8	2047.46	4691.57	4200.55
20937.6	2012.71	4898.8	4274.53
20827.9	1990.14	2147.82	4353.86
16743.5	524.289	2286.13	4447.08
15987.6	1055.29	3456.95	4364.95
18788.2	2356.6	3795.51	1673.15
16617.4	6906.54	5134.49	872.265
16855.6	460.223	3561.65	6277.6
20678.2	1576.42	3611.71	6297
20619.4	1467.14	3608.18	6306.78
20597	1454.68	3640.53	6331.24
21985.5	3373.88	6196.01	4507.07
18307.8	2449.69	6438.71	910.393
18272.1	2510.86	1593.38	2417.63
18238.2	2618.9	6534.37	6025.6
22077.1	3247.53	958.921	2264.17
20545.6	1523.46	590.813	4491.66
22042.7	3270.08	613.842	4447.5
17048.5	514.533	611.393	4472.21
21959.2	3310.05	613.485	4498.81
22123.6	3356.97	607.129	4392.33
20127.2	5527.12	565.344	4408
20586.3	2217.71	543.849	4503.83
22099.6	3315.05	587.616	4515.14
18624.9	1486.73	618.181	4505.36
18704.3	1598.18	577.145	4392.28
18598.2	1485.33	580.082	4472.18
18537.9	1464.94	538.671	4460.46
18548.4	2465.12	707.753	4497.24
18703.2	1561.75	708.676	4641.12
18687.5	1537.58	590.125	4432.58
18661.4	3693.83	546.56	4525.07
18701.5	1536.02	611.225	4407.73
21461.5	5659.73	569.185	4475.58
21200	5613.2	554.357	4544.51
18587.7	1461.33	550.063	4539.06
18651.5	1471.73	637.182	4525.32
22068.3	3376.54	3336.31	4815.74
20057.1	5489.37	3408.38	4798.89
20034.3	5524.1	5169.25	6627.14
20103.4	5511.03	5183.46	6609.63
17814.3	4998.88	381.123	651.338
17722.5	4982.42	351.052	607.571
17722.8	4984.89	361.699	694.143
20132.5	3678.51	329.493	590.48
17853.8	5030.75	319.501	677.262
16549.4	6420.81	410.825	617.581
16542.8	6461.41	394.569	470.844
20233.5	3650.07	364.539	649.829
16531.6	6350.5	374.327	687.206
20728	4314.14	2878.76	3454.48
20769.6	4288.14	2791.88	3409.95
20853.9	4312.41	2853.05	3355.65
20855.7	4312.25	93.9674	3177.63
20750.2	4275.32	135.834	3226.12
20777.6	4304.62	665.349	1179.67
20834.7	4313.13	1745.02	6443.36
16980.2	664.399	1871.62	6491.96
16783.5	583.201	3355.82	4550.5
18494.2	6935.73	3287.98	4722.88
16791.6	599.082	5448.84	1460.2
18741.2	3940.1	5010.91	4745.79
20751.2	4350.08	4658.66	2024.74
20098.4	3702.58	4623.41	2002.91
18207.7	1929.07	4845.41	2932.13
18188.5	1852.61	4864.36	2902.55
18819.8	1546.61	4897.25	2832.03
15976	1113.55	2181.24	3293.27
17958.4	5248.51	4116.06	4067.18
18911.1	4779.27	3859.3	4314.85
18882.4	4540.98	1779.7	2394.19
19114.7	3880.76	1052.29	66.0842
19166	3906.17	6229.15	6022.72
19248.9	3829.12	6437.5	196.947
19250.5	3908.28	4264.87	2560.64
19192.7	4055.27	4164.19	2527.64
18972.7	3975.47	1961.56	703.124
20070.5	5469.93	5363.03	6474.47
20213.3	5420.51	3989.31	3430.69
20188.2	5476.19	6534.68	5865.57
17086.3	7198.33	6445.15	5993.36
17068.4	7269.55	6506.43	5950.38
16633.7	6878.86	887.97	6035.33
18734.5	1538.44	3854.77	1784.76
18683.3	1513.84	3787.79	659.449
16732.2	6819.11	3756.34	656.465
16614.4	6985.97	3093.09	5265.37
16643.3	6921.86	3098.16	5256.07
20163.8	5558.15	5145.74	4202.69
16654	3117.02	3286.05	4944.29
16492.7	3006.05	6408.7	3051.3
16896.1	2415.54	4535.36	5114.5
16669.7	2632.12	5280.52	2327.72
17129.7	7194.34	5218.33	2382.98
17075.5	7198.8	4178.17	254.835
18454.5	3668.17	4237.75	283.52
18484.8	1603.43	4206.56	282.13
18459.4	1543.65	4270.72	255.539
20881.2	4305.71	3917.3	3888.65
20865.9	4255.79	5741.12	1556.84
20856.8	4247.7	1926.75	4743.3
20874.3	4208.45	3359.59	6371.22
18739.3	1589.77	4426.06	5744.08
18691.1	1498.5	4475.99	5775.26
16962.5	608.592	4402.65	5825.15
16882	557.175	2865.77	1300.04
16897.1	593.65	4108.29	1092.39
16533.2	6907.76	2829.41	5235.85
18509.9	3688.59	2874.83	5268.21
18473.2	3736.3	884.054	5572.56
18587	3013.4	2024.4	760.241
		5062.44	2587.76
		2402.12	117.799
		2585.76	4076.66
		6107.58	4283.47
		6109.26	3009.27
		853.499	6937.98
		2251.85	1361.26
		6278.25	4885.08
		6980.32	4172.56
		5877.44	3913.51
		6856.41	3456.19
		6817.26	3330.22
		2674.3	6109.04
		2461.95	3373.96
		2567.42	3394.32
		330.047	6872.72
		272.59	1775.28
		6385.9	5378.24
		1807.64	702.849
		1716.65	803.576
		584.68	582.505
