# Supplementary material for: Monomeric agonist peptide/MHCII complexes activate T‐cells in an autonomous fashion
Source: EMBO Rep. 2023 Sep 28;24(11):e57842. doi: 10.15252/embr.202357842 (PMC10626418; doi:10.15252/embr.202357842)
Supplement: Supplementary file 3 — Source Data for Figure 2 [file EMBR-24-e57842-s005.zip › Figure 2/B/Fig 2B.xlsx]

## Sheet: Fig. 2B
Activated BMDCs IEk													Activated B-cells IEk
Recorded localizations		Simulated localizations		Ripleys K cell		Ripleys K simulation mean		Ripleys K simulation upper error		Ripleys K simulation lower error			Recorded localizations		Simulated localizations		Ripleys K cell		Ripleys K simulation mean		Ripleys K simulation upper error		Ripleys K simulation lower error
x (nm)	y (nm)	x (nm)	y (nm)	x (nm)	y (nm)	x (nm)	y (nm)	x (nm)	y (nm)	x (nm)	y (nm)		x (nm)	y (nm)	x (nm)	y (nm)	x (nm)	y (nm)	x (nm)	y (nm)	x (nm)	y (nm)	x (nm)	y (nm)
12308.9	4001.93	3710.95	1507.87	1	-1	1	-0.738628	1	0.0879027	1	-1.56516		11581.1	6056.64	5190.17	3646.65	1	-1	1	-0.453384	1	0.25242	1	-1.15919
14945.7	5569.03	1646.51	1797.94	6	0.313561	6	0.629264	6	1.71095	6	-0.452424		12950.9	6114.58	1680.93	5344.28	6	0.158807	6	0.728338	6	1.28171	6	0.174966
17693.3	763.071	139.263	1774.62	11	2.69751	11	1.36088	11	2.50855	11	0.213197		9437.75	7212.33	2097.5	3028.04	11	0.696753	11	1.59503	11	2.24137	11	0.948695
11662.6	1254.57	5848.15	818.573	16	3.48815	16	2.41396	16	3.4275	16	1.40042		11310.7	5335.72	3019.22	6784.44	16	2.39349	16	2.459	16	2.96926	16	1.94874
14440.8	7320.84	4448.83	2961.34	21	2.87146	21	3.7386	21	4.95108	21	2.52611		13090.1	5106.45	3092.8	6790.01	21	2.44065	21	3.18933	21	3.78168	21	2.59698
17203.8	3079.63	4538.33	2779.44	26	3.70171	26	5.04732	26	6.23796	26	3.85669		13747.7	891.33	1259.4	6021.29	26	3.80314	26	3.79247	26	4.53462	26	3.05032
17652.7	4196.15	5164.49	1832.17	31	5.73633	31	6.10557	31	7.26388	31	4.94725		13890.8	6453.91	1357.12	5976.23	31	4.13198	31	4.34185	31	5.19738	31	3.48633
13348.4	6902.92	881.661	937.163	36	7.12601	36	7.34099	36	8.25582	36	6.42615		14771.9	5142.87	205.583	2562.38	36	4.60108	36	4.9296	36	5.87773	36	3.98146
15829	1304.67	5902.12	2199.77	41	7.65853	41	8.07182	41	9.36746	41	6.77619		15520.9	6496.65	5060.37	5935.02	41	5.07872	41	5.47434	41	6.41313	41	4.53555
12409.8	3940.22	5995.37	2344.8	46	8.11706	46	9.02768	46	10.4636	46	7.59173		9672.89	953.548	6998.42	3004.18	46	5.61327	46	5.87931	46	6.87999	46	4.87862
13184.1	5554.76	1821	1020.32	51	8.31009	51	9.91852	51	11.2976	51	8.53941		12009.9	3153.43	1585.91	1436.03	51	6.42236	51	6.47801	51	7.48483	51	5.47119
15721	5093.66	6991.38	360.321	56	9.41352	56	10.6113	56	12.0257	56	9.19686		14610.7	6330.26	14.5142	5604.44	56	7.1425	56	7.04313	56	8.0109	56	6.07535
16338	4113.49	4883.6	899.401	61	9.30209	61	11.3977	61	13.1458	61	9.64965		10673.6	6354.64	6977.69	5570.35	61	7.3479	61	7.429	61	8.54731	61	6.31069
12935	680.747	6171.85	4909.27	66	10.4303	66	12.095	66	13.9645	66	10.2255		11310.6	4541.85	6051.76	945.983	66	7.94567	66	7.81795	66	9.1418	66	6.4941
12883.9	2271.38	6201.67	5026.82	71	10.4148	71	12.4483	71	14.6549	71	10.2417		11729.6	7233.06	6010.74	913.861	71	8.27259	71	8.13754	71	9.46186	71	6.81322
14910.2	5789.54	5294.65	129.444	76	10.869	76	13.0338	76	15.0989	76	10.9687		12179	1880.18	1462.46	3715.93	76	8.58808	76	8.50773	76	9.84962	76	7.16584
15429.1	2888.27	1400.9	1381.11	81	11.6699	81	13.7525	81	16.1959	81	11.3092		16102.5	3388.31	590.001	4382.56	81	8.65381	81	8.73901	81	10.0403	81	7.43775
17763.5	7141.3	89.6544	3310.11	86	11.658	86	14.3479	86	16.8682	86	11.8275		9917.81	4665.07	5771.17	4120.77	86	8.53295	86	9.08946	86	10.3733	86	7.80558
13861.4	7388.54	1869.54	3155.77	91	12.0782	91	14.8743	91	17.3277	91	12.421		11310.5	4947.3	4610.72	2719.2	91	8.68901	91	9.36913	91	10.59	91	8.1483
15221.6	2363.16	1485.16	6671.82	96	12.5161	96	15.2451	96	17.991	96	12.4991		14750.6	6352.98	2534.08	5781.8	96	9.05361	96	9.49788	96	10.7975	96	8.19824
15758.9	1506.17	584.215	6943.31	101	13.2339	101	15.6796	101	18.6589	101	12.7003		16137.3	3354.47	1816.42	5328.46	101	9.4876	101	9.72098	101	11.076	101	8.36596
17461	6519.47	4096.84	5990.22	106	13.5626	106	15.8965	106	18.7945	106	12.9985		9790.13	1920.72	826.9	2866.56	106	9.7884	106	9.83427	106	11.2133	106	8.45518
11946.9	3285.24	6302.37	5792.63	111	14.0433	111	16.3523	111	19.5167	111	13.1879		10520.8	6739.5	5887.65	5918.31	111	9.95024	111	10.0318	111	11.3709	111	8.6927
14993.1	3836.18	4414.19	6709.08	116	13.883	116	16.405	116	19.6191	116	13.1909		11663.7	4372.07	5824.92	5986.44	116	9.99914	116	10.0505	116	11.4346	116	8.66649
13230	5773.8	1461.95	314.236	121	14.2127	121	16.5026	121	19.7491	121	13.2561		13780.1	3400.97	3186.19	3075.74	121	9.94821	121	10.1383	121	11.5	121	8.77664
14781.8	4669.68	4961.25	1979.86	126	14.3915	126	16.5525	126	19.9833	126	13.1216		14908.9	6345.35	1560.56	4282.05	126	9.93932	126	10.1824	126	11.5118	126	8.85296
14920.9	5980.09	5826.54	560.59	131	14.6601	131	16.6657	131	20.0037	131	13.3277		15226.5	2722.01	3175.53	1042.05	131	10.319	131	10.1107	131	11.4918	131	8.72963
15211.4	2422.34	1762.66	1848.69	136	14.6696	136	16.6819	136	20.2356	136	13.1282		9526.01	6476.61	3113.79	1017.11	136	10.147	136	10.0732	136	11.4752	136	8.67109
14388.9	1468.65	6462.16	4681.48	141	14.7985	141	16.7339	141	20.3419	141	13.1259		11241.3	4378.3	2691.33	2406.43	141	9.9727	141	9.99725	141	11.4209	141	8.57363
14749.3	4413.1	6410.9	4677.46	146	14.7334	146	16.6503	146	20.3072	146	12.9934		11579.1	1596.3	2823.88	3022.26	146	10.1163	146	9.98185	146	11.4463	146	8.51746
15830.9	1513.27	6652.61	4611.8	151	14.7536	151	16.8716	151	20.788	151	12.9552		12820.3	6167.29	5772.84	3790.11	151	10.2437	151	9.83969	151	11.3125	151	8.36685
15891.9	5258.51	6385.85	4587.72	156	14.2329	156	16.9977	156	21.0834	156	12.9121		15254.1	6259.48	1444.3	5498.73	156	9.99298	156	9.72142	156	11.2152	156	8.22762
12092.7	5983.11	5614.96	6195.39	161	14.16	161	16.7759	161	20.9711	161	12.5806		10311.9	5613.02	1040.69	4462.63	161	9.93234	161	9.73028	161	11.1904	161	8.27011
12324	5050.64	917.415	4790.36	166	13.5143	166	16.6661	166	20.9592	166	12.3729		11497.5	4145.68	1043.05	4583.46	166	9.90464	166	9.65261	166	11.1505	166	8.15469
13087.8	5795.7	2486.35	225.219	171	13.3202	171	16.5978	171	20.9092	171	12.2865		12197.6	6953.76	973.2	4489.18	171	9.95531	171	9.60327	171	11.1504	171	8.05609
14974.8	5999.98	504.489	3509.58	176	13.4586	176	16.4176	176	20.8108	176	12.0244		12529.7	1229.35	1037.27	4392.03	176	9.91323	176	9.54425	176	11.1248	176	7.96367
15564.2	4785.01	6021.09	6008.02	181	13.3735	181	16.4058	181	20.9488	181	11.8628		12834.1	6160.19	6765.25	3522.08	181	9.87009	181	9.41935	181	11.0129	181	7.82585
15963.8	2958.58	38.9021	2568.32	186	12.9336	186	16.304	186	20.9334	186	11.6747		13472.9	5542.26	1057.59	3848.1	186	10.1582	186	9.27557	186	10.984	186	7.56713
16715.3	3326.83	2385.35	3416	191	12.7795	191	16.1285	191	20.6541	191	11.6029		14780.3	2612.46	782.04	3836.67	191	10.2082	191	9.2191	191	10.9559	191	7.48233
12319.1	5008.39	1855.05	600.3	196	12.5758	196	15.9533	196	20.3369	196	11.5696		9398.49	1933.45	3.84478	5901.25	196	10.1308	196	9.04226	196	10.9138	196	7.17068
12709.7	6581.1	5312.85	2175.84	201	12.7896	201	15.7786	201	20.3248	201	11.2324		9717.58	1189.15	4265.31	303.523	201	9.87801	201	8.84039	201	10.7514	201	6.92941
15005.4	2228.27	5079.49	6504.51	206	13.1567	206	15.7712	206	20.259	206	11.2834		12035.1	2649.76	4515.22	202.6	206	9.69979	206	8.73702	206	10.6916	206	6.78245
16483	4694.89	5039.7	6494.41	211	12.6985	211	15.3375	211	19.8597	211	10.8154		13114.7	3421.41	4467.95	156.513	211	9.72007	211	8.52884	211	10.6111	211	6.44659
11853.9	6212.86	5037.77	6498.26	216	12.4222	216	15.1112	216	19.6447	216	10.5777		14731.3	2649.35	6381.14	2878.57	216	9.54615	216	8.34211	216	10.4306	216	6.25361
16638.9	5147.82	5996.05	3437.43	221	12.3925	221	14.8928	221	19.4203	221	10.3653		14783.7	6407.24	1424.25	4135.82	221	9.70884	221	8.15748	221	10.2942	221	6.0207
16851.5	3661.56	5456.54	1251.67	226	12.3401	226	14.6345	226	19.1861	226	10.0829		15234.4	5672.99	1471.59	4231.15	226	9.64899	226	8.04895	226	10.334	226	5.76387
13709	5753.96	625.541	1653.59	231	11.7631	231	14.6708	231	19.2363	231	10.1053		15390.2	1493.49	1446.6	4277.26	231	9.22519	231	7.98666	231	10.2889	231	5.68441
14593.3	3937.28	1207.27	5998.21	236	11.6191	236	14.3947	236	19.2406	236	9.54879		9362.94	4337.29	1472.53	4290.6	236	9.34675	236	7.95453	236	10.2903	236	5.61871
15118.3	3077.65	1256.77	5810.64	241	11.5167	241	14.1273	241	18.9466	241	9.30792		10588.3	6539.11	6940.52	4310.17	241	9.29262	241	7.85023	241	10.2171	241	5.4834
15717.6	4057.43	1139.42	5900.37	246	11.247	246	13.82	246	18.6514	246	8.98856		12322.9	4590.58	3700	5986.52	246	9.04317	246	7.73056	246	10.1533	246	5.3078
18013.3	5173.96	4456.21	3059.27	251	11.5404	251	13.5842	251	18.2786	251	8.8898		12694.8	1257.22	3627.13	6000.28	251	8.91294	251	7.70934	251	10.2007	251	5.21794
13503.5	4053.53	1656.11	2787.86	256	11.5299	256	13.3187	256	18.0247	256	8.61261		14657.4	6443.11	2837.47	5877.92	256	8.69535	256	7.62082	256	10.1458	256	5.09579
14627.9	3884.97	3053.92	26.141	261	10.9614	261	12.977	261	17.7103	261	8.24373		14818.1	2771.75	1665.47	6582.59	261	8.60524	261	7.4533	261	10.026	261	4.88064
15762.4	6331.98	2944.23	4773.88	266	10.7295	266	12.844	266	17.4725	266	8.2156		12005.2	6793.12	2480.56	4051.67	266	8.39559	266	7.31818	266	9.87487	266	4.76149
16329.2	4516.82	5415.26	6989.61	271	10.6339	271	12.5954	271	17.3619	271	7.82883		12880.7	4429.69	752.893	4193.87	271	8.35834	271	7.24179	271	9.8923	271	4.59129
17488.8	5144.12	2477.63	892.142	276	10.2211	276	12.3946	276	17.2905	276	7.49862		14879.1	2704.91	617.68	4174.87	276	8.21515	276	7.09131	276	9.73469	276	4.44792
17721.4	2071.17	2936.83	5756.3	281	10.1402	281	12.1978	281	17.1556	281	7.2401		15570.1	6853.61	846.481	2058.43	281	8.00806	281	6.97401	281	9.67252	281	4.2755
12274.4	5025.96	2613.71	4277.89	286	10.2852	286	12.0299	286	17.0273	286	7.03253		10458	6296.42	1255.9	3736.94	286	7.97987	286	6.86579	286	9.59509	286	4.13649
14125.1	6956.84	2193.95	144.227	291	10.2825	291	11.7843	291	16.8872	291	6.68145		11564.1	2836.78	1658.38	6240.24	291	7.88476	291	6.74428	291	9.51955	291	3.96901
17661.6	2035.02	2102.99	188.789	296	10.413	296	11.3752	296	16.6931	296	6.05729		11557.8	6822.67	1514.44	6436.79	296	7.86762	296	6.75292	296	9.642	296	3.86384
12585.7	7276.86	510.377	6909.11	301	10.6452	301	10.8886	301	16.1306	301	5.64668		14274.5	5311.87	3250.19	3877.81	301	7.71711	301	6.64333	301	9.61553	301	3.67114
13348.7	2937.74	4056.33	2799.93	306	10.7311	306	10.6105	306	15.7521	306	5.46881		14644	2255.56	978.929	585.619	306	7.57175	306	6.55378	306	9.58532	306	3.52224
15700.1	2310.67	6949.02	89.6154	311	10.7245	311	10.3845	311	15.5655	311	5.20349		16121.6	7122.89	5766.56	3725.31	311	7.35616	311	6.43228	311	9.47565	311	3.3889
17659.4	1830.54	6685.74	3498.2	316	10.4911	316	10.0516	316	15.1631	316	4.94008		9718.82	3092.23	6809.39	3534.86	316	7.23541	316	6.27181	316	9.38385	316	3.15977
17875.7	4919.25	3216.99	3394.65	321	10.2585	321	9.87534	321	15.0416	321	4.70905		11070.5	2501.78	4206.02	5555.59	321	7.20164	321	6.14828	321	9.23667	321	3.05988
14321.4	2288.54	1638.74	6727.96	326	10.4807	326	9.64609	326	14.9643	326	4.32792		11363.3	6225.31	292.006	3169.43	326	7.09767	326	6.10485	326	9.26078	326	2.94891
14110.9	947.693	1673.73	6929.44	331	10.4711	331	9.52953	331	14.7272	331	4.33185		13270.9	1992.68	223.071	3246.43	331	6.92674	331	6.06389	331	9.27019	331	2.85758
14112.2	2928.72	1656.79	6854.43	336	10.2165	336	9.29834	336	14.4397	336	4.15695		16129.6	7172.77	210.936	3212.45	336	6.9546	336	5.94343	336	9.18752	336	2.69935
14877	5882.85	1678.72	6874.98	341	10.4253	341	9.13585	341	14.2454	341	4.0263		13955.6	6130.6	114.96	3188.31	341	6.82678	341	5.80075	341	9.19179	341	2.40971
16272.1	7035.02	1863.88	6871.51	346	10.8403	346	8.97651	346	14.1357	346	3.81736		14705.3	7021.2	156.272	3339.68	346	6.67506	346	5.66762	346	9.06715	346	2.2681
13479.1	1745.33	1691.39	6882.13	351	10.8576	351	8.7469	351	13.8786	351	3.61518		9479.01	1505.82	1276.51	5085.01	351	6.58628	351	5.55417	351	8.9876	351	2.12073
15523.5	4623.49	1689.63	6825.39	356	10.7927	356	8.43718	356	13.514	356	3.36038		9722.33	3118.54	1098.7	5127.91	356	6.52679	356	5.45722	356	8.87711	356	2.03733
16552.3	4977.06	1666.31	6757.17	361	11.1242	361	8.27509	361	13.3196	361	3.23055		9653.01	4899.16	1071.29	5087.14	361	6.53059	361	5.42411	361	8.82105	361	2.02718
17317.3	1271.32	1871.3	6747.84	366	10.8253	366	7.67091	366	12.6984	366	2.64342		12993.2	6542.49	6468.24	4965.79	366	6.60184	366	5.45834	366	8.86887	366	2.04782
13709.2	3952.93	2450.46	585.41	371	10.3729	371	7.44692	371	12.5592	371	2.33466		14756.4	2421.22	1317.96	4497.44	371	6.4408	371	5.37809	371	8.76393	371	1.99226
17344.2	1406.66	4346.19	3473.01	376	10.5403	376	7.13498	376	12.2883	376	1.98167		9768.38	3132.6	2292.2	5556.12	376	6.28065	376	5.2771	376	8.75224	376	1.80196
15739.3	5108.47	3415.81	3625.44	381	10.5435	381	6.91745	381	12.1973	381	1.63757		10008.6	4691.2	297.433	6018.52	381	6.04685	381	5.15688	381	8.72657	381	1.5872
17779.6	1212.88	231.901	3601.58	386	10.3197	386	6.81168	386	12.2491	386	1.37422		10706.3	2850.31	1719.35	6738.6	386	5.83601	386	5.14113	386	8.78966	386	1.49259
11594.6	3076.19	4864.49	6075.14	391	9.93963	391	6.68178	391	12.2075	391	1.15605		11530.4	5908.27	761.453	5839.47	391	5.54079	391	5.07209	391	8.75652	391	1.38766
13556.8	1736.51	4888.11	6070.6	396	10.0031	396	6.48696	396	12.089	396	0.884869		12637.4	1213.76	144.368	5045.84	396	5.35525	396	5.07052	396	8.79362	396	1.34742
13714.1	3939.64	4755.31	6174.81	401	9.85544	401	6.30119	401	11.7852	401	0.817207		14280.7	6158.51	437.969	1060.33	401	5.25539	401	5.08542	401	8.87683	401	1.29401
15116.1	2827.72	2379.62	6004.82	406	10.3484	406	6.18854	406	11.6436	406	0.733457		9440.16	6331.23	6271.79	1299.68	406	5.01656	406	5.09407	406	8.88279	406	1.30535
15327.4	7282.21	5151.76	4708.22	411	10.3173	411	5.81012	411	11.3968	411	0.223463		10625.5	2528.89	347.395	4377.95	411	4.63389	411	4.98684	411	8.78	411	1.19367
15737.2	6247.08	5104.15	4759.47	416	10.5756	416	5.64814	416	11.2307	416	0.0655458		11704.5	5047.61	5008.11	4642.85	416	4.68404	416	4.96444	416	8.89431	416	1.03457
15873.6	3275.78	5200.67	4792.48	421	10.4624	421	5.41266	421	11.1539	421	-0.328537		14574.8	6098.69	329.823	5090.33	421	4.59275	421	4.88769	421	8.81395	421	0.961425
16137.8	944.339	6015.91	257.033	426	10.1667	426	5.24203	426	11.1486	426	-0.66457		14883.1	7479.54	6655.46	5174.37	426	4.49755	426	4.85147	426	8.8335	426	0.869434
16322.2	4511.16	6048.87	300.354	431	10.022	431	5.24924	431	11.3514	431	-0.852927		15115.5	6255.24	4582.46	2523.88	431	4.2891	431	4.78432	431	8.89702	431	0.67161
17344.5	5605.84	3063.1	6106.92	436	10.1398	436	5.07823	436	11.3137	436	-1.15726		9444.31	1967.57	6220.97	519.645	436	4.19168	436	4.71093	436	8.86946	436	0.552407
17801.5	1327.64	5398.61	278.555	441	9.77666	441	5.0558	441	11.3555	441	-1.24393		9557.04	6370.67	2598.63	3924.96	441	3.81325	441	4.69806	441	8.82901	441	0.567109
13437.8	2778.29	228.187	1518.46	446	9.52251	446	4.86298	446	11.2413	446	-1.51537		11730.2	5103.98	877.536	1822.81	446	3.74397	446	4.63084	446	8.79245	446	0.469224
15137.8	2430.02	2037.71	4399.33	451	9.30633	451	4.7392	451	11.3553	451	-1.87691		11854.2	3479.63	5694.12	2638.49	451	3.69336	451	4.59826	451	8.77887	451	0.417656
15937.5	5332.64	3182.34	5199.98	456	9.02513	456	4.63238	456	11.2511	456	-1.98635		12562.5	4095.96	3705.11	6750.65	456	3.55242	456	4.58421	456	8.83092	456	0.337506
16121.2	6790.79	4148.84	1821.78	461	8.89212	461	4.51146	461	11.2088	461	-2.18585		13066.9	5784.59	2938.83	6540.13	461	3.45695	461	4.5395	461	8.82633	461	0.252664
16135.4	982.081	5733.94	5084.16	466	8.77987	466	4.39542	466	11.2118	466	-2.421		13047.3	7173.69	2290.66	295.122	466	3.32816	466	4.5635	466	8.91119	466	0.215812
13750.6	3846.18	2196.19	4338.77	471	8.77411	471	4.20041	471	11.208	471	-2.80722		14517.8	6192.44	1874.16	4458.79	471	3.24641	471	4.51958	471	8.8971	471	0.142054
15195.3	4228.04	2653.48	6725.68	476	8.77013	476	4.05356	476	11.0561	476	-2.94894		9582.52	5456.28	6100.44	6495.3	476	3.16328	476	4.4907	476	8.87424	476	0.107167
15673.6	5356.93	2749.79	6639.56	481	8.45883	481	3.83665	481	10.901	481	-3.22773		14515.2	2387.8	6212.64	6509.02	481	2.92785	481	4.43808	481	8.91882	481	-0.0426593
15855.7	3334.41	2861.03	6651.66	486	8.51993	486	3.67134	486	10.9901	486	-3.64738		14994.9	6189.19	6213.86	6586.34	486	2.78601	486	4.42106	486	8.89147	486	-0.0493553
16114.9	852.372	2802.04	6666.44	491	8.49266	491	3.46274	491	10.9678	491	-4.04227		9566.29	5344.07	6161.24	6536.16	491	2.60917	491	4.35861	491	8.9334	491	-0.216185
17474.4	2298.12	2809.52	6636.51	496	8.51994	496	3.40638	496	11.0288	496	-4.21601		9686.12	4638.43	6191.94	6484.17	496	2.55537	496	4.31543	496	8.92239	496	-0.291526
12053	7121.56	2898.46	6754.6	501	8.58681	501	3.2997	501	11.0294	501	-4.43		10499.8	1858.56	2758.96	1199.94	501	2.36628	501	4.2878	501	8.95079	501	-0.375178
13133.7	5632.26	2787.38	6689.52	506	8.37116	506	3.00684	506	10.7816	506	-4.76791		10486.2	5493.84	2186.73	2254.89	506	2.31659	506	4.22677	506	8.91868	506	-0.465129
15855.4	3298.05	2867.23	6646.97	511	8.06637	511	2.79682	511	10.7827	511	-5.18905		10602.1	2711.71	3210.24	5807.23	511	2.28007	511	4.20578	511	8.96877	511	-0.557198
16346.9	7173.6	2886.23	6643.49	516	7.98119	516	2.66691	516	10.7017	516	-5.36789		12387	2800.11	4211.57	6577.82	516	2.15658	516	4.12943	516	8.97723	516	-0.71838
13590.4	2028.83	1376.61	2031.54	521	8.01942	521	2.56964	521	10.6612	521	-5.52192		13185.6	2994.5	2929.77	6525.92	521	2.08191	521	4.15929	521	9.03204	521	-0.713453
15992.1	6393.33	1214.75	1985	526	7.88027	526	2.29128	526	10.4414	526	-5.85882		13775	794.088	2911.32	6623.46	526	2.11476	526	4.09451	526	9.05562	526	-0.866612
16075.4	3124.09	2367.2	6329.99	531	7.66955	531	2.16079	531	10.4307	531	-6.1091		13792.6	6493.27	6260.32	4197.8	531	2.19077	531	4.04244	531	9.08955	531	-1.00466
16154.1	4221.89	6105.43	3068.96	536	7.53678	536	2.03041	536	10.3326	536	-6.27177		14364.8	7337.49	2425.22	67.4684	536	2.18709	536	4.01323	536	9.21386	536	-1.18739
11725.1	5447.47	1738.49	6177.78	541	7.32166	541	1.92583	541	10.2247	541	-6.37308		9590.07	4860.97	1481.09	5760.72	541	2.13114	541	4.0022	541	9.27894	541	-1.27454
14264.9	5845.26	4664.12	2976.29	546	6.8589	546	1.88666	546	10.3424	546	-6.56908		12608.4	4023.77	4770.58	977.933	546	1.84781	546	3.91721	546	9.33068	546	-1.49626
14491.3	3467.71	2737.14	4241.72	551	6.3444	551	1.76989	551	10.4584	551	-6.91863		13714.3	783.318	4010.63	5708.64	551	1.7486	551	3.92989	551	9.47975	551	-1.61998
15585.5	4521.57	2864.18	4266.68	556	6.4077	556	1.61252	556	10.424	556	-7.19895		14163.6	4355.03	501.014	6180.16	556	1.51694	556	3.93211	556	9.56508	556	-1.70086
16109.6	999.769	3838.38	5287.59	561	6.08676	561	1.5944	561	10.5558	561	-7.36696		15070.8	6006.92	1219.36	6764.04	561	1.46265	561	3.91355	561	9.48846	561	-1.66136
16812.6	6889.73	6422.79	982.671	566	5.73087	566	1.49296	566	10.6769	566	-7.69098		15420.2	3417.79	1077.06	6698.67	566	1.34422	566	3.82669	566	9.49946	566	-1.84607
17606.9	2230.83	3091.91	4183.6	571	5.69324	571	1.31117	571	10.6842	571	-8.06189		9585.82	4755.26	2295.55	4708.76	571	1.20617	571	3.83305	571	9.56627	571	-1.90016
17712.8	4096.8	6121.19	6584.3	576	5.84631	576	1.2592	576	10.7567	576	-8.23825		12368.6	3799.1	965.243	6725.74	576	1.08871	576	3.83316	576	9.53701	576	-1.8707
12598	4154.05	1582.59	1305.82	581	5.9256	581	1.14091	581	10.8411	581	-8.55927		15028.2	5954.09	3071.52	6506.45	581	0.873946	581	3.7669	581	9.54046	581	-2.00666
14752.1	3720.01	2793.84	5981.19	586	5.61036	586	0.984661	586	10.9584	586	-8.98905		16070.2	2717.32	6635.74	2888.47	586	0.626606	586	3.73034	586	9.64572	586	-2.18504
14804.5	3754.08	5836.09	4673.76	591	5.39351	591	0.87707	591	11.1433	591	-9.38916		9798.45	6010.89	6721.7	2927.96	591	0.446967	591	3.64648	591	9.64487	591	-2.3519
15609.1	7336.44	5322.97	1032.69	596	5.40649	596	0.881029	596	11.3088	596	-9.54673		10220.3	6846.32	4062.42	5631.85	596	0.374326	596	3.66555	596	9.72984	596	-2.39873
16674.8	7111.91	5389.56	937.561	601	5.12744	601	0.733095	601	11.3403	601	-9.8741		12243.3	1046.24	6853.23	6860.13	601	0.306665	601	3.68736	601	9.76239	601	-2.38767
17191.5	1261.97	620.708	3533.75	606	5.21795	606	0.641028	606	11.2264	606	-9.94435		13945	820.034	4796.12	3596.55	606	0.0761796	606	3.67509	606	9.81788	606	-2.4677
17382.1	3503.25	6570.13	619.049	611	5.00978	611	0.599835	611	11.2981	611	-10.0984		9500.85	4765.28	6942.36	6512.29	611	0.00852486	611	3.63538	611	9.81722	611	-2.54645
17468.6	5769.69	3086.07	2830.19	616	4.90725	616	0.555228	616	11.2976	616	-10.1871		11448.3	5558.52	3414.42	1339.97	616	-0.0563329	616	3.5159	616	9.73171	616	-2.69992
12939.8	2438.51	6822.59	1223.6	621	5.09638	621	0.373485	621	11.1315	621	-10.3845		12716.2	2679.13	3297.71	2076.5	621	-0.0267436	621	3.47485	621	9.68132	621	-2.73162
14428.9	7077.67	2.82293	1874.99	626	5.2253	626	0.209228	626	11.0723	626	-10.6539		12830.1	4201.22	1216.51	3576.64	626	-0.140951	626	3.40218	626	9.6334	626	-2.82904
17362.4	4969.8	6222.4	2793.98	631	5.23577	631	0.224786	631	11.2157	631	-10.7661		13096.9	6570.53	1263.99	3475.41	631	-0.192365	631	3.35307	631	9.63457	631	-2.92843
12058.5	2009.86	2052.46	653.033	636	4.9187	636	-0.00204991	636	11.1382	636	-11.1423		13433.7	3400.12	1240.81	3505.29	636	-0.298896	636	3.28584	636	9.61579	636	-3.04411
14504.7	2700.65	3740.98	2898.77	641	4.36097	641	-0.177795	641	11.1589	641	-11.5145		13828.6	6846.12	1256.92	3473.57	641	-0.398793	641	3.20648	641	9.5531	641	-3.14015
15647	7350.6	2878.29	5.85929	646	4.35887	646	-0.284643	646	11.1335	646	-11.7027		14856.9	5107.92	3226.98	3983.92	646	-0.546286	646	3.11637	646	9.46812	646	-3.23538
15825.5	1972.91	1464.07	404.385	651	4.44386	651	-0.439777	651	11.2057	651	-12.0853		9965.95	6425.89	4784.12	6652.11	651	-0.559024	651	3.10028	651	9.51209	651	-3.31153
16846.8	3550.81	2271.97	1973.47	656	4.58943	656	-0.576651	656	11.2189	656	-12.3722		11447.7	2773.42	4784.89	6771.97	656	-0.683769	656	2.97433	656	9.5086	656	-3.55995
17407.5	4883.55	6270.89	6723.46	661	4.52875	661	-0.69158	661	11.3687	661	-12.7519		13362.3	2904.87	6005.44	2492.11	661	-0.853829	661	2.98911	661	9.61264	661	-3.63441
13311.4	7371.9	6311.68	6701.21	666	4.43314	666	-0.73369	666	11.4538	666	-12.9212		15525.6	3448.91	6989.5	6701.61	666	-0.931023	666	2.8964	666	9.60476	666	-3.81197
13891.5	5030.06	6131.83	6719.64	671	4.31457	671	-0.790997	671	11.5262	671	-13.1082		10144.4	5810.66	3627.72	2159.05	671	-1.02974	671	2.88165	671	9.55352	671	-3.79022
15811.2	3631.72	6198.64	6695.74	676	4.22482	676	-0.945958	676	11.644	676	-13.5359		11456.1	2905.52	3437.01	872.264	676	-1.15132	676	2.88346	676	9.63186	676	-3.86495
17542	5274.43	6242.79	6449.96	681	4.11359	681	-1.22916	681	11.4755	681	-13.9339		11610.8	4748.56	782.893	3790.81	681	-1.26344	681	2.85195	681	9.66238	681	-3.95849
17461.4	5675.59	6167.95	6501.95	686	3.90687	686	-1.37032	686	11.4211	686	-14.1618		12563.4	1154.4	6332.8	3727.47	686	-1.30269	686	2.85916	686	9.7268	686	-4.00849
14597.5	3666.79	6241.52	6450.64	691	3.98184	691	-1.51454	691	11.4671	691	-14.4962		13812.7	6589.43	5903.67	4381.5	691	-1.33222	691	2.76473	691	9.67911	691	-4.14966
14705.9	6029.68	6167.33	6506.56	696	3.93096	696	-1.62079	696	11.4945	696	-14.736		14565.5	2368.76	3734.48	1153.96	696	-1.52079	696	2.70758	696	9.68522	696	-4.27007
17442.1	4857.91	6156.6	6278.65	701	3.6174	701	-1.8053	701	11.4502	701	-15.0608		15417	1795.89	5064.72	6243.5	701	-1.55242	701	2.62718	701	9.63139	701	-4.37703
18240.9	3390.5	6269.07	6411.95	706	3.58865	706	-1.91805	706	11.633	706	-15.4691		10129	5886.48	5028.02	6228.79	706	-1.59849	706	2.56025	706	9.69008	706	-4.56958
13508.5	5386.28	6175.61	6317.1	711	3.74347	711	-2.09477	711	11.6398	711	-15.8294		11588.9	2915.11	4888.47	6079.04	711	-1.64265	711	2.42211	711	9.59868	711	-4.75447
13986.1	2712.63	6286.74	6267.37	716	3.70429	716	-2.19929	716	11.8099	716	-16.2085		11606.1	4737.59	6956.09	3277.49	716	-2.00661	716	2.36831	716	9.62064	716	-4.88403
14155.3	6292.04	6303.52	6517.32	721	3.88641	721	-2.25422	721	11.8576	721	-16.3661		12133	3816	6873.95	3226.67	721	-2.1331	721	2.29448	721	9.74034	721	-5.15138
15670.1	6347.46	3755.88	6229.08	726	3.84573	726	-2.40309	726	11.8812	726	-16.6873		15391.5	1775.43	6937.49	3225.94	726	-2.2589	726	2.30639	726	9.81308	726	-5.2003
17463.9	2836.25	4812.94	1642.83	731	3.65805	731	-2.52025	731	11.9237	731	-16.9642		16156.3	5832.98	3990.17	922.506	731	-2.44687	731	2.25586	731	9.78212	731	-5.27039
14971.8	1362.7	4733.33	1705.24	736	3.71523	736	-2.84041	736	11.7435	736	-17.4243		10204	6533.43	4285.96	5109.89	736	-2.51115	736	2.29437	736	9.96011	736	-5.37137
15567.1	5397.44	3935.14	3757.96	741	3.45364	741	-2.99335	741	11.7812	741	-17.7679		11704.7	5106.7	4269.29	5116.77	741	-2.57511	741	2.25246	741	10.0417	741	-5.53677
17313.9	2249.67	4326.25	2095.74	746	3.47946	746	-2.99567	746	12.1516	746	-18.1429		15039.8	5558.34	3864.21	6408.58	746	-2.8399	746	2.2295	746	10.0284	746	-5.56942
11660.1	6152.07	5757	926.467										9471.76	1905.79	4217.21	230.16
12877	5111.26	4996.73	4985.79										10227.3	3560.42	342.535	5218.27
16798	6151.62	1172.13	6151.14										10868	2881.1	59.0047	2086.05
17791.4	7326.51	1083.43	6029.5										12117.3	3242.98	5566.86	4676.66
14773	4099.38	985.019	6109.11										13342.5	4982.91	5558.81	4554.34
17692.8	5076.57	1030.73	6115.93										14746.2	7023.8	240.375	5970.09
17692.2	6819.79	3514.82	491.228										15051.3	5679.1	202.756	5962.62
11968.9	7171.8	2527.86	1325.92										15672.1	1778.12	259.53	5983.48
16404.3	2025.11	2602.23	1314.51										16032	6998.83	314.288	5952.19
16540.1	4816.11	300.65	1297.32										10369.3	6353.8	6157.31	787.279
12903.2	5301.58	369.383	1233.74										10676.7	3855.95	2307.65	1687.85
14131.5	1334.84	152.808	6470.04										11147.6	5931.84	2190.57	1713.4
16859.6	6885.32	4750.68	5977.6										13572.2	6921.88	2242.23	1741.11
12098.9	1562.61	5390.07	3323.39										14731.9	6936.5	3634.83	6925.6
13454.1	5809.14	5434.87	3175.24										16012.2	767.99	4657.87	3830.26
15389.5	4435.56	24.6956	5127.93										9669.44	5738.79	4771.68	3765.78
13206.5	1594.18	169.012	5121.37										10460	6447.73	150.292	3466.63
13929.1	3330.25	6197.48	4885.17										12182.8	3308.56	3485.22	2509.52
16423.9	4624.18	6136.35	4869.15										16051.1	805.522	2876.41	6339.6
12093.9	6707.25	2566.36	2016.65										16158.6	5675.42	2882.23	6335.39
13151.2	4874.87	2565.56	1952.22										10512.6	5248.62	4160.29	2125.33
15374.9	5619.78	1694.69	1709.5										10425.5	6436.05	5555.48	4082.75
18245.9	5160.84	4194.91	5819.8										11780.8	1911.29	3941.86	4666.95
14841.5	6800.59	6708.88	5435.65										13286.9	7398.67	1771.51	1873.62
15111.4	3460.34	4253.13	4346.36										13878.3	892.685	3069.05	4411.66
16129.1	3183.28	4881.96	6282.56										15822.3	7128.43	1394.99	437.091
16295	5164.38	4680.14	6794.31										11340.1	6782.04	2410.42	2604.13
15348.2	7360.41	5847.35	4867.53										12937.2	5031.37	6190.36	1730.76
15628.9	5544.75	1137.66	3655.94										10008.9	5770.09	6262.23	1634.61
17185.7	5962.05	1223.32	3696.51										10326.7	7499.37	5014.82	2962.97
12077	7138.61	1262.82	3643.69										10691.5	4030.95	4675.27	5282.19
14204.6	2636.27	1197.1	3711.76										11206.1	5928.1	6433.51	3345.3
14179.7	3257.08	4348.99	6409.49										14776.1	7019.05	5903.76	1469.29
17775.4	3524.82	3881.62	3849.85										15662.5	3684.48	5815.95	1479.74
14122	3273.7	3040	4020.63										15874.1	7253.2	5825.49	1443.94
15034.3	3429.47	3148.08	4093.07										11309.3	5878.02	1236.89	2377.94
17300.2	6050.45	4375.62	4616.12										12001.3	4815.46	4784.94	927.15
12756	5061	5818.91	2025.97										12427.4	1410.36	5174.76	4589.16
14005.9	3316.1	1437.24	351.91										14772.8	6954.44	1351.44	873.532
15802.4	5220.81	1505.16	166.212										10624.4	4792.59	3254.68	2077.74
17730.8	6822.31	1983.34	106.453										11278.6	3567.46	3209.04	2025.04
11807	1734.38	2076.68	41.7603										11632.7	7511.55	3075.98	2108.56
12139.4	4857.63	2120.99	72.7804										15453.2	1586.27	3724.87	3717.04
12560.7	4378.18	6252.1	2167.36										9407.13	891.204	374.198	5795.31
14122.8	2084.79	170.692	2130.15										9526.59	3858.47	6126.27	2000.64
15786.5	708.241	118.387	2091.21										11776.6	7539.54	3770.87	3326.73
11601.7	5553.89	972.177	6956.88										12783	4770.16	4198.33	3943.82
13274.8	3014.79	4332.1	6462.2										14009.4	2739.59	4118.11	3926.48
14305.9	5095.37	4255.42	6418.5										12898.3	4558.49	5436.74	3273.29
15678.7	716.285	4178.35	6358.64										9389.79	885.856	5403.56	3130.4
15541.2	5041.69	4254.68	6432.75										13004	4851.3	2939.44	2854.38
12652.2	5823.78	981.287	1758.79										16002	4452.32	3658.91	1377.91
17421.4	4638.13	3676.85	1284.66										12683.2	6606.02	3713.39	918.652
17620.4	2271.62	321.262	858.815										13591.6	6749.68	3601.5	874.002
12203.1	2380.09	5704.46	1929.79										13864.5	4585.31	1018.08	3626.8
12567.9	5823.8	3850.86	1894.34										14620.2	3082.62	4144.91	6057.97
16215	3346.24	3923.73	1843.17										15045.3	6732.21	4789.12	2348.18
17231.2	4660.99	214.751	5545.22										9492.2	4386.75	4922.27	2356.53
12372.6	3271.94	248.918	5479.87										13835.5	4502.15	5770.34	569.221
16314.5	7132.96	6465.13	6387.16										13879.2	6565.41	5747.47	406.191
17017.4	1719.96	6513.33	6324.18										14114.5	941.663	6340.77	5079.85
12316.8	3278.34	2973.85	4623.67										15026.2	6753.79	6429.83	5089.81
13479.7	3732.88	3491.56	1221.03										15893.5	2318.57	4121.2	5761.56
13752.2	7101.85	3412.4	1272.14										9724.47	7023.05	6826.3	5651.52
16236.1	869.326	2218.39	3483.23										11356.7	6478.7	2115.79	4901.63
12900.2	6300.45	802.975	6035.78										13754.6	4430.82	5119.05	6473.68
13455.4	3744.62	2934.52	6300.86										13878.2	2883.7	5418.63	1179.29
15460.3	2264.02	172.728	3608.79										15261.1	4914.38	5348.92	1207.05
16024.5	5928.96	3942.19	3409.62										15671	7452.07	1214.93	1602.71
16502.3	4601.88	5353.51	2803.55										9757.89	5842.34	845.632	2740.72
17865.4	3415.67	4918.3	5234.77										10244.2	2683.64	802.607	2832.62
12199.9	6705.07	5777.36	3484.71										10767.6	4200.97	5043.66	1916.49
13406.4	5624.29	3177.28	6609.85										12360.9	2868.35	6615.31	2276.12
13507	3693.96	1817.6	116.211										13914.9	7265.97	4232.53	6139.27
15443.4	2154.95	6006.2	4647.73										14477.3	6008.73	4860.32	4348.57
16287.7	5260.44	5975.52	4621.83										15167.6	1911.53	3176.1	6370.81
16473.2	4342.3	3273.78	6586.11										10288.6	2701.1	3234.4	6389.57
17528.4	6698.13	5321.02	2706.22										12003.6	6717.45	1338.68	2366.34
12688.8	6121.34	2842.87	6184.54										12283.8	1480.35	1365.54	2431.2
16165.2	3188.55	2896.77	6268.17										12849.7	3917.93	1597.55	2060.66
13418.3	5747.49	1339.25	2238.35										15488.1	5495.16	3599.79	4272.38
16994.9	4662.75	1353.41	2291.5										9870.05	3535.6	5401.73	4115.86
17178.2	5607.45	1404.9	2236										12330.8	1409.95	380.113	3872.48
12663.3	6813.2	4311.97	4220.96										13226.4	7501.35	3859.03	2729.07
14380.6	2152.38	5390.8	3825.58										15207.3	1928.02	3517.24	3277.98
16525.4	3298.21	651.84	710.088										11523	2760.21	4360.09	3105.63
18159.6	4990.51	1206.84	5996.22										11566.3	3507.63	2665.97	2037.07
13449.7	2350.31	3606.3	4942.52										12933	5193.45	2378.24	1975.01
13690.8	4263.43	3603.34	6415.61										13708.1	1985.8	4587.21	6665.48
13911.3	3150.45	1300.48	1278.07										15773.1	1435.69	314.053	5438.78
14442	5175.8	5130.67	387.624										12668.7	6295.17	289.812	5439.46
15548.9	4598.91	5070.53	422.272										13686.1	925.687	6660.41	2642.81
16428.6	3407.46	5061.7	387.008										14603.4	1381.08	4370.24	2466.12
17116.4	1602.04	4997.01	403.2										10562.6	3022.75	4238.61	2502.84
17723.8	3658.76	5043.29	435.139										14030.9	3174.67	5075.68	4221.87
13221.8	5018	4987.59	427.992										14338.2	4952.23	5065.32	4206.4
13673.4	4239.72	5112.29	415.952										15792.9	1510.81	5089.05	4179.39
15439.2	4203.92	5109.37	417.111										10509.4	2933.87	2195.17	6508.96
15650.2	1492.57	5131.79	359.065										11089.6	1116.91	1407.98	6315.4
16469.2	3408.79	5188.51	406.122										12222.2	2802.83	5414.72	179.876
17036.2	4666.45	6945.34	3592.72										13207	7067.21	1772.14	1718.02
11584.2	6342.53	6928.5	3630.93										14605.5	5271.96	4751.04	4233.8
15165.3	5124.14	1048.56	5108.94										14754.8	3944.71	5581.07	1308.85
17385.1	5867.2	1543.96	3028.8										9814.1	7134.76	2587.09	3488.32
13063	5611.73	4825.78	6532.26										10204.7	6455.25	5781.77	5154.51
15136.6	5108.42	5789.42	3763.37										13040.2	4874.85	5523.64	5106.64
15819.9	659.636	5903.67	3784.16										14152.7	4817.1	4603.3	5853.59
13139.4	6939.1	6981.67	5358.85										14294.8	7156.86	3389.9	5559.23
14415.8	1743.04	144.153	5374.34										14729.8	5553.26	3011.97	5427.61
15740.2	885.57	6335.26	6000.13										15784.4	6627.81	843.451	4493.15
17383.1	3137.44	2622.14	4934.68										10384.4	6410.87	2973.52	6657.75
12239.3	7223.84	2637.74	4945.14										10871.1	2783.37	2872.61	1004.14
14325.9	1775.65	2663.63	4802.26										13142.6	6824.94	3722.7	4866.11
16173.5	6588.1	2640.04	4785.22										15029.6	5763.24	3728.21	4884.04
17856.9	5731.18	2629.9	4668.37										12167.3	5903.39	3650.23	4952.96
14805.4	1194.62	2643.04	4727.65										13654.9	5814.6	2271.45	6.99723
15354.1	5014.29	6667.24	3137.32										14125.1	4672.71	6545.39	2565.99
15926.6	6843.82	50.4004	4987.06										14418.2	7092.25	6478.84	2481.97
17275.5	2464.98	4630.46	4288.85										10272.9	7068.26	6057.57	4250.63
13391.8	1281.89	453.478	314.092										10340.8	6595.18	2696.92	3101.93
13612.4	5752.06	608.183	6784.55										11162.3	7462.19	5241.57	4820.21
13642.3	5768.43	697.082	6855.67										11973.8	5849.97	6156.4	851.063
13705	1201.87	5373.56	256.086										12889.1	3242.58	5739.31	3060.95
15464.3	5152.34	5331.05	270.392										13894.7	3262.24	1046.34	4270.05
16901.2	3329.76	3573.61	5098.27										13892.6	6721.87	969.489	4357
18360.4	6978.52	3472.59	5247										10521.3	6645.15	1037.83	4376.1
13423.4	4680.24	3386.9	5311.75										10870.5	5121.23	927.517	4476.58
13995.8	5619.1	4130.83	1025.74										13953.2	2912.76	998.802	4330.51
15610.5	6878.98	4193.6	1059.98										14071.1	6750.03	875.314	4455.53
16036.6	2264.21	277.132	3465.26										15545.6	3475.49	923.121	4435.37
17881.1	1550.88	359.525	3425.8										16010.8	6560.93	950.485	4473.34
12637.2	5718.03	493.272	2519.89										10765.7	2416.36	1032.7	4555.15
12916.7	1299.38	988.591	4411.62										10816.2	4347.6	974.772	4519.67
16333.9	6236.22	1018.1	4385.3										11358.8	6063.97	1044.13	4602.16
17936.4	1045.92	1185.51	4342.51										12131.2	5053.74	1131.75	4498.34
12322.8	6107.28	2071.1	6053.49										13132.4	1302.75	1097.89	4396.05
13086.1	3789.74	2103.37	6004.35										13958	3015.62	1020.6	4489.13
12514.2	6057.85	2023.47	6074.04										14628.5	6976.75	5768.2	457.371
12554	6713.75	3062.83	4914.17										9430.16	1179.96	5377.48	5665.34
13554.8	1630.32	3233.49	4980.43										10614.6	6634.66	3825.18	6061.97
13735	5967.57	3207.57	4958.54										13410.6	6885.81	6049.66	2343.78
15881.6	1865.49	1235.97	960.821										14188	3611.3	1749.01	3100.63
16790.9	5722.35	1301.03	6175.75										14662.4	6077.31	3852.32	466.836
17317.1	7354.42	1409.36	6236.44										9520.84	2511.62	1323.13	3124.27
14422	1768.31	907.146	4417.24										10893	4261.16	3341.55	4497.7
16346.4	767.543	5645.47	2726.8										10922	5106.34	315.195	6428.34
16811.7	5767.2	5625.71	2990.49										15222.6	6492.33	5012.32	2456.68
17754.2	4372.77	5639.37	2982.74										15914.2	7224.85	881.779	4145.88
12902.9	4762.47	5637.33	2968.29										10252.3	6435.96	955.059	3586.18
14392.7	6710.71	5593.38	745.118										11103.4	3484.02	916.843	3619.88
14749.4	2732.07	5599.99	630.655										11460.8	6321.46	2091.71	5590.11
17504.2	2193.89	2643.17	2173.04										11562.9	1693.75	258.653	2687.57
11697.1	4266.11	3309.28	1887.59										12938.8	2116.04	260.746	4801.99
12781.5	4657.99	3809.16	1501.54										14310.7	4918.59	167.885	4280.46
14094.9	3273.04	2887.53	156.76										14806.2	2188.2	170.871	4310.76
15237.3	6204.72	2268.26	437.108										15092	1381.53	2479.5	1605.79
16092.5	5790.4	1836.24	702.344										15932.3	3430.72	2466.23	1534.84
17068.6	5375.35	5336.78	424.041										11535.5	6579.96	775.712	2427.3
17186.8	6134.8	1927.11	3802.84										13326.7	6947.12	6752.63	5930.06
17415.9	2130.12	6277.46	3003.48										14041.8	4963.2	5604.06	6363.65
12029.8	2167.24	6393.76	3081.7										14853.4	6878.56	4056.47	216.194
12288.8	6126.76	6330.13	3052.19										15945.6	7495.72	2793.77	3757.26
14760.9	6623.55	2148.54	6377.8										11413.1	3442.83	2918.08	847.078
18071.9	6467.4	6281.8	3324.69										11486.4	6752.83	799.677	5345.97
12145.7	6115.54	6405.02	3282.95										13715.9	7218.61	884.994	5371.06
17624.3	1268.51	1105.87	5366.16										13967	5496.55	6582.48	3488.87
14662.3	709.581	1125.28	5239.31										15379	2454.39	4353.67	4005.82
17656.8	1189.6	1026.86	5247.73										9363.16	6503.44	114.418	2464.79
13933	6924.76	1024.12	5256.73										10888.3	7312.94	3182.58	6915.1
15153.5	4828.53	1028.06	5359.75										11392.4	5537.61	6874.69	1585.85
15187.3	1878.03	840.313	5146.2										11486.6	6873.61	2723.37	4844.21
16927.1	6171.75	864.516	5245.95										13267	7089.16	1961.33	6470.34
18108.3	4781.27	819.656	5183.39										15113	4332.07	5633.09	4373
14391.7	5702.26	2121.69	5475.32										15574.5	2995.35	5528.03	3131.17
15474	3532.86	2072.56	5410.33										15770.3	1568.5	6112.7	1612.65
16209.3	6385.44	4015.23	97.9326										10971.1	7084.8	6116.64	1587.86
18154.9	6538.64	2267.5	4515.96										11494.6	4200.88	5916.24	5630.69
13034.4	7046.59	2537.16	4605.62										12663.5	6417.27	693.809	5198.17
14244.7	2477.84	2993.64	2095.26										13156.6	1233.56	6092.65	936.477
15708.3	2407.13	2953.08	2208.73										13458.8	2859.78	6145.25	947.181
17701.7	6652.13	3519.24	756.743										14906	7117.24	6125.16	932.572
13048	3801.99	812.18	1615.12										15039.4	5689.95	6225.65	1026.7
13556.2	5563.84	869.139	1676.63										15586.3	3182.74	908.642	5503.87
16907.4	6166.7	794.853	1768.64										9657.82	1243.36	4653.8	4778.83
12945.4	2924.05	4926.69	121.401										9772.71	2854.52	4699.48	4702.89
13031	3836.36	3676.64	772.087										11282.6	5391.22	5427.44	6028.88
13668.8	5623.96	2229.15	6117.86										11544.2	3297.68	4738.43	343.833
14771.7	2340.83	2271.57	5923.72										14191.4	4997.44	4593.92	291.791
16503.4	5841.66	2364.42	6106.23										9381.89	3328.43	4517.19	265.21
12251.9	1690.53	845.734	4990.76										11561	6795.77	5638.88	3417.54
12725.9	4039.14	801.595	5003.02										12378.8	3675.41	265.348	36.9541
13656.1	5602.09	5735.45	830.801										14272.7	4980.66	274.816	4165.48
14216.9	7019.16	1448.92	3285.54										14965.2	5606.03	187.998	4150.37
14261.2	3952.95	4328.9	6235.37										15204.6	4323.76	2385.24	6515.47
15907.8	5030.13	6417.82	20.3959										9358.66	1670.48	45.613	6463.37
12668.3	7166.03	6435.55	177.728										10281.1	5771.36	420.485	2990.7
13640.4	4137.9	386.726	863.246										10938	4116.82	5129.88	5098.04
15416.3	3659.14	1442.14	5143.45										11368.9	6173.88	6888.85	406.564
16398.3	6032.94	6093.28	1198.89										12940.7	6717.29	2495.54	290.286
14660.4	6368.85	2928.1	6873.32										13792.5	3158.7	3502.26	5599.66
14810.6	2239.98	3660.78	2226.56										15178.3	4012.38	2104.38	3944.58
16649.3	6059.17	6035.46	6284.1										9554.54	4780.98	2079.57	3914.7
14884.8	6609.8	6887.91	1134.13										13114.3	3046.24	1967.99	3896.45
17187.2	4653.4	6784.16	1162.1										13272.3	1233.27	2079.38	3882.2
12965.6	1172.98	6695.73	1117.41										14233.2	3672.63	467.426	6397.08
13498.8	2380.13	3716.68	1467.29										10582.7	5492.8	312.646	6394.76
16345	1056.24	3770.94	1540.54										11675.8	6735.08	1211.27	327.076
17880.9	7011.62	3750.19	1509.9										11763.6	3360.15	25.1387	4043.06
13518.7	1562.33	2703.39	1295.52										12654.3	6106.82	2698.34	4753.49
16086.6	6614.21	2794.41	1280.08										13037.5	1405.49	2692.66	4830.91
16274.8	4517.95	1614.03	1295.87										13039.6	3040	1911.33	1342.37
17176.6	5078.06	1523.96	1322.06										15405.4	5828.28	1967.63	1351.05
18195.7	7124.33	4970.1	3097.4										10103.7	3324.93	1938.59	1361.57
13673.8	2091.02	4806.16	3054.48										10261.7	6187.08	1858.58	1462.14
16466.6	3773.18	5787.72	3278.47										14279.2	7121.79	1915.15	1420.19
16413.4	7342.58	6299.24	3238.15										11616.8	3537.89	1868.05	1518.74
17628	2470.21	1322.13	2855.19										13648.5	3997.23	1966.64	1419.95
13926.3	5286.09	2811.98	667.539										14813.3	6839.17	2054	1403.82
14127.7	3389.76	5238	5625.32										15566.9	3410.35	5209.8	6894.42
15329.2	6016.98	5379.34	5617										9315.85	6638.25	5909.03	684.821
17109.8	5120.23	171.606	2181.59										11380.6	6545.29	2542.59	6510.25
17259.3	6548.11	5730.51	685.419										12143.2	1650.07	5380.82	1073.14
12775.6	1593.72	4043.23	2.86819										13057.6	6025.84	6274.04	410.131
14069.1	3502.11	2031.65	5013.17										14012.8	6552.07	1842.98	5703.25
15154.2	3926.1	1948.15	4987.95										14348.3	5151.26	214.4	6170.11
15959.7	2265.64	226.272	6802.59										12535.9	4940.06	333.225	6324.76
16995.7	6086.59	2984.12	1341.3										13323.4	5435.94	6710.34	6925.42
17516.4	3300.58	3054.16	168.873										13658.7	4815.14	860.314	1546.92
13905	739.904	3189.96	6835.35										10120.5	4761.79	422.394	4256.73
14076.8	3371.22	3204.77	6833.78										11007.5	7172.85	472.3	4420.5
14326.9	1455.49	6157.26	3690.83										11152.3	7069.37	3213.44	5478.1
12522.3	1359.07	6175.63	3551.51										12881.7	5575.55	2993.52	5345.25
16518.2	6802.33	207.636	2074.05										13226.2	4600.92	1589.91	6977.65
17220.3	3547.16	2949.64	5269.53										13689.6	4770.59	2486.76	5101.36
17448.8	2220.25	2505.75	6315.61										14548.7	5183.49	5400.47	6371.78
12461.7	1255.13	636.51	1980.54										14878.1	1083.8	5530	6182.55
13488.4	1666.05	1176.72	4757.07										10023	6656.4	1272.79	1844.97
15861.9	2514.36	2839.8	1986.28										10502.4	5944.35	5820.94	803.211
17438	2298.03	6330.53	605.125										11223.8	4901.68	3658.98	5070.06
18306.4	2994.44	6429.83	639.665										12557.6	6087.76	3645.14	5068.93
11955.1	1695.34	6490.03	636.279										13866.4	5918.98	3227.96	5581.83
17064.8	4070.4	6367.99	599.704										13998.7	965.793	3162.55	5650.89
17108.1	6240.03	6430.57	501.11										14212	2748.62	3897.94	986.41
17060.6	7079.02	6452.46	505.004										11422.2	4358.54	3815.14	1015.46
11906.8	5811.77	6578.06	468.642										12685.8	5520.49	4674.26	1158
12003.8	903.178	6543.14	612.155										13942.1	5785.54	3701.43	4444.18
14646.8	5047.93	6453.82	705.381										10168.7	6665.63	1487.41	6454.43
16915.7	6176.7	6459.23	590.905										10817.8	2175.84	1444.25	6508.4
13581.7	5084.77	6444.86	703.199										11981.1	1012.26	1389.34	6521.42
15556	4535.9	6401.45	574.492										14537.2	6091.44	4490.74	139.786
16835.5	6137.38	6554.06	621.776										9572.1	1166.48	5303.18	207.254
18193.1	685.415	4606.69	5896.66										9786.1	5176.07	5881.09	1832.81
12993.6	3991.69	3422.66	2616.14										10232.9	6630.11	3501.24	3956.36
13850.2	5400.11	3401.38	2655.67										13828.9	4347.63	4929.37	775.205
17472.5	3136.73	5983.37	213.107										14394.9	5457.72	5933.94	2019.4
18160.1	716.006	2280.92	289.59										14719.4	6051.52	5930.84	2039.98
12957.4	4370.07	6956.32	4987.52										10933.9	2080.41	2270.78	4887.39
13922	5377.66	4071.68	1757.4										12019.9	3529.75	5420.91	2778.78
14629.8	5259.23	4147.75	1812.71										12812.5	3464.82	1457.92	2338.38
14698.3	6987.53	4126.04	507.491										12884.7	6322.68	6248.25	3391.5
16054.4	6372.24	5500.51	6355.64										13798.5	6354.02	5275.42	4058.47
17782.6	3784.74	5487.5	6398.56										14305.7	1028.64	4673.3	730.083
14663.7	5351.03	4532.34	1511.19										11362.8	5869.58	5399.54	3896.45
17286.4	6597.95	825.845	2612.91										14046.5	2425.65	4891.93	2890.95
18285.5	7360.94	677.376	5736.46										14046.3	6431.14	4184.7	5152.59
12609.6	2664.57	3384.23	2646.72										14973.4	1504.57	4088.12	3725.72
17619.1	3602.39	3303.14	2665.2										9681.53	4076.2	6183.11	4543.66
12887.6	4509.3	3369.29	2719.6										9958.59	4717.77	1438.41	39.9499
14564.9	4339.59	702.824	6794.67										11574.7	5790.11	6474.3	5609.73
17514.1	3256.4	5796.28	5882.5										12235.8	1725.73	5739.96	1945.51
12521.4	4728.02	5920.55	5888.56										11444.7	6001.98	5795.09	2118.56
13458.8	5579.51	5888.88	577.851										11765.3	2749.42	847.721	798.772
13857.1	2486.69	5859.09	514.663										14850.9	1767.91	6519.78	4635
16965.2	4420.85	6034.96	4666.35										15557.8	5020.81	6583.54	3514.84
17203	781.164	6103.69	4701.66										15854.9	6500.2	4577.79	720.758
17513.5	1835.46	2813.91	5378.54										10845.5	4041.68	1718.18	197.723
11586.9	6882.11	2871.5	5360										11172.5	7217.79	232.263	1579.22
11770.1	5807.43	2868.05	5229.14										11614.7	2394.46	3220.7	6184.7
12435.9	4286.09	6331.56	3987.7										11825.2	4059.32	757.925	1564.21
13975.1	2573.43	5909.25	5711.48										11663.3	6118.58	4839.11	2137.89
16953.4	4497.23	2492.98	4391.72										11261.5	5609.61	4886.97	2172.98
13701.4	6185.71	1222.04	4281.38										11512.4	4666.43	5133.69	2024.76
14013.5	1331.18	4605.91	4939.58										12778.7	6228.58	6163.42	1041.13
16266.2	7378.88	2090.22	3181.56										13988	2859.75	6083.42	1083.03
12172.9	6355.72	3221.08	2067.21										16103.7	3126.4	6147.58	1212.74
13166.7	3491.16	2345.6	3020.95										10401.4	2412.87	6088.24	1293.33
13368.5	4614.9	2252.38	2999.2										10857.1	5508.02	3172.34	6021.57
13636.5	5445.73	2191.68	2904.37										11065.9	4159.97	6316.74	4209.31
14157.6	6673.62	1146.19	2937.38										11215.8	7274.38	1590.74	3946.81
14941.7	5106.87	1256.46	3183.91										11596.8	4847.88	1956.96	4727.18
16011.1	1655.63	5019.93	5611.08										15055.9	7265.89	3923.91	4354.28
15885.2	4255.5	5957.5	2206.54										15862.6	3027.08	6146.98	228.901
16972.4	4547.39	6965.57	5161.93										9989.91	1442.96	4092.79	2632.21
17658.4	2874.12	3707.61	4689.45										10113.4	4439.93	4166.62	2755.55
12962.8	6221.27	3365.5	135.813										11252.1	1303.65	1089.44	151.921
15360.9	4445.77	4339	1785.52										11227.5	7177.93	1067.04	37.504
16751.7	1395.05	3280.45	6642.04										11867	3021.55	5668.71	3142.55
13457.8	7360.68	4995.26	5717.94										14791.3	7328.71	5738.17	3234.15
14374	2686.77	5045.57	5687.35										9410.2	4229.83	5106.92	1139.06
15900.5	7369.95	6771.36	1112.08										11395.5	4414.06	5172.77	1001.88
16770.3	1424.11	1810.59	5165.12										12048.6	1790.78	961.313	6442.67
16922.7	6057.03	4210.75	1574.66										12158.2	3137.02	3872.71	6009.39
17669	3709	2467.34	6190										13217.8	3428.73	1749.41	1196.81
18246.4	2602.67	5788.39	2915.67										14981	1810.58	1646.9	1221.54
13617.8	1912.42	2088.33	6592.39										10949.6	1448.48	6461.33	2237.29
14187	6753.32	3781.34	2587										10973.7	3441.04	1589.93	51.5501
17807.3	2852.58	5577.9	3064.1										13930.4	1505.39	1629.8	153.938
11805.6	6311.77	6036.81	4450.57										14006	5056.25	6254.69	5195.81
12378.3	4037.37	925.493	3167										15778.2	7385.45	103.083	2415.65
15840.5	4372.89	866.808	3111.96										14315.4	5501.3	6567.35	2574.69
15888	2067.47	5689.62	6541.33										15373.7	4038.13	4764.76	5864.22
11790	6434.79	5763.92	6579.7										15847.6	3214.69	6473.3	1209.83
14906.6	1727.88	4551.69	3893.49										11677.9	4369.4	6647.11	1160.58
17674.2	3603.74	4545.91	3766.3										15612.1	7251.06	6640.22	1261.36
11873.7	3697.17	5748.63	4945.6										16089.9	2275.2	2928.37	2362.88
13057.3	4000.15	5705.76	5096.7										12829.1	2081.66	1066.96	858.807
13259.2	2887.88	1472.44	864.736										11252.4	783.265	1090.43	801.683
15098.2	3516.12	1519.29	922.614										12874.1	1947.76	5335.16	2000.43
16304.1	6705.9	1163.42	2963.56										13200.1	4430.82	5363.06	1875.06
17508.5	6592.55	1244.44	2964.59										14088.2	2058.27	2979.52	3731.02
13180.4	895.887	1201.23	3417.05										10832.7	5101.23	6709.84	5061.23
15178.9	3444.77	5458.76	232.372										12922.6	5629.98	5163.87	4478.32
11994.1	706.647	327.44	910.205										13870.8	841.412	4864.3	1241.5
15571	6886.06	4013.87	3811.94										14698.9	5367.15	4541.61	3325.4
17169.7	2924.94	5080.85	4744.87										16134	1034.35	556.245	1103.21
18009.8	948.973	307.222	2887.6										12753.9	4958.9	6242.53	1640.38
11640.5	3370.29	4775.63	2429.15										14446	5157.83	2591.4	1157.22
11905.8	695.559	6732.08	4324.24										15159.3	1306.09	5131.96	2936.22
12009.5	7205.93	2895.01	2337.61										10364.5	6325.43	2619.17	204.155
13295.1	880.307	2677.11	2279.85										11743.7	1836.91	1374.1	6557.96
15392.6	3118.69	6626.38	351.167										12647	4761.84	6507.25	4603.84
15487.6	1533.51	4714.48	1073.1										14082.9	1599.53	1180	1124.2
16508.2	983.977	4588.83	956.783										14476.8	5134.23	2623.38	2271.04
17735.1	3300.52	5507.26	3159.82										14782.2	3927.43	2519.36	2271.52
15696.5	5304.35	5516.85	3084.85										15138.9	1339.42	2542.47	2238.84
16441.5	1592.09	4436.92	5390.92										9330.37	6024.69	2590.98	2202.41
18078.1	6328.05	1200.06	4186.49										10978	3352.3	5625.61	2884.25
11680.5	7350.26	4158.02	5125.04										11425.4	1864.04	5139.8	1340.38
11907.2	6345.11	6945.15	5970.26										12527.7	4605.97	3059.61	5039.72
15538.4	2913.64	6873.36	5953.69										9808.86	1143.49	1995.71	1324.17
17102	1143.88	984.525	872.439										12660.2	4546.5	2044.39	1298.52
13986.5	6516.77	3833.34	6352.84										14843.7	5727.11	1745.05	6707.06
15114	6973.15	5961.98	3066.21										9607.68	7140.82	4405.11	46.8533
15288.4	3821.37	3756.83	6352.67										9763.43	1160.15	4450.23	83.2626
16406.8	671.696	5496.1	6207.54										11285.9	6051.9	4526.62	45.2708
16383.9	2800.45	25.7229	5116.86										11438.6	1667.26	4383.86	12.7708
18304.2	4876.9	1615.43	1650.35										11408.3	2570.19	367.729	206.176
11603.5	2197.77	549.784	2945.45										11733.3	4282.1	2212.59	5040.51
13630.7	4526.24	2092.35	4087.41										13232.5	5959.03	6068.34	5962.64
14040.9	6650.45	940.875	2541.83										13280.7	3826.03	1812.67	4474.24
15206.8	6621.13	841.567	2485.25										15384.1	1668.5	2599.49	5941.24
18278.6	3657.54	4542.31	5167.21										11144.5	6026.38	2476.8	5870.68
14740.1	5170.22	5996.4	4477.33										11302.3	7292.29	2404.17	6000.44
13774	3924.53	4175.75	4285.51										12838	3864.59	2434.55	5970.81
14669.2	1944.71	2446.86	1438.72										14121.9	2909.26	6198.31	4669.84
15857.8	1159.72	1569.24	720.87										15068.1	5709.41	5272.67	6196.93
17891.8	729.114	143.313	6450.26										15560.8	6887.83	1498.39	584.88
12972.9	7217.47	209.683	6381.87										11352	7220.3	1456.97	386.753
13580.2	4209.18	221.849	6299.12										11760.3	4619.5	1475.98	587.616
16566.6	1573.11	5005.83	3629.05										12137	3294.43	4431.68	4001.12
17571	852.27	4992.29	3631.84										12768	5527.95	3027.32	4307.81
13172.1	4049.81	942.664	6984.76										12932.7	1937.97	3148.66	884.313
13186.3	5930.16	2868.15	5670.01										12811.1	3859.46	761.606	2512.2
17816.7	5542.66	764.073	6411.13										14905.9	5663.11	717.697	4870.07
11733.8	5747.26	3290.38	5476.7										15252.8	7380.1	5055.92	1575.09
15659.6	6623.09	3922.21	5649.83										10118.5	4901.39	733.443	4120.5
17507.4	4084.31	2207.6	4576.28										10665.2	6794.03	530.818	6709.63
17801.9	5160.31	2139.72	4564.27										11580.5	7152.56	5198.48	1503.6
16763.4	1421.25	280.263	4331.83										12918.1	1951.79	1390.79	3193.91
17836.6	5179.39	5657.06	6567.93										11845.5	4237.03	6076.76	39.9967
13124.4	3999.88	1756.09	6057.02										14505.9	4790.88	6096.92	2326.76
14135	3239.4	521.379	3387.4										14867.7	7038.89	6659.91	3640.13
15222.3	5963.9	631.815	3386.65										15381	1250.56	2210.71	1632.53
15565.8	7206.66	2456.29	1248.39										10919.7	2006.47	3285.67	1790.21
16590.8	4414.4	4321.64	1664.57										13439.7	5033.51	3322.82	1661.81
13012.8	3971.47	4426.9	1724.7										14535.1	4996.93	3271.35	1601.54
17460.6	7019.1	1530.73	1264.24										14931.5	7109.55	3315.99	1739.98
17523.3	3646.89	2419.03	6516.73										9359.96	6365.89	3378.63	5788.7
16494.7	3980.73	2462.49	6070.04										13380.8	5768.1	3522.12	2162.98
17431.4	7104.97	2112.88	6888.01										14594.3	4610.46	1436.95	1382.41
17926.8	3459.71	2117.45	6662.49										9302.31	1940.4	2649.96	2243.6
18130.9	2189.63	5632.64	1249.18										9552.83	5851.75	632.99	2097.49
11657	1565.82	2005	5425.21										10233.3	3007.26	490.44	2902.57
12987	7355.45	1206.53	159.067										11494	6667.22	5631.47	4152.37
13556.7	1269.89	4737.42	2007.51										11686	3779.39	5557.24	4110.53
16233.1	3128.93	5698.98	1729.41										13461	6787.99	6317.96	4206.49
16745.6	835.904	434.401	2729.4										14303.9	1104.22	4596.8	3645.69
11587	1611.43	305.545	2795.85										14613.2	4528.09	4571.68	3656.65
13126.2	7064.69	3144.74	1396.75										15731.7	3841.93	2328.33	3343.56
16545.4	1548.39	1579.17	746.715										10393.7	2877.08	6267.01	5149.76
15481	2143.21	5493.25	3617.35										13332.1	4257.85	2441.62	1260.14
16835.6	1121.26	4896.89	4279.15										15851.2	3849.5	5701.2	2085.74
11640	3246.13	2003.32	3415.21										10835.8	7078.27	3296.08	2036.54
15014.7	4716.94	523.971	6198.14										13067.2	5530.36	5317.16	3251.21
18094.7	3132.82	2133.63	3727.3										13663.4	808.136	5235.82	3429
18319.6	4387.31	1875.46	3988.78										12977.8	7427.34	5358.76	3476.17
17274.2	3060.05	809.1	4001.51										13866.2	3051.99	3710.5	892.859
13280.5	1173.94	781.22	3947.53										14938.6	5283.7	6822.74	3474.59
14667.7	5166.06	6471.26	471.935										15551.6	2915.25	451.9	98.2898
16018.5	4235.54	1114.92	6210.3										9517.38	2291.8	473.14	318.919
17857.6	4538.09	1237.99	6217.3										10587.4	4090.2	367.554	4896.14
12556.3	2478.65	1444.32	2627.95										13555.2	6764.03	3706.43	5291.93
16911.3	1373.49	5020.45	2382.62										13843.7	2981.31	2603.12	5539.51
13185.4	1739.1	5089.53	2494.68										14514.3	4414.65	2618.24	5552.6
15293.2	5299.72	1738.27	3630.23										15321.1	6815.38	6657.69	3480.98
16874.5	1416.5	1076.13	3931.06										16154.4	3960.72	6552.04	3502.5
12712	3179.2	6089.02	6944.96										9411.49	2288.85	6665.38	3410.71
15413.8	5464.29	4146.96	2106.2										9474.23	5665.66	6101.19	956.903
12696.8	3193.23	1264.28	4197.16										10571.5	5106.82	663.266	1468.69
13863.6	6339.96	6211.55	6433.78										10755.6	1978.91	6289.72	4307.79
15601	7243.4	4588.28	4284.83										11628.6	6742.31	4804.3	3036.16
16679.4	1982.39	4754.84	3967.59										11899.6	708.958	6369.3	1169.63
16832.3	7085.54	4689.71	1978										13643.2	1759.58	4573.7	581.816
17989.6	741.686	195.731	277.561										11691	4898.52	5571.67	6346
11761.2	1233.43	2539.62	6852.11										12063.6	1932.74	6157.3	6322.14
13879.7	6351.52	1339.64	3833.88										13177.8	6420.45	6154.63	6323.12
14013.3	2575.62	1243.9	974.296										14086.7	5021.83	6087.87	6273.7
16913	4327.6	1707.1	2998.96										10491.7	5714.73	1941.14	5352.3
18346.3	6676.74	6391.36	1500.15										12360.2	2138.01	5772.65	5960.03
13767.8	5590.69	5252.43	1504.14										12742.1	7225.41	5671.26	6037.17
14884.4	6018.58	3335.25	4168.06										12990.4	3926.28	3310.48	1941.11
17797.9	2685.78	5991.18	6991.02										15300.6	3879.99	3073.08	4295.05
18311.6	6565.79	5901.01	1822.93										10488.1	5719.73	3022.63	4395.88
14720.8	4075.31	1495.54	3916.03										11271.4	7201.28	5996.15	1110.36
15572.4	7136.1	1455.56	3939.21										11826	4617.29	6095.8	1066.05
18061.7	2119.68	1575.67	3821.62										14207.4	5281.49	6147.43	1229.93
13778.6	6432.2	4125.15	2888.78										14458.1	2410.46	5936.3	3379.96
16318.4	7268.79	6936.71	5078.96										10286.9	707.643	514.538	2962.41
16687.6	2234.76	1451.61	2947.79										10467.8	5718.75	237.226	2029.2
18347.6	4389.23	4368.38	914.986										11197.6	7069.26	4209.26	5665.81
15627.2	1096.43	5156.24	655.547										10195.9	795.831	4870.95	5111.1
15847.8	6384.89	5157.2	506.038										15263.6	2755.57	6246.1	766.024
15838.8	6448.38	5080.3	601.133										9646.81	907.693	6287.26	788.061
16633.7	2286.28	3760.26	6281.88										12189.6	2701.95	184.944	4097.21
17077.5	1160.67	2404.37	4359.92										13412.1	1623.51	110.674	4151.96
14817.4	5444.8	5684.39	3076.52										13740	2027.88	2203.87	4424.92
15721	6651.74	6964.86	5651.83										14092.4	3316.65	588.695	328.196
16478.4	2411.33	6949.54	5708.54										14844.7	7187.4	2966.97	2777.96
17641.9	3625.19	2143.33	6714.67										11910.6	5554.37	2987.9	2696.77
18189.4	2501.45	6703.06	4806.45										15363	5635.74	2964.76	2700.33
13814.1	5774.6	6691.73	4710.93										11273	7368.02	2959.37	2771.65
16078.3	5457.68	6655.86	4697.66										11647.6	1729.89	2975.25	2763.64
16482.2	2587.55	934.284	607.63										14080.6	4897.61	4858.52	837.555
16366.5	7385.03	329.802	5392.95										15549.3	3689.73	1695.34	4665.91
13380.7	4347.12	464.89	5234.28										16126.3	2109.73	3351.66	4882.82
13776.2	5746.2	3087.73	3128										10660.7	7068.01	6344.38	4039.82
15317.9	2443.67	5503.33	3782.55										11018.8	4365.77	6913.71	3277.1
16044.4	1597.92	3461.44	799.177										13121	4171.44	5312.3	2287.5
16548.8	2757.67	1744.87	3413.95										14078.6	7442.49	2525.78	2107.85
16981.2	4448.01	5773.31	2023.49										14724	7150.07	664.176	4579.31
17064.7	4937.74	609.638	5165.85										15186.5	2521.84	3966.94	1467.68
12247.9	4188.21	6474.46	2099.36										15558.4	7247.92	4152.15	2684.98
14160.3	684.506	2464.98	2861.58										9471.27	5438.74	2568.72	4487.52
14296.9	2933.44	2568.21	2881.61										10644.1	7143.23	2619.92	4445.64
14996.3	6657.52	525.987	3597.63										11561.3	4960.37	2773.27	5677.8
17751.8	708.284	446.183	3560.1										12928.7	7243.24	4561.66	6717.5
14454.1	4133.24	241.116	3553.51										13702.1	1275.86	1474.61	506.924
16057.1	5537.91	422.594	3531.74										13789.4	2410.11	6458.15	3340.47
16279.5	7381.2	340.032	3536.27										15083.3	2618.29	277.931	6853.29
16488.8	3485.85	419.363	3690.78										15336.8	5613.95	460.092	3715.27
15666.7	7357.37	438.777	3556.53										15639.7	7443.46	6260.32	1907.13
13273.6	1170.19	649.013	1161.62										15898.4	4772.34	1562.02	2909.45
13339.1	1766.24	775.435	1131										11364.9	6597.81	2020.24	6988.44
14943.2	2017.29	664.583	1117.56										14656.4	4362.37	2061.08	5193.9
15676.9	7367.66	1346.67	5993.2										10531	7234.16	2016.05	5177.79
14043.6	5558.76	4652.62	1722.76										12632.8	1059.94	2151.44	5172.07
16349.5	6437.24	2857.35	6476.81										12721.3	6852.75	2085.48	5188.43
16888.7	4316.77	2914.48	6497.4										14009.6	6518.71	3994.13	813.82
14406.5	1256.86	2845.74	6435.82										14178	5018.92	2281.12	2526.22
15136.4	3881.62	2841.62	4564.75										9898.84	3148.83	2176.81	2483.15
17004.3	4082.92	617.628	1352.84										9807.33	5709.77	6922.35	1805.45
14001	5867.14	6564.9	5881.26										11065.2	4521.31	6726.97	1726.45
15224.9	6905.82	147.007	1745.99										12240.2	6956.66	6866.43	1612.42
15823.6	5413.33	2118.19	3045.08										12315.4	3901.09	6813.56	1648.21
16564.2	6678.09	4056.68	5741.33										12723.5	6863.18	1222.2	3477.38
18206	4818.94	4026.13	5702.5										13383.5	3585.42	2805.02	304.111
13438.4	7320.83	2180.29	5879.57										14077.8	6543.96	2812.06	475.728
13964.6	5429.6	2068.65	5922.11										14155.3	4995.08	2282.5	1009.87
14880.7	4023.47	5123.23	4746.05										14924.4	7211.59	3775.25	6947.65
13809.5	7413.04	352.135	1094.39										15316.8	5741.22	3843.73	6979.3
14056.4	5856.23	418.162	1096.06										9439.47	1439.29	3875.35	6977.71
14269.7	2178.21	2686.29	691.442										9949.56	5702.46	3842.24	6968.74
15094.2	5120.55	2835.93	2785.37										11379	4273.03	3752.6	6950.15
15897.6	803.879	5454.18	657.835										12660.1	6791.93	3866.29	41.0714
14616	1502.72	5407.51	481.578										15340.8	5638.64	1686	1266.14
18140.4	3724.36	6845.05	2617.67										10979.4	6484.92	6069.83	6116.73
14081.8	5470.28	3756.44	6716.8										11404.3	2994.58	2190.69	1437.72
14410.7	1293.76	1978.59	3715.22										11400.8	4920.8	2126.16	1560.41
16754.7	4343.08	4742.71	3300.23										11397.2	4407.02	4605.8	266.219
14171.9	2683.47	4773.29	3305.57										11959.5	2071.58	5720.07	6210.64
14157.5	5562.91	6947.85	6906.99										12017.7	6344.38	5484.65	3859.81
17224.2	5401.81	3520.33	3326.07										13587.5	3455.74	6705.08	2989.58
14370.2	5679.55	3720.55	3340.56										13642.7	4678.58	154.894	1964.24
16747.6	6049.52	3544.63	3310.77										9960.73	848.569	4256.49	6576.17
17028.7	1577.8	3538.62	3220.4										12403.6	1154.04	6255.51	2012.15
16983.4	4965.58	3741.63	3270.28										12303.4	5300.75	1701.35	5507.53
14210.2	667.094	3634	3302.49										11471.2	829.135	5345.27	3735.75
17139.8	2639.17	4104.2	4385.69										12671.1	3986.31	5415	3686.31
11897.9	2869.51	4080.3	4337.96										14017.5	721.534	5316.49	3648.04
13327.1	2524.43	4162.98	4312.76										14267.9	7336.76	4804.02	4557.84
15237.2	5289.6	4017.27	6626.11										11532.4	793.462	1453.54	4791.92
17633.4	4067.38	3950.97	6527.3										11892.4	4772.35	4092.78	5751.32
12989.2	5132.98	3226.54	5390.91										12218.2	2143.63	2164.31	5881.07
13303.6	3604.54	5400.04	3456										12435.7	5269.69	4808.92	575.37
14086.2	2398.59	6385.01	6489.92										12168.2	2104.97	4863.59	559.23
14897.3	924.381	6504.99	5340.09										14154.6	3123.71	2067.96	6211.18
16441.2	2590.07	1849.04	5786.59										14620.2	6210.79	2145.47	6142.98
17390.9	1090.38	600.545	970.726										11725.4	1867.25	1853.94	6423.01
17674.3	6186.21	1995.45	2683.69										12601.6	2942.32	3342.21	3981.61
12943.4	5176.2	2816.44	4361.84										14250.8	3230.18	4956.19	5324.63
13433.5	3834.01	3599.35	2720.41										14715.6	5949.53	1534.18	4221.54
14754.8	4841.53	2713.89	3481.58										10468.1	6876.83	2564.55	28.4273
17670.8	6178.61	2618.4	3538.51										12936.2	4089.77	1573.06	1571.36
12564.7	3729.26	510.441	2684.85										14918.7	4874.25	1296.93	5294.22
12239.6	7157.6	215.437	6299.43										15123	7398.62	2577.63	4214.61
13557	4158.85	561.014	1688.37										12706.3	5072.54	479.891	745.432
14630.5	5717.01	5350.09	5855.13										13167.2	3970.14	3883.98	6586.78
17269.1	3469.89	1791.25	6422.61										14274.1	5973.77	1642.03	258.82
12507	1926.63	1925.39	6445.54										15716.1	1354.93	1627.05	205.311
16706.4	4700.55	4655.17	6799.78										9923.24	1032.3	3744.72	1311.96
13219.9	7100.29	2074.23	5830.27										10488.6	2557.27	1767.89	567.249
16549.5	1813.87	1146.15	3541.61										13307.3	4062.87	1778.84	6931.11
11953.8	3913.04	1106.55	3558.37										15178.2	2610.62	1730.32	92.2002
12214.1	7036.27	1207.79	3449.9										15670.5	1333.47	1826.03	159.912
13582.2	3371.1	2898.93	5348.88										15706.7	4178.83	3386.29	2695.55
13593.3	3344.72	2975.58	5203.95										11242.2	6023.09	4198.02	5033.47
13946.8	1670.05	2898.95	5307.38										15431.2	1958.41	6975.92	4722.31
15452.1	4795.65	2801.16	5181.85										9657.89	6268.18	4312.97	1232.31
16950.3	1544.07	6474.49	6129.99										9750.06	6410.51	2241.29	3392.34
11855.8	1738	6536.16	6021.62										11452.5	5903.57	914.789	1275.45
12048.2	7102.63	6463.67	5935.08										13206.1	3913.91	2817.15	2796.82
13507.4	3393.78	6413.04	5929.55										13354.7	2388.33	4700.24	5835.64
15495.3	4947.54	6401.72	5904.24										14848	7090.83	4826.15	5935.9
16382.4	2319.62	6300.65	5974.6										15010.5	4486.45	4754.14	5938.19
18256.6	7002.05	6268.95	5795.4										10320.7	5709.39	4793.59	5900.06
13880	1366.3	754.171	5121.9										12209	6885.43	4592.62	4185.78
15173.1	1149.67	3855.52	1173.34										14287.9	1208.85	2973.05	626.501
16599	3933.14	4048.26	2691.24										14845	7143.52	4933.88	163.038
17540.6	7413.8	194.985	5222.39										16103	3014.6	4671.4	2494.62
14775.6	7028.7	6277.35	167.268										9599.89	6471.2	2839.74	5308.09
15809	5604.47	6123.18	210.278										13852.5	3641.51	1523.03	3731.43
15112.3	6641.58	5596.56	5794.12										15596.8	1591.23	3794.99	5914.77
13940.5	968.712	4723.77	1685.33										15704.4	4233.43	3204.22	4870.89
14758.6	3653.58	2569.05	4251.12										15924	7409.07	3293.22	5005.27
15448.4	2911.88	2434.95	4135.08										11976.3	5742.44	3314.34	5118.86
17067.6	7263.39	2158.67	2301.86										13278	7088.51	5541.3	1001.67
17162.8	5555.74	2706.85	385.85										14979.4	4921	1114.57	5774.73
14735.3	3649.29	6364.2	32.5033										11185.7	2626.08	2247.98	4683.37
14943.9	6805.28	4288.63	318.258										13253.5	7106.4	4730	1855.83
18222.7	6700.04	5509.22	1227.55										13460.5	5837.63	4726.96	1859.32
13255	1869.07	4668.77	1634.55										14687.2	856.716	1919.14	1058.01
14734.3	1180.23	2594.67	1060.96										15791.5	1337.82	6822.24	5625.98
15298.8	2638.25	2799.18	1032.82										9275.5	2335.13	3140.12	5242.14
18316.9	4921.84	493.101	3841.81										11958.7	1110.51	5372.93	608.3
13052	4219.84	254.091	2850.1										12048.6	5818.28	2166.43	2592.13
12380	3398.01	2992.11	1316.63										13178.2	3677.86	4611.91	2677.69
12705.9	4532.86	3068.17	1324.63										11962	4777.38	4934.99	2684.1
15849.2	1770.78	3055.7	1435.35										11926.7	6253.84	3295.15	5400.89
11982.3	1285.68	3007.87	1296.91										13250.6	5857.08	4222.96	6399.16
12249.2	6619.5	3117.53	1448.65										14294.6	944.344	4265.33	4724.9
14658.2	4412.47	3160.73	1385.08										12634.8	4753	4294.6	4688.31
12272.2	6652.06	3030.33	1387.47										13265.4	5716.63	6733.23	767.444
15613.8	3841.82	3188.76	1272.93										11670.1	1944.3	1612.9	5266.96
16395.2	7301.42	3106.24	1256.89										13902.7	3806.85	1598.42	5353.77
12794.6	3811.71	3074.84	1457.82										14980.7	4674.1	2524.46	5707.87
12290.4	7079.55	905.316	411.681										16106.9	7279.16	2370.22	5142.63
13144.6	1322.68	4035.34	755.71										10169.8	1858.22	2050.03	2095.14
12367.3	5649.52	3962.61	549.096										12871.9	2421.45	4513.06	6340.9
12403.8	5690.98	3986.36	534.385										13563.7	6681.09	4467	6228.71
13388.8	7081.64	3992.39	516.992										15403.2	6866.28	2677.09	1875.38
17705	3156.08	4042.43	404.722										10072.1	5381.06	2150.19	4398.46
12787.6	4019.74	344.974	5669.62										10156.8	4555.69	2122.91	4435.13
16875.5	3179.72	980.793	2970.51										11831.6	1268.21	2234.59	4034.55
17073.2	7308.51	2188.47	3333.12										13017.4	2408.13	1891.47	772.625
17522.5	2375	2937.56	2278.34										14421.3	3428.55	1850.75	718.279
12135.2	5001.73	6438.88	5387.74										10483.2	2601.42	2660.97	6885.62
14445.2	5195.69	2451.5	1682.29										9808.19	3202.72	4343.69	2508.85
14634.6	2918.67	2533.09	1626.88										12850.1	1916.13	6053.69	5418.63
15551.1	3807.36	2526.48	1696.02										14410.3	1161.77	4170.27	2591.98
15875.6	6724.3	1563.6	2265.92										15275.8	4060.76	4190.74	2679.11
13226.3	1061.68	1576.39	2249.47										9683.07	3252.95	4222.88	2793.06
16933.4	5029.39	5534.43	6403.75										12904.2	4630.35	2576.05	2202.51
17081.7	7355.83	5378.42	1669.75										12926.5	6581.75	2722.17	2292.97
14628.5	2810.06	5347.25	1684.91										13900.3	5105.41	2608.7	4752.34
15963.5	4304.82	1746.66	4318.16										15472.5	6691.99	1361.31	1592.26
13260.5	2118.81	5610.43	4131.69										15424.8	3412.45	1319.88	1499.23
16099.5	7006.83	1524.41	2434.39										9286.61	5596.52	1220.66	1633.49
13234.5	1257.49	4610.92	1520.31										9776.7	3377.26	4300.32	882.825
17013.7	7411.16	1418.26	3319.19										9830.77	5790.08	2719.34	6247.75
12165.1	4096.89	5663.33	2236.45										9820.91	7478.76	5719.64	1588.25
14893.7	3286.87	4184.19	6246.48										11926.6	6455.51	2413.96	1561.94
12324.4	2221.69	543.742	4420.11										12226	775.245	2505.35	2255.05
14917.4	3287.94	4788.64	933.97										13019.7	4656.63	1634.9	1970.16
17047.3	7408.79	4732.83	405.955										14906.5	5916.19	2145.36	2948.79
11619.3	3595.35	2883.48	3508.51										15109.8	4019.65	6635.93	6713.35
15410.4	3239.62	3034.13	5447.44										15729.3	7174.76	76.2265	3163.71
17053	7411.28	6206.96	955.256										15941.6	5347.23	206.538	3056.66
17885.8	5121.98	6190.99	1112.74										9631.85	4701.43	5166.84	2030.64
13271.4	1233.59	6349.97	1085.34										9999.9	5778.33	4716.78	2597.63
17143.5	7364.77	3411.02	2459.05										10724.1	6328.44	3134	4576.29
14139.8	3532.75	5137.66	1196.91										12159.7	772.923	6372.44	4553.06
17324	3913.55	6889.06	404.574										13047.2	4696.26	2791.56	6217.26
11790.7	5897.16	3737.43	4788.98										13230.8	7331.94	2790.71	6129.88
15568.8	5364.47	6316.02	1300.7										13412.3	6171.26	2845.63	6186.47
11751.6	5869.08	618.393	332.254										14491.9	6909.59	2863.44	6194.23
12603	6407.68	1360.38	4010.15										14588.9	3369.02	2824.33	6247.62
13258.5	1325.94	496.378	1071.11										15127	4010.47	2915.4	6188.98
15928.8	992.822	4275.99	1548.69										15837.1	5344.88	1662.04	6179.11
15988.7	4302.54	6673.68	2204.96										9283.2	1836.03	531.357	1879.36
16054.7	6900.9	6758.81	2055.73										11418.9	5873	1285.69	3513.98
12765.6	6134.45	3949.78	2699.63										9858.76	749.719	6476.58	1345.24
15958.3	4274.77	497.751	3156.45										9857.83	2287.03	3911.98	566.862
15988.1	6252.4	4479.31	3591.45										13230.1	3314.23	6973.52	5930.96
12529	6401.39	3199.13	8.97591										10004.9	715.525	6166.25	2220.88
15874.8	4228.88	5568.02	6225.23										10468.9	1397.37	5162.35	4260.4
17278.9	2109.22	6940.25	236.147										11074.1	5845.69	4360.3	1678.81
12677.3	3910.92	867.958	2279.02										11650.6	3943	5824.74	2341.72
14615.5	2805.37	3719.06	6219.58										12891	4248.23	1305.27	3737.68
13185.9	763.061	107.152	5117.99										13210.7	3469.19	5779.3	3181.35
13852.7	1620.41	5797.18	2762.72										9936.48	2724.54	6832.42	4383.95
17900	3145.32	4430.71	2849.13										14093.9	2870.03	2352.41	768.754
11594.1	1607.76	4525.64	2720.07										10163.4	2986.55	6589.23	2994.89
12259.4	7056.43	4497.94	2875.13										11588.2	3761.01	6553.35	2978.6
14328.5	1721.47	1772.79	2962.81										15200.1	4116.4	6578.43	3063.38
15129.9	2604.86	1814.81	2928.86										10362	1869	4096.83	3388.01
12357.1	6324.05	4210.47	4897.92										11575.7	3872.57	4655.44	4652.64
15394.1	6945.11	4306.86	4856.9										11780.8	966.028	4596.94	4688.99
12135.9	3703	4258.15	4754.25										12675.9	7125.88	4525.28	4589.84
12783.5	4881.22	4347.79	4592.93										12894.2	2320.87	6232.19	3456.52
17127.3	4717.34	4376.54	4606.21										13080.9	6250.42	1654.23	5010.68
15051.8	3843.71	4290.2	4619.4										14193.6	6114.34	3903.63	1749.73
17296.4	1620.96	4191.98	4621.33										14930.1	2042.26	464.527	5639.56
11786.2	1806.56	3843.21	1277.16										11165.7	6395.91	6421.43	6032.53
11892.4	1025.84	4224.6	4256.48										11563.5	3899.51	276.978	122.945
13070.1	4060.33	4135.86	4357.26										12268.8	6761.16	3147.78	4758.78
14629.7	3013.23	2804.2	6233.87										12254.8	4201	5824.55	5360.08
16163.3	6654.63	2584.77	201.463										9828.81	2791.9	2950.86	4794.45
13060.5	3976.06	6490.81	4475.71										11524.4	3821.51	5396.37	145.509
13511.9	6954.61	2635.6	3375.96										14261.4	6140.54	5661.79	5769.31
16515.6	3365.67	508.473	139.97										9381.85	7375.07	3148.26	4140.91
17463.9	1793.43	557.003	254.755										9802.34	2747.02	798.064	4008.1
17005	4108.75	3849.72	608.185										11419.6	7141.77	813.685	3996.7
12065.8	1530.7	4489.76	6357.88										12290.8	6745.96	2767.4	3247.75
12903.3	1156.74	5375.1	3531.25										13207.3	2350.99	2196.08	1089.06
14450.2	6574.66	4735.04	2061.11										10654.3	3902.76	2444.45	830.438
15415.8	6675.04	4972.76	4181.88										12139.7	6738.39	5840.37	846.195
16909.4	4029.46	5333.65	6033.94										13216	2296.44	4579.76	4533.32
12833.3	4016.66	3425.44	1788.44										10133.1	661.702	6831.65	5621.82
14082.5	7160.46	3339.66	1739.98										15335.8	2426.14	6919.18	5625.82
14804	4235.88	6043.69	356.625										16071.8	7358.82	1598.87	702.948
16047.5	792.861	912.779	3137.29										9590.45	3608.88	1420.98	684.086
12007.5	7126.22	3744.28	1826.58										11172.1	2213.99	5249.08	3332.85
12418.8	1118.37	6389.94	4890.56										13847.7	1920.51	5905.93	4179.36
14752.8	4243.42	6422.78	4774.31										9602.5	3568.97	5853.14	4292.58
18143.6	6944.37	5071.47	3843.08										11986	4957.44	2417.64	3703.66
12612.7	3600.14	5165.36	3779.7										12213.3	7378.61	2398.89	3813.03
14892	4640.95	5172.35	3668.55										13725.8	5310.25	2359.33	3797.42
15931.5	1925.06	1332.08	5346.94										11469.9	1372.54	656.063	4501.81
16518.6	3351.77	4483.96	1192.33										12321.8	4914.59	6331.11	5312.93
12840.8	3949.32	120.065	3130.73										16005.6	1677	6026.95	6281.03
18151.2	7417.27	279.209	2928.64										10489.4	5267.59	6453.15	509.979
11666.3	1621.56	6714.71	3542.42										11806.3	1845.92	6156.46	3334.7
12707.9	3477.32	6676.49	3426.51										13775.2	1859.62	6031.65	3384.46
14641.2	3335.44	4779.16	995.693										13926.1	3779.4	6170.97	3317.89
18189.7	6886.21	4623.52	824.857										14113.6	6957.79	2560.03	5058.65
12644.2	3924.16	1957.3	4497.31										15113.6	990.259	2559.12	5072.74
16078.7	749.947	1632.51	4701.68										9838.36	6382.6	2536.4	4922.42
16789.7	2990.29	4288.59	1704.03										10942.6	2226.57	4187.3	3531.62
11947.9	1761.79	5172.55	2777.38										12062.7	6605.29	4111.05	3619.48
15800	2256.61	5213.95	2768.81										10131.3	714.927	4189.25	3586.51
16521.3	1472.93	1616.36	6646.55										11722	5056.1	204.937	3143.95
14807.9	3224.88	1671.92	6742.99										12058.2	6250.2	4294.79	2184.46
16009.2	6983.35	6539.36	6151.59										12978.5	5793.34	4184.84	2197.52
16546.2	2580.39	1887.09	3074.23										14223.5	3803.62	4482.88	5550.39
17763.6	6402.95	2814.87	2321.6										15169.7	2010.73	6269.81	2737.89
14748	3087.61	2777.84	2501.13										12902.4	2031.94	6351.17	2800.63
16379.4	2415.37	2680.46	2344.1										10376.3	6235.75	1005.31	849.161
12254.9	5045.95	2682.94	2419.2										11179.8	2307.04	286.286	1491.98
13320.4	4627.42	1218.33	5903.37										12776.1	6052.18	2766.47	1691.87
13853.2	6582.28	892.304	2489.53										13352.9	1342.19	1317.53	2333.71
14902.7	3293.46	5045.38	4982.13										14133.9	7125.56	2429.3	4573.54
16114.2	5546.29	6210.44	3022.61										15047.6	1907.68	4068.91	1222.27
12268.9	1839.42	5954.69	3103.07										15040	6200.5	6870.87	6525.78
12282.5	2749.6	1619.88	2691.8										10228.9	654.818	5551.31	1313.17
14914.2	5105.19	3517.6	5959.3										11232.2	2364.63	427.353	2692.56
17223.1	2828.53	1060.82	1987.75										12297.2	4306.14	3735.03	5430.25
11661.8	3727.04	4737.05	923.997										10192.6	697.879	6878.37	3957.82
11669.7	1556.15	4612.19	6125.62										11455.6	4750.35	5904.93	2585.41
11869.2	3752.53	4633.59	4059.64										12745.5	4346.81	617.536	3576.5
12307.7	6989.56	4899.47	6536.14										14085.5	3426.22	214.245	451.862
14924.8	5062.73	2998.5	3898.38										11510.4	6086.42	4393.41	6183.32
12283.4	4201.39	6597.71	881.017										12739.9	4381.54	5155.53	2222.4
16093.8	6315.65	4799.92	3251.96										12814.1	4984.06	5205.85	2089.89
17327	3734.06	2926.44	1912.21										13940.6	6812.82	1897.83	698.963
17740.4	4241.25	4154.47	2202.07										15660.4	2681.44	5235.79	4897.69
14929.3	5027.99	4621.74	3802.46										15933.9	1806.47	5602.45	2088.67
17316.5	3614.91	5783.83	1390.97										10634.5	5370.4	2732.06	2742.06
17910.7	4048.25	5813.75	1349.98										12499.2	4542.43	225.761	6200.73
12696.2	3714.84	5927.67	1346.12										13391.5	6929.51	854.916	5083.03
13399.3	3702.55	5927.61	1448.67										13896.8	5223.18	5980.47	3385.84
15320.8	1259.87	5893.32	5370.34										15218.9	1369.72	3426.73	3848.31
16035.6	4658.74	2220.57	3594.46										10661.1	5314.89	5690.49	4032.89
16878.8	1308.02	4376.39	5352.58										10624.6	7162.47	4857.02	1692.79
12739.1	2865.65	1995.11	3353.65										13895.9	5233.6	4962.61	1727.68
13409.6	3675.44	2011.06	3441.41										13809.1	6821.98	4877.44	1740.31
13947.6	7082.25	1945.82	3462.7										10098.2	6716.14	4049.65	1944.19
15294.1	1597.15	750.634	484.621										11593.7	2604.5	365.889	1013.97
15798.5	6656.55	3931.73	3060.17										12927.2	4865.39	5299.78	4817.92
16066.6	4712.74	3938.91	3046.29										14582	6339.44	5245.9	4764.86
11683.4	5207.16	3946.59	3105.34										15901.2	4939.81	4020.15	537.514
13474.6	7023.03	5599.69	994.3										10178.5	5323.73	1467.8	4878.33
16092.9	4701.29	5579.28	1063.44										11248.3	2417.47	5558.3	1569.54
17270	6559.56	5882.73	3465.97										13714	7037.65	6906.28	3460.48
11888.1	1875.79	3375.46	2630.1										13860.5	2217.25	1329.61	1566.83
14813.7	1148.14	3324.67	2618.61										10142	5236.79	798.78	2011.88
17865.5	940.801	3466.74	2665.31										12698.9	4404.78	1490.74	4793.75
12038.5	7100.31	1440.22	5406.29										14142.2	6439.33	1580.02	4629.49
13283.7	2123.1	1504.22	5400.1										10111.9	2491.94	2029.13	6722.56
16797.4	706.08	1363.02	5405.04										11605.8	3449.76	2124.17	6825.35
11634.1	1597.74	6304.56	3431.51										12751	4871.24	6569.22	3331.82
12029.9	7034.78	3025.3	5153.94										13150.5	7046.16	3728.15	3020.92
12879.2	3781.82	2438.63	640.721										13987	5262.07	5662.9	6074.44
12867.7	7196.37	6092.16	2869.83										9312.51	6009.87	3400.31	5314.65
13495.7	6835.65	5932.84	2785.43										9640.31	6052.25	826.525	2232.17
14499.7	3022.28	5972.77	2825.28										12654	5055.07	6194.9	216.058
16798.4	1237.05	6922.07	4005.41										14102.9	6425.23	2426.56	1592.06
16910.5	7414.06	2.25412	4085.68										10598.6	7372.38	2397.22	1615.38
11654.3	1627.44	1105.26	3065.54										11478.2	5730.61	5034.31	6702.65
11589.1	1719.73	1020.67	3027.88										13598.6	3825.71	6991.07	4958.98
17687.7	3059.92	1571.44	6401.81										15683	4858.3	132.358	4015.66
18160.4	4912.02	4003.26	2837.36										12739.2	5667.04	5919.17	4552.45
13330.1	5311.86	3847.33	2762.47										10847.2	2929.78	5930.18	4494.71
18083.5	3176.81	4635.62	2384.9										11874.8	4755.33	4672.54	5731.44
13931.1	2497.03	5602.18	589.354										12640.4	6150.78	3477.64	4483.92
17214.5	1052.42	387.902	1501.25										13790	5231.82	5443.38	6712.53
17758.8	6118.97	580.838	3263.99										14138.5	4185.16	383.261	5571.99
13586.7	5829.46	562.897	3127.76										15815.5	6705.35	289.259	5645.54
13626.8	837.286	555.388	3165.9										16034.3	5248.61	3241.34	5022.43
11710.4	7097.73	1257.67	2320.18										11304.5	5908.88	1263.17	4172.56
13576.6	847.485	1189.65	2363.29										12286.7	5009.71	1933.71	5250.51
13960.3	4601.79	1288.2	2459.78										13311.1	5698.5	5635.64	926.465
14409.5	6551.14	59.898	5881.3										15063.2	5868.91	6517.1	3490.47
16316.2	6525.6	6961.95	5866.43										15769.3	6755.81	6539.84	3464.98
14229	2773.18	3654.46	5393										10346.4	2840.12	894.888	4868.08
16189.5	1709.75	355.389	725.502										11579.1	4924.88	3969.53	6018.15
16793.8	4556.88	329.809	622.765										11771.9	3985.7	6021.98	3376.99
16408.5	3873.58	324.702	666.329										12633.5	5634.31	1120.68	2549.76
16711.2	2804.64	5268.35	3098.31										13925	5014.54	3888.49	4092.24
12234.2	7188.97	393.336	2864.94										15525.5	5409.3	6885.1	2217
13265.9	3556.33	3613.74	6549.57										9418.3	5709.72	4729.08	6974.25
17641.1	4028.1	4930.22	6213.71										12832.5	3152.8	6425.17	4844.48
12079.8	2986.33	5397.45	2756.74										13282.5	1304.97	3808.46	1600.35
14795	3300.8	3386.78	6333.95										9709.96	5106.27	3828.55	1529.39
15531	7382.84	1191.83	2329.94										12175.2	5511.17	3870.94	1547.64
17292.3	2034.92	3066.28	802.133										13319.1	1282.56	3851.87	1376.59
12747.8	3742.88	3182.14	4879.92										12260.9	4924.3	5634.7	6155.26
13800.5	6462.87	3599.18	4668.09										13955.6	2471.27	4565.65	1049.75
15034	3172.5	478.299	43.7274										15194.3	3945.61	1132.52	5488.28
17892.2	4714.42	5862.71	5433.47										15789.4	2757.51	728.419	256.912
12699.8	3761.63	5879.03	5542.68										9520.75	4582.21	755.035	314.465
13797.4	6456.14	6920.06	6356.19										13256.3	6855.86	818.184	244.094
17820.1	3942.87	6385.44	5642.81										16056.6	5302.39	5158.17	6816.34
12240.6	4246.61	2560.32	150.261										15004.1	6406.32	5138.35	6793.2
13532.2	807.702	4704.16	6780.91										15186.1	2973.73	3417.31	6486.84
13969.6	2549.81	3325.06	4180.14										15922.5	1738.75	3412.2	6606.76
14080.6	6561.7	3386.29	4173.49										16115	5192.54	1985.54	2049.31
16584.8	3700.06	4824.23	116.957										9874.66	3881.65	4470.89	6612.2
17230.7	5329.49	831.064	6020.12										11264.1	1172.52	3885.37	2711.24
16898.4	1230.64	5525.19	84.2279										11550.6	4386.46	3845	2824.15
16114.3	6527.14	3208.35	4561.87										12833.1	7121.69	525.321	1106.78
17677.2	2070.1	4848.96	2528.57										13655.9	5243.26	1272.28	2282.91
15957.7	3875.89	6420.54	6035.05										14333.5	5443.79	6343.15	2098.14
13743.2	1596.57	1554.44	1538.12										14543.6	2097.77	6296.63	2133.48
15734.7	5754.36	1545.11	1613.03										15135.7	2997.51	4141.03	1468.41
18010.5	6963.28	1286.16	5276.47										12426.7	7461.5	4195.21	1436.64
11823.1	778.921	1282.15	5298.13										12660.7	990.149	4905.9	3103.72
15835	6206.57	4636.91	4441.24										12716.5	2362.75	4787.26	3263.93
16992.8	2461.16	4597.26	4487.72										12711.6	5765.94	3446.56	182.922
17875.4	6849.04	4392.28	3741.29										13077.7	6758.83	2223.65	5253.99
18321.3	3654.11	6119.94	1918.31										14303.7	5458.98	2282.89	5168.7
12894.3	3748.22	6372.55	5117.4										14946.9	6966.47	5930.73	5526.35
14721.7	6159.83	2989.19	4991.83										10474.3	5538.17	4642.05	2366.34
14887	4689.9	758.891	4639.69										12390.5	7436.24	449.469	6074.45
13708.3	2936.04	2742.64	2842.93										12703.1	918.619	6143.92	1421.56
15029.8	4877.39	2743.15	2774.43										13598.9	5213.55	5767.3	4886.58
15404.3	2994.45	4505.89	216.551										15901.3	7371.5	5667.2	4818
16804.4	4756.94	4510.2	127.552										10336.7	5555.55	5547.22	829.625
17329.4	1176.51	6991.28	5814.78										14043.4	3184.55	4194.9	6485.65
17931.7	2523.66	2398.66	5690.72										14221.1	738.1	2651.17	2079.46
11617.5	7190.55	2329.37	5741.82										14765.1	6484.04	4176.99	4370.23
17106.1	984.95	524.563	896.407										10031.7	2789.98	4235.38	4327.28
12314	5346.19	280.821	4215.07										15214.4	4740.04	6200.27	5777.07
13697.5	6640.5	4504.98	6863.46										15537.9	3151	389.181	3282.74
15841.8	2776.81	3068.25	4723.81										11673.7	3921.68	3584.57	3606.76
12987	5221.56	3212.7	4586.49										12723.9	6588.84	3495.11	5568.5
16784.3	4718.33	5793	3219.38										15765.4	4117.96	4560.71	2584.32
18068	6978.16	5868.03	3361.7										10276.5	6464.9	4642.14	2609.83
12141.6	3181.7	5797.27	3468.54										11395.8	5678.08	6804.45	4926.78
12833.1	6948.6	599.135	281.19										9959.46	6378.47	6785.25	4898.32
12131.8	3235.15	6192.32	799.468										11214.5	5730.26	6732.8	4946.08
17361.3	5628.35	6800.12	2496.98										11537.4	6437.95	6800.79	152.683
11641.1	912.526	6848.35	2447.42										12307.7	3592.24	772.111	1811.59
14596.5	685.434	3958.74	5949.44										12975.4	6028.08	1280.57	1980.13
17759.8	6267.08	1553.99	6946.91										13963	6488.63	6382.94	2805.95
18060.8	1797.14	2476.05	6333.29										15142.3	1487.39	1836.82	1778.76
15472.2	4561.82	6513.44	680.936										10101	1704.06	871.925	2909.27
17794.1	6232.11	6644.68	674.136										10738.6	1919.09	2827.46	5690.37
11610.9	2798.79	3302.93	3490.03										15199.5	1487.82	3846.87	2203.9
12022.2	4878.81	852.246	2730.42										15212.5	4716.29	3901.6	2301.71
14873.8	3131.1	6199.27	880.111										9543.67	1232.98	3730.28	240.559
15100.2	5153.4	1994.91	2695.89										11398.5	6416.44	3819.05	204.291
16327	7112.85	4157.19	266.362										13590.6	6726.78	3765.58	150.62
11960.2	4841.57	3166.92	6648.38										13904.3	704.992	1635.1	2816.78
17593.6	6246.36	3377.12	6202.82										16012.7	2897.97	6364.53	3995.85
11653.8	1182.18	5773.56	6073.92										14773.1	1850.32	3898.46	5139.08
12787	5855.5	498.705	3988.75										16031.1	2889.64	1775.38	4998.29
13970.3	6425.52	6316.44	2739.41										9766.84	2169.06	5935.72	3101.38
11984.5	1706.18	6490.84	2739.5										9908.09	5871.84	509.987	2251.06
12875.7	5602.19	1606.66	1045.28										10780.5	6515.24	2402.97	6331.99
14354.9	2698.28	4483.4	6272.85										13619	6728.16	2401.77	6311.97
14717.1	4778.56	4040.01	3639.99										14715.5	6622.21	1398.56	5835.26
15933.8	749.195	1216.39	5716.94										9521.06	1153.81	1427.81	5764.14
13925.6	1700.17	5696.15	6452.3										11088	6581.32	6883.68	1848.07
11799	4490.79	5509.74	6522.36										11394.9	3300.37	6295.39	1594.79
13062.2	4739.08	2506	4925.89										13772.5	6797.08	6302.78	1496.35
13146.7	1142.02	96.0028	2358.78										14198.5	820.933	6354.67	1665.49
13537.9	3424.98	2421.99	3314.63										10034.8	6383.34	4745.16	5990.58
14288.5	6598.66	2473.93	3277.4										11097.4	5052.08	6629.69	4320.09
14529.3	2416.71	2218.24	595.829										12834.3	6784.27	5882.75	4372.77
17943.6	7357.29	5052.79	625.734										13101.9	2652.73	2723.19	1232.72
11777.3	4324.38	5050.58	691.234										13600.6	6770.74	4268.43	371.18
16241.3	4635.52	6231.58	6807.77										16116.3	2079.65	4341.81	236.555
17896.5	5293.48	1674.35	586.258										10196.2	5517.52	4418.18	191.564
13576.8	3394.57	6162	3961.14										10120.3	6779	3367.68	1901.35
17165.9	4389.86	6150.66	4015.38										11919.7	3750.05	3474.35	1875.1
12280.4	843.04	1212.74	2143.78										13484.1	1366.94	3437.22	1977.19
12269.4	4845.3	1216.73	2087.71										10164.1	6805.21	628.66	4009.33
13475.4	5251.36	659.721	611.06										11972.3	2134.17	1697.53	603.586
14992.5	5018.81	4980.84	1021.97										13309.6	3665.22	3821.85	1767.94
17231.5	4397.91	470.011	3189.99										13953.7	3610.11	3756.97	1860.53
18321.7	6286.01	1114.45	1668.56										14737	6674.1	3758.43	1758.94
13526.7	3383.76	1832.24	2490.48										15156.4	5425.33	1792.54	2862.86
17456.4	2866.75	1756.88	2366.13										15188.5	2466.66	5230.8	2405.7
11623.4	1559.38	1278.91	385.718										9541.9	1108.78	5276.35	2350.95
12092.3	4751.52	1389.56	416.571										10914.8	4027.91	5300.33	2351.77
17074.3	5855.77	95.7016	1067.99										13452.5	3555.56	5135.28	484.557
11676.4	1540.52	3165.21	2906.96										13728.9	2003.24	5102.17	501.603
12772.3	7029.5	5051.39	3156.08										13690.2	4988.59	3531.41	54.0911
16860.8	4147.77	5876.07	2744.66										9714.02	5952.35	1676.39	4384.75
17089.7	5774.58	3279.23	549.017										10794.5	3848.21	3046.09	5968.97
12812.4	6943.43	3630.26	6639.52										10914.6	7105.81	924.354	282.486
13362.9	4346.15	4341.02	6354.35										11606.1	6279.73	2433.95	2724.52
13824.3	5817.57	5424.11	306.572										12770	7338.53	1012.5	4317.78
17274.1	5653.14	4490.18	379.27										13226.4	5999.84	5470.05	4143.73
17031.6	1266.65	76.1812	1864.66										13321.1	3591.39	6145.22	1397.86
16760	3597.92	29.4764	1933.5										13869.5	5013.88	3337.76	1833.78
13271.5	3550.63	0.624804	1900.99										15337.6	2520.67	5094.59	3792.25
14034.3	6043.16	2793.66	662.68										9615.46	3512.85	3839.54	2899.69
15252.8	5464.65	2864.08	729.341										12041.3	1716.45	2953.99	2283.4
16738.1	3564.37	2864.38	680.912										14307.9	2448.7	227.894	1018.63
13498.6	2231.69	2748.14	718.537										9607.14	3573.67	2060.39	5430.29
14813.5	1267.79	2834.2	557.64										10997.4	6945.8	2083.63	5427.23
16522.2	4543.23	2014.74	3024.13										15595.3	4567.06	2043.66	5388.65
13385.6	2395.34	1971.76	2986.28										9625.64	7216.03	640.31	5076.54
14655.1	3223.88	3249.05	3739.97										12578.5	4160.47	2212.9	1663.57
16341.3	2867.72	6960.16	3511.11										13022.9	6735.29	4776.7	4803.05
12664.7	3502.06	5939.84	6908.57										14881.7	5775.42	4701.62	4847.4
14147.2	2440.77	3205.94	2734.17										9752.07	1484.89	3888.23	414.712
17871.1	7033.97	360.528	2696.49										14600.8	5803.68	201.311	3492.98
16134.8	6118.46	265.281	2518.3										16056.6	3986.92	1030.53	887.735
17425.9	1512.49	3798.12	4818.76										13989.1	3707.82	2675.44	6705.9
11681.2	641.95	4487.34	561.38										11018.8	6829.04	4681.04	733.894
12349.3	926.903	892.626	831.814										12901.7	6858.62	3029.36	2477.23
12271.8	2818.53	930.639	946.124										15635.6	1307.76	3110.76	2480.67
12705.3	5251.15	6810.88	3393.98										9639.77	6422.97	3053.61	2546.67
13514.9	1598.54	2915.93	2616.64										11949.3	6096.53	4784.1	5480.4
15288.8	3865.85	3997.17	3132.82										15286.7	4025.75	4764.05	5585.01
18053.7	3402.93	4268.67	5502.89										12237	3311.3	5309.33	2470.47
13149.5	6279.34	3218.04	1892.71										15947.8	1565.34	1456.77	6306.74
13804	5516.02	5368.01	3282.21										12169.6	3287.09	1389.23	3997.42
15331.9	3720.39	5445.45	3279.28										13809.4	6787.96	4758.66	875.688
13583.4	7377.11	5487.49	3362.04										9691.76	1464.47	3104.35	6871.16
14990.6	757.707	5541.9	3275.6										12247.6	4979.32	2601.14	2681.18
11823.7	3679.24	2191.64	508.018										11351.4	6170.62	2603.29	2655.74
17006.5	2310.31	4445.12	6498.96										13541.3	3135.72	2832.97	2593.22
11680.9	6819.1	4495.88	6563.5										13466.8	4512.32	1217.37	114.312
16095.2	2450.22	6313.16	5101.54										11939.5	6083.47	2472.3	4935.11
17798	882.339	4625.64	1896.22										14205	6292.83	1339.47	4754.7
12801.4	3652.39	5964.53	3289.55										14222.6	6773.92	6260.9	1232.47
17796.6	911.417	6169.15	3093.53										15220.1	5677.16	479.23	2357.45
18150.1	3274.86	5115.27	4158.3										9753.26	960.449	580.378	2202.01
16749.6	7309.83	777.18	4610.21										13515	1225.22	3184.56	2330.57
18085.6	3335.87	4108.87	6563.52										15133.2	5696.1	3063.76	2267.37
15839.1	1187.59	3320.91	1932.91										16030.2	3715.03	3068.63	2267.42
18154.5	3378.21	1153.4	5822.63										10241.5	4485.19	3840.93	782.67
11742.3	3211.6	3094.92	1054.01										11940.9	6068.12	3930.92	838.832
18335.8	3693.05	3345.17	4302.86										12347.5	4922.75	3918.15	789.108
13145.7	3817.3	3360.99	1325.77										11953.7	3841	4064.55	4339.97
16322.9	2008.95	1353.34	5635.92										11977.5	6492.19	2774.37	4777.41
16872.6	6766.2	1302.06	5604.19										15257	5665.73	4194.91	2318.33
13367	7308.27	2845.27	3825.91										15872.1	2600	3605.66	6616.71
13393.8	5841.45	5148.43	4368.47										10058.2	4625.14	2754.65	6654.25
13462.1	2270.99	5186.37	4413.45										11042.5	3642.09	2811.85	3623.53
16913.6	2176.3	5094.75	4281.54										11757.7	1107.55	1593.94	3850.68
12026.8	3028.97	5035.76	4180.12										12134.8	3797.56	6999.37	5291.73
17405.8	4426.75	5549.9	5166.68										12890.2	2816.21	3334.92	6112.41
17448.3	2047.63	5623.67	5140.47										11068.7	3512.55	4908.77	1994.16
12384.1	2661.25	5026.07	2095.41										11564.5	5029.61	910.688	3670.62
15004.3	4657.36	5023.12	2146.02										10311.7	1692.3	956.953	3604.93
16383.4	7106.5	5063.11	2110.21										10889.8	1510.3	933.076	3577.47
18026	4587.39	4069.92	6800.89										11513.5	2751.59	742.706	2770.47
12122.2	6736.77	1143.37	4207.25										11732.6	3771.19	5900.77	2656.23
17014.6	5753.16	1235.55	4300.87										12650	7387.07	1644.67	6246.03
18327.7	3678.64	4898.48	6977.17										13075.1	2721.15	6728.89	1826.72
14924.1	6673.84	4925.91	6983.47										11834.1	3788.71	2517.31	4669.18
12258.3	4831.41	2991.38	3361.75										12658.3	7408.68	969.668	3869.78
13391.2	5108.56	4907.94	1124.97										10990.2	4205.94	897.245	3831
15508.9	3388.65	4821.89	1555.89										12125.3	3602.46	6052.53	3379.82
16980.7	4907.22	4943.15	1454.98										16121.8	5286.15	4287.61	1772.14
11820.5	4407.5	2440.99	6812.28										12553.8	3935.61	1314.92	1021.27
12734.2	6893.21	5017.93	4072.75										14755.9	7487.91	1802.95	5671.89
16875.4	4861.65	1104.96	4664.71										10316	5599.9	2919.37	1420.27
17089.2	7174.74	4558.57	5559.61										11271.3	2671.31	544.417	918.897
17803.2	2375.12	4500.47	5630.84										12842	6228.15	4765.71	3938.06
18130.5	5178.18	263.492	1438.69										13865.5	4074.36	4604.78	3272.39
13726.3	737.165	215.52	1527.88										10424.3	3445.05	5363.4	6530.19
13632.1	3895.79	4323.83	574.793										14207	3425.92	3783.61	2822.34
15159.7	4534.9	4527.87	4857.79										15433	7051.31	6100.86	4229.08
15528.4	3524.63	1787.82	267.058										13628	6866.56	5787.28	609.307
17008.4	909.727	1749.47	327.626										11142.4	2892.18	2224.32	2449.41
17753.4	4126.18	1726.05	414.028										13044.6	2313.68	2326.09	2425.27
12323.5	5460.22	5339.75	6336.08										15141.1	7061.76	2268.55	2492.41
13503.7	3796.01	5430.67	6404.17										15326.2	5027.8	2727.38	3543.27
13840.6	7375.72	5348.28	6446.02										14654.7	1050.59	5563.36	4623.19
15669.3	3689.37	5465.95	6339.89										15280.3	5221.14	134.992	5219.16
17091.4	1294.31	5328.68	6398.93										10925.9	5049.13	5493.27	3809.05
16646.2	4844.3	5328.07	6399.32										12170.3	2954.09	3530.24	2208
16995.8	2115.52	602.925	2127.14										14681.9	1030.24	4773.18	4216.35
13170.2	5272.28	5585.81	2962.21										14818.6	5491.39	4757.17	4195.24
16794.2	4996.93	4412.43	2723.65										9853.09	4860.72	4716.2	4076.13
12200.3	2156.35	3661.26	6629.73										11653.6	969.656	4723.26	4061.56
16839.3	2135.68	5717.51	1972.2										13053.9	2034.19	4470.45	3612.6
14047.4	5111.94	351.577	1242.9										14683.3	2413.66	2702.73	1985.54
16026.2	6787.02	4651.88	6825.44										15348.1	7001.2	5628.3	1765.34
17192	4150.43	5576.39	2400.7										9833.92	4829.51	700.792	5237.64
11795.3	1533.74	5300.69	5807.22										11084.6	6475.36	2995.64	849.927
11935.9	5310.37	138.542	2381.93										11698.9	1017.63	6461.38	641.431
15942.6	4372.53	6966.4	6775.05										13030.4	2765.72	237.869	261.774
11587.7	5265.82	95.4842	6759.04										15148.8	5636.71	914.862	1902.48
16243.2	985.322	22.4579	6811.34										11967.9	6060.79	938.545	1944.42
16932.2	3840.48	161.797	6828.71										12915.5	6792.18	3869.32	4539.56
12419.8	2181.81	44.9386	6706.51										14760.6	5623.2	4004.04	4479.21
12578	6554.73	6449.41	1036.03										15362.8	2894.01	1787.33	1486.36
15938.6	5021.5	1934.87	1956.38										11406.3	5780.77	1581.86	424.002
16874	3825.12	1968.87	1906.77										15247.4	2860.15	4107.46	4689.96
18274.3	1455.47	2008.05	1967.7										11379.7	906.853	1050.97	333.996
11891.1	5345.55	4271.45	393.139										14041.4	4374.52	1205.13	3402.53
13979.9	3674.81	4214.91	457.553										15132.7	7164.32	1195.06	3474.55
16907.8	3077.02	1031.95	3433.09										15333.7	2723.88	6057.13	5911.87
13941.5	3679.49	5482.09	3417.68										10130.9	2432.67	4590.93	2461.16
13972.1	5220.73	5966.51	5822.54										14996	1681.04	5195.5	2623.36
18305.4	1397.27	635.878	106.246										9671	6741.72	3132.72	4935.35
12410.6	5029.1	6709.96	4262.22										14755	5825.27	5431.64	3716.28
14383.5	1410.84	3797.7	2706.49										12701.5	1016.74	5427.51	3720.94
17169.9	6082.09	1736.54	2599										12644.4	4411	3906.71	3210.88
13149.7	6281.56	1880.21	2594.13										12923.6	6770.05	6498.77	1626.43
15796	6663.23	2073.27	83.6023										14694.2	5758.32	6285.59	1644.64
17957	2445.11	122.281	3807.97										9383.06	4075.9	1439.18	3516.37
18152.6	5091.15	481.655	5375.73										10301.2	6032.33	6180.18	1695.04
11985.8	2067.94	4171.27	3205.6										14500.8	2594.72	2286.38	3226.05
12950	5620.28	5228.74	1116.78										15049.2	7331.91	6338.84	3574.36
15795.1	6638.52	5860.52	3481										10581.8	1466.72	6084.2	1064.65
11709.9	4678.01	2810.23	6618.95										11637.6	6739.94	3039.87	6116.58
13726.5	5768.13	2690.03	6655.45										14449.3	2609.47	4889.25	5549.99
14265.5	2573.47	2728.76	6546.24										14967.1	5787.89	2481.34	5468.92
15335	1098.74	2649.76	6612.56										10310.6	5969.27	4782.92	5764.19
11802	6021.5	6836.64	5397.37										10422.5	4629.94	169.075	3283.02
16196.8	3820.45	6711.71	5453.44										13438.6	3406.06	2028.36	4113.78
17956	2597.03	1496.31	1889.47										14984	5688.11	2143.38	4161.59
12375.8	2034.5	1217.16	3308.47										15168.6	7073.65	2096.97	4149.18
12343.9	5076.22	4754.44	6508.92										10523.4	4693.26	2217.22	4167.44
14824.7	4064.96	6861.97	1855.63										12305.2	3083.37	2133.03	4163.59
15240.1	6070.36	6840.41	1945.53										13044.8	2281.3	2116.52	4161.58
12875.3	6364.27	6834.58	1907.44										13462.9	3544.48	1991.32	3976.28
17418.1	1095.19	6931.51	1791.49										15219	7202.62	4749.72	355.68
14462.4	6747.86	6792.21	1772.48										12258.9	3018.17	3191.63	4345.64
16120.7	5350.63	6900.78	1707.65										12669.5	7486.39	1994.16	2089.38
16474	3961.03	3282.65	6452.85										15274.9	5683.61	1311.92	4882.91
13529.2	5719.24	2038.8	1494.15										15699.3	2914.15	1280.2	4771.31
12040.5	2400.34	920.063	4383.26										16033.9	6153.93	1332.78	4668.91
12827.8	6632.67	799.815	4206.32										9467.47	3679.95	1339.45	4813.7
13857.3	3786.78	749.415	4420.11										9598.84	5633.2	1410.72	4705.65
14483.5	5335.27	5729.46	6892.07										9959.05	7218.27	1243.62	4752.97
15215.1	2040.61	3532.32	268.421										13528.4	6981.13	2434.89	6348.71
17892	4758.27	5867.23	6110.4										15152.5	1589.01	6974.04	4645.08
11649.7	5385.87	3198.65	3871.09										9518.22	3681.9	33.3158	4800.17
11971.4	2836.98	5320.43	4713.15										10780.3	4676.14	142.868	5984.07
15493.3	3123.84	4942.86	3852.27										11599.5	6831.94	2030.06	6193.85
16110.8	5306.82	5287.85	3430.33										11796.2	3800.26	2108.63	6254.42
16537.6	1449.74	4351.34	3410.94										15166.6	1486.23	2085.47	6279.97
16553.3	1726.2	4433.83	3328.19										10228.1	4051.59	5923.89	4551
12712.2	6690.68	2432.11	1090.18										12120.9	1616.1	3458.49	2788.34
15873.7	6121.79	2470.39	1063.56										14752	1731.57	3534.82	2863.94
12983.2	4309.03	2585.34	1128.94										15362.1	3780.87	5099.55	5805.28
13643.1	5826.61	4446.32	2256.48										9940.34	2282.43	5182.02	5855.28
16054.8	4291.76	4456.75	2393.55										11044.4	6832.82	4244.77	5204.81
11681.5	1810.1	4491.86	2345.54										13788.3	7025.61	3679.7	2623.98
13290.5	5480.92	4341.49	2347.71										15541	2301.74	3552.81	2641.92
16531.9	1281.98	4371.85	2377.16										9292.89	5756.71	3704.69	767.954
14408.9	5722.97	4221.37	2357.41										10294.2	3166.82	2835.69	2825.57
17564.2	2144.77	4325.49	2370.29										11149.9	6972.16	2808.3	2854.02
13775.2	3743.86	4332.66	2420.12										11771.5	2541.14	2786.87	2742.31
14965.3	5158.48	4283.36	2405.67										14963.2	7382.48	2823.5	2652.71
12326.9	1144.14	4300.86	2318.57										15295.2	2492.05	2837.26	2809.41
15567.3	3323.91	4298.44	2330										11152.7	7066.64	2882.84	2935.7
15431.4	3215.5	4351.5	2348.65										13600.6	2685.25	2750.39	2821.81
12155.1	4684.57	5444.15	2689.26										15324.4	2369.93	2789.17	2753.54
16607.6	2098.94	5442.31	2670.78										16028.4	6299.03	2760.23	2845.81
17347.9	3286.21	5366.55	2753.64										10421.6	4604.62	2775.42	2757.64
11935	4663.73	3436.49	92.0286										13592.7	2603.2	2674.58	2857
13288.8	5195.76	3263.97	6737.33										15231.3	2418.34	2564.84	2776
13442	2316.16	3268.31	2466.71										15440.7	4149.82	2499.76	2829.97
18043.2	2522.97	3167.22	2517.42										10484.6	6214.95	109.157	3763.03
14281.3	3971.86	3317.54	4489.84										12823.4	4662.91	4926.84	2396.96
17820.1	4606.47	3336.11	4412.64										13713.3	6989.57	3912.48	5531.3
13395.6	2225.6	2550.44	6071.35										14144.5	4974.84	1413.51	2846.9
13299.3	5359.51	371.088	6685.36										15359.1	4398.89	2595.79	3396.3
15406.7	2473.27	2675.11	556.958										11689.6	7435.19	4196.06	4920.42
18109.7	6092.1	2687.52	470.523										13616	7148.11	5022.57	2038.17
12510.6	1583.22	30.8737	1994.96										14186.6	3926.07	4908.82	1913.41
15341.3	2571.67	3986.01	6623.91										13296.6	7004.53	4457.48	4656.29
15701.1	5915.68	1670.54	1813.01										14864	3671.78	3786.36	5917.26
15334.8	2536.91	4711.83	4070.03										15011.6	7272.17	5101.09	5053.07
17591.6	745.263	5829.17	1331.47										15764.4	2254.63	1225.62	6988.67
16737.4	3387.25	5829.39	1291.09										11588.3	6689.55	5328.29	4072.54
12059.4	1457.12	1266.24	2708.72										12047.3	2844.85	219.166	1651.14
14905.6	1140.01	6246.27	2037.4										14153.7	4762.87	1467.1	556.819
14924.7	4557.87	6123.69	1939.84										15685.9	2197.48	1447.91	581.671
13319.6	2818.12	6167.04	2049.79										9529.85	3774.94	1424.25	517.383
13140.1	2766.33	6141.61	2017.43										14207	4658.44	3357.68	6129.14
13206.4	6285.27	6126.94	2047.38										9563.92	3718	3500.55	6219.4
16537	4547.8	6092.06	1998.67										9503.51	7025.26	1068.47	2979.48
16540.1	5991.07	6000.5	1962.25										13934.1	5751.86	6361.66	4526.32
16834	2361.76	6085.9	2140.04										15413.1	5562.57	6325.07	4444.28
18024.4	2433.39	6017.11	1977.01										9591.61	7427.9	6338.62	4534.05
12121	1995.85	5892.77	1879.58										13061.4	2855.95	2631.35	1010.67
15847.8	2201.03	5915.43	1945.36										15047.7	2463.19	2540.74	965.717
15943.8	2931.39	1360.69	3384.7										15445.2	4176.88	3072.19	1819.6
16028.9	5833.43	4930.38	6548.98										10732.6	2411.46	560.85	3864.67
17850.8	2506.77	4963.17	6878.83										14860.2	2503.27	3221.77	4252.94
17941.5	6094.56	4147.5	6126.74										10274.8	6520.42	3169.55	4179.82
18253.6	6323.91	4072.45	6051.37										12095.4	2944.6	3295.66	4106.91
14983.7	2502.79	2332.84	3187.14										12577.1	4869.68	2761.53	3385.01
16773.6	3376.06	2403.87	3112.32										13781.1	7220.26	2787.64	3329.59
13044.8	5072.76	2386.96	3320.28										15586.4	4954.23	2860.37	3359.56
17608.9	6752.49	1648.77	3595.37										16011.4	3659.92	5556.81	6006.51
11636.9	5941.83	4197.84	1981.33										16089	6718.05	6201.16	2441.59
14589	6353.95	2228.37	17.5545										9837.14	3784.62	3875.53	2899.4
15496.1	1142.25	2208.24	1782.41										9943.89	1844.98	6970.41	3010.17
18041.9	3697.68	2163.78	1649.52										16018.5	3589.3	4386.36	2837.09
17367.8	2336.97	6425.37	6934.94										14808.4	7332.3	4525.66	2920.48
15513.7	1183.22	4509.67	4054.39										9702.84	3766.4	2361.63	344.693
12258	1041.21	3247.73	4278.38										9898.41	6502.95	2463.69	326.205
13490.2	6254.24	6941.85	5606.13										13166.8	6324.54	2413.85	387.571
14118.6	3666.13	6791.4	5564.46										13381.3	2523.72	5693.65	3556.19
15497	1177.22	6853.78	5579.43										14006.6	5709.79	5784.99	3501.34
17524.8	4710.71	1320.19	5295.43										15487.7	5619.09	5660.04	3435.1
12815.6	6083.35	184.218	1198.13										10965.4	4887.77	3900.13	3644.32
15835.8	6760.31	131.499	1270.08										12012.2	2785.58	2719.3	5328.21
12097.5	4778.98	168.689	1115.92										12784.4	1067.95	5173.45	4430.64
14153.8	3764.58	5056.36	4302.15										13080.7	6078.87	6204.11	1148.65
14826.9	3254.42	4772.94	3037.84										13781.7	1013.35	6746.28	1548.51
11773.1	6571.66	4807.04	2990.6										14971.8	5622.22	6850.31	1546.93
18103.3	3635.01	4276.43	822.152										9270.55	5123.27	558.743	452.534
13336.4	7037.79	4266.65	799.713										12764.1	1120.51	741.127	429.581
13929.6	2759.11	2361.71	1600.99										13301.8	5099.15	692.723	356.773
14657.8	2635.72	4646.88	2853.69										15197.5	7051.9	633.039	380.051
15628.3	2976.6	5995.7	539.132										15258.1	3009.82	4177.97	6169.27
12913.4	6612.78	4447.91	3915.48										16127.6	1503.59	1324.37	330.42
13871.1	5666.5	5522.4	2505.8										10505	2287.25	5324.24	4533.14
16791.6	4067.85	399.746	1983.05										14481.7	1996.36	2430.44	3879.82
12116.5	2152.92	467.633	5667.63										15273.6	2986.9	6056.46	4288.85
14585.4	988.971	6676.98	5212.27										10033.4	3750.93	5244.05	1912.78
15892.2	6742.16	6495.08	5257.71										12171.7	2394.89	5236.3	1992.23
12320.4	920.275	196.154	1498.96										12067.1	6397.58	5171.63	2077
13216.1	7161.03	5336.33	5093.45										15612.2	4041.29	4915.21	5777.78
12288.7	998.811	2572.15	3678.78										9940.96	2312.26	5078.75	5693.1
12562	4536.14	2100.38	6355.58										9995.75	3888.53	3036.73	2447.26
13918.2	3223.34	2071.33	6381.42										11304.2	5347.39	5681.46	351.619
15531.7	2854.17	2197.66	2674.46										11755.5	668.375	4188.31	3697.45
15721.7	1183.99	2232.55	2628.58										12067.2	6228.22	3583.58	752.513
15916.1	6940.06	2899.81	3316.49										11663.8	5610.18	2945.88	6004.42
14751.1	4436.54	2865.37	3162.09										11889.8	3670.92	2992.02	6337.31
16651.7	6092.69	5095.5	2735.86										10601.4	4308.96	6139.64	2843.77
12067.6	2141.1	4905.05	2614.35										11735	7114.85	553.774	3300.5
12156	4227.11	2802.75	4591.48										13868.9	5310.68	3417.31	5614.55
14576.4	2575.88	2576.49	944.603										15042.9	7481.14	6429.6	1050.6
15024.3	3040.89	2718.52	805.093										15314.2	3002.89	6629.11	866.641
17502.1	2132.92	2671.4	791.962										11280.5	3570.02	800.516	41.983
14582.5	2517.95	2631.93	728.633										15060.8	1142.71	738.708	41.9925
15924.9	6978.21	3967.27	4550										11175.7	6613.41	5435.32	5569.23
15196.4	2216.11	302.224	1808.78										11269.4	3583.87	1825.85	6470.13
15851.6	6984.89	356.183	1851.04										15680.1	4017.21	972.22	330.58
13326.4	4908.62	508.771	1962.01										9928.89	2046.17	991.061	336.02
14006.5	771.605	2015.22	69.9549										11081.6	7173.97	3812.92	4743.55
15538.7	1896.74	3653.87	6342.91										12465.4	830.746	2927.51	5686.88
15543	1930.49	3490.85	2019.16										13933.3	6199.57	2772.76	633.185
15694.1	4949.69	3305.52	2118.52										14832.6	4986.62	5162.67	5311.84
16606.6	2644.48	997.877	1316.1										10746.6	3860.78	5129.84	5260.66
12537.2	6057.35	3552.84	951.817										12459.5	823.094	5173.36	5315.97
13399.2	1385.22	2636.12	4204.32										13438.4	2147.41	2936.32	255.467
15428.5	1968.43	2371.8	5505.49										13006.7	5997.03	2975.81	158.758
14509.2	6204.27	777.867	2913.93										13563	7026.57	3003.87	350.641
15176.3	4385.6	6255.07	5083.77										15025.5	5709.69	762.468	200.148
17989.7	2542.35	6301.07	5188.46										15965	7070.97	2591.43	5960.2
12874.2	7027.91	6409.23	5349.16										11937.9	5646.05	241.516	6889.12
17040.9	4063.91	6361.5	5241.25										12022	1712.31	6248.65	4293.86
17774.3	2526.12	2569.75	6360.44										13168.9	5965.36	6258.88	4254.7
15796.7	6957.62	3442.7	5898.65										14953.3	4306.68	473.762	2596.52
17870.6	2865.25	373.184	1365.93										10125.6	2388.64	574.288	2657.44
14233.6	2930.37	317.206	1347.78										11235.2	4566.54	3677.91	6467.86
16321.5	5718.76	2081.74	6757.42										15880.6	2060.27	6.01817	5469.86
16680.3	1755.13	1226.28	6447.82										11179.6	4619.23	5519.97	4981.56
13956.6	5678.2	893.981	3799										11557.3	1654.37	1335.37	673.413
17117.8	4834.06	772.736	3925.73										15430.3	3422.71	6662.57	1615.56
13632.7	4287.11	323.322	2634.2										15319.1	6786.23	6530.47	1398.9
16632.6	3780.78	269.057	2693.56										15454.8	3219.57	6590.23	1628.54
14713.5	3254.48	244.511	2591.11										10978.2	4345.9	6567.14	1510.91
18013.7	854.788	3618.88	1686.29										13570.3	6607.39	6620.14	1630.3
16812	1751.23	2112.03	1513.7										15416.1	3223.29	6572.58	1541.81
11918.6	1436.64	1703.4	5506.87										15504.2	6808.33	6578.6	1563.15
15915.7	1625.69	426.931	4575.02										11134.6	6463.99	6765.64	1508.1
12202.3	5286.05	4292.54	90.6411										11279.1	1359.6	3592.34	1171.9
15666.5	3170.42	1168.92	2938.54										12463.4	3918.26	3667.49	1171.23
12671.9	6229.27	1066.44	2882.94										13210.9	2479.59	1788.18	6265.75
14421.8	3513.88	1149.77	3007.57										14082.9	3454.76	6281.75	1621.71
12626.5	6453.55	1036.05	2942.67										11258.2	6115.25	3739.12	655.095
13839.6	5349.87	3016.38	1125.85										12565.1	2962.19	3780.09	618.094
14125.1	1846.41	4860.34	2235.72										12867.3	4170.88	3645.25	5903.22
16315.1	6232.15	5153.21	85.3501										14094.6	3018.71	611.048	4823.86
12298.3	5469.13	5250.67	47.4621										14210.1	4932.02	621.14	4679.59
16258.6	6262.01	632.312	6812.34										15543.6	3274.36	732.549	4870.13
12888.8	2238.47	3524.13	4002.22										9311.87	7121.69	1230.94	172.977
15973.5	6174.81	5249.11	6964.33										10090.3	7198.84	2981.83	993.486
16651.9	6782.98	5237.13	4.66354										10366	3594.44	3033.12	1126.89
18250.6	4696.86	3308.82	5528.81										10247.2	5300.37	3132.51	1267.64
15075.7	5477.43	530.996	6530.01										13248.7	5980.71	3313.46	3565.3
16788.5	3861.05	588.293	6386.25										13294.2	1206.39	3277.48	3710.35
17476.9	6619.4	560.281	6329.11										14191	2986.84	3231.25	3641.23
12545.4	702.392	6430.47	1556.9										15896.1	1684.33	6024.94	2053.48
14257	2738.16	6398.97	1596.29										10129.6	7347.13	6089.72	2082.47
12569.5	711.62	913.904	1608.01										12153.3	4753.41	1704.38	6182.15
14690.6	4275.45	5076.61	647.764										12630.1	3600.35	1782.78	6156.15
14961.7	5265.8	6912.55	2169.99										13517.3	1618.8	2266.09	2036.7
16539.4	3854.53	1726.56	1491.94										14884.2	1762.91	4066.98	708.335
11882.1	7067.73	1924.11	2710.37										11247.7	3142.52	6644.54	6491.56
14780.7	4321.71	863.781	1103.14										11428	6062.14	5795.54	3094.06
14092.1	3334.3	6432.28	2538.22										12485.6	989.257	5858.67	2971.3
11743.6	6510.15	4456.31	4950.78										13541.8	1640.78	5860.52	3061.67
18062.1	1777.15	6910.41	1022.97										10481.1	1761.2	2317.94	2453.48
12995.2	6842.99	3704.77	5780.51										11131.6	3149.65	5963.72	6381.51
13679.3	4913.73	3573.56	5629.08										11423.2	5964.18	6020.38	6286.93
15703.8	3381.85	3634.5	5726.36										12485.7	1005.43	5895.78	6382.77
17087	2876.41	3597.85	5681.25										13489.1	6800.51	1208.61	1594.21
11734.8	6785.51	2557.44	5573.55										14211.9	3350.25	3369.01	6557.21
15638.4	3297.97	4588.9	4459.41										14228.7	5024.98	5643.5	1664.74
11852.2	6931.24	4617.24	4422.07										11177.2	4857.95	5606.46	3365.18
14492	4469.76	4441.24	4304.49										13463	6810	1405.94	1167.13
15143.9	4345.63	4591.97	4343.96										14521.6	3396.18	991.17	1659.65
12726.7	7281.54	6818.36	5162.84										15728.7	2820.18	24.2006	2550.7
14710.7	4451.89	1751.66	996.442										15983.9	5572.41	7.97441	2596.12
15870.3	5636.44	6494.05	457.002										14079.9	3416.81	6180.31	6465.3
11811.4	1563.93	4065.72	3564.94										15606.9	2650.23	6121.57	6511.91
12162.9	2901.27	3517.43	6728.49										11434.4	5862.15	6178.33	6495.6
14617.2	4461.25	1809.86	6038.74										12880.4	7333.27	6145.95	6489.37
14860.4	4365.51	3047.76	509.458										13544	1678.69	6174.27	6463.02
16899.8	2076.04	5101.91	3032.59										13501.8	3759.21	6166.01	6512.68
14585.7	6477.16	5960.69	1266.55										15666.8	2866.75	6141.38	6481.99
15662.9	1516.68	5935.93	800.352										16153.6	1616.26	5987.56	6406.35
17054.2	2178.72	5906.67	779.882										11817.8	5803.72	2161.92	4277.15
16748.5	1811.63	6735.17	3056.98										12834.2	7309.79	4500.09	6843.87
17293.9	6200.15	2685.89	3484.93										13462.7	1200.77	3584.56	696.304
17988.8	5944.69	949.434	3758.92										13734.5	4838	3682.11	5807.71
11763.1	6216.98	950.17	3716.33										15223.6	4337.39	5309.63	2688.04
15171.3	2433.13	4987.26	4543.69										11215.9	6553.51	3459.89	2081.49
18020.5	5938.15	5073.99	4582.14										11996	6977.08	3476.84	2096.33
12809.1	633.241	4966.25	4695.49										12912.5	4764.59	6991.92	5161.36
13630.7	6654.3	1799.53	5170.1										13905.6	7191.46	5429.89	1071.72
14581.4	4750.52	6530.12	6833.99										14079.1	3976.92	5286.1	3270.1
16781	3112.83	6619.89	6664.48										14773.2	4992.56	5275.69	3282.52
17804.8	3339.72	2834.15	6952.7										15526.4	3678.73	5315.21	3302.11
14185.7	3540.01	6869.75	487.32										16088	6332.12	5393.35	3293.82
17826.6	3310.31	6245.54	6612.3										15084.9	5036.43	5356.54	3230.16
14108.8	3529.85	4420.93	352.38										10622.6	2759.86	5304.75	3220.8
12073.8	3968.66	2799.09	2705.61										13771.4	7046.36	5447.99	3197.49
17418	6764.23	6508.38	6851.8										14821.9	5184.76	5396.35	3141.18
12026.9	1885.78	6412.59	6862.97										15328.8	5976.01	5442.53	3324.06
13226.1	1795.03	6518.43	6829.82										13506.7	3384.41	5389.05	3393.94
17298.4	3108.48	6476.2	6849.38										13457.8	7473.78	5332.17	3391.94
12034.7	1972.36	316.981	5733.99										13860.4	3496.01	5250.84	4537.97
12669	6342.05	4547.99	5168.11										9505.79	3775.74	94.5649	2802.62
15152.1	6287.02	3444.01	4661.79										11427.6	3603.52	4239.2	5705.12
13652.8	3446.22	5530.37	546.205										12702.8	5385.83	3875.64	4565.61
14775.6	1394.27	5065.44	1189.51										13426.9	2946.49	2250.04	6072.46
13860.5	3452.31	3874.13	1064.16										10730.7	3514.02	4537.76	3660.18
12508.1	734.02	3265.52	6841.19										11623.9	5357.01	4931.41	4999.82
14037	4031.48	3631.61	2408.23										15055.4	7184.05	1082.65	3425.03
14509.3	5309.85	3238.94	1967.72										15403.6	6050.43	2420.91	1527.38
17098.7	5045.47	5543.38	4078.66										11309.9	5950.46	1595.52	5480.91
11986.2	4312.8	147.748	84.7595										13097.7	1672.29	3870.84	6322.59
12050.8	2021.88	2179.17	346										14124.2	3339.73	2856.2	1643.99
13712.8	3496.34	110.331	2204.18										16114.4	1833.04	1379.11	6206.72
14431.1	5480.58	3667.84	3212.84										11611.5	7468.13	1278.61	6205.06
11613.2	4271.26	4541.19	4937.57										12295.9	3024.55	1311.72	6335.97
12426.2	761.699	4586.25	4947.47										13019.5	2070.54	5169.96	2220.32
13271.8	4315.59	1875.75	1614.65										15298.8	6101.57	6883.27	4596.49
14207.5	5782.04	1885.8	1718.4										15627.3	7141.85	671.749	3505.01
13332.9	5281.48	1961.79	1705.38										10669.1	4274.98	861.196	6793.98
14549.1	5280.69	6785.44	1698.79										12580.2	5356.23	4203.98	154.347
17525.9	2189.75	6070.03	73.2794										13168.9	2125.67	4110.45	198.231
14967.8	4369.27	1415.32	4939.5										15625.6	7319.41	5789.51	1866.17
13273.4	4217.08	5942.62	6224.05										11655.7	7504.96	5800.52	1924.44
15442	2958.54	2567.51	5350.37										11303.8	4840.43	5863.62	2023.14
16835.9	6175.37	2442.82	2454.33										13334.8	7436.5	4434.27	1369.45
12536.6	6857.06	2380.35	2441.09										14207.7	3970.36	260.553	5370.3
17720.6	5088.37	1900.13	4662.83										14723	5952.99	5332.99	5362.31
13193.8	4169.53	117.457	2216.67										9270.13	2728.76	3412.96	6020.21
13577.4	3625.4	4408.46	6694.54										11873.4	4938.28	4974	203.416
16424	681.514	3451.92	3484.33										12155.7	7458.48	3734.53	2141.23
16450.9	656.902	6491.67	217.625										12343.7	3448.13	3666.34	2118.89
12842	2907.41	1206.34	1219.56										14001.7	6612.14	794.055	1641.69
12187.1	3249.21	1218.55	1196.02										15007.5	6039.99	1889.78	4990.32
12431.7	7305.16	2369.52	111.35										12419.5	1767.29	1917.39	5139.66
17620.5	5442.27	2520.62	4441.5										12325.9	3395.48	6637.36	1320.32
18038.6	961.555	4387.89	6309.22										13940.3	6598.68	6482.31	5440.68
14641.1	1251.96	4839.76	5605.59										15127.7	1288.62	6767.06	3885.29
14395.4	6904.56	1483.62	5519.27										11420.7	4813.9	6777.4	3769.74
15777.2	2761.95	677.015	5316.41										12922.3	2277.95	6633	2679.61
17983.3	4512.67	1841.29	4729.27										13818.7	6583.12	1906.75	4320.53
12112.2	1993.07	4166.95	1692.27										13937.4	4602.93	6670.89	1501.4
15834	2686.44	4278.57	1598.17										9707.32	783.06	1475.69	1603.51
11862.6	6868.34	1764.7	4703.4										9904	1681.17	2904.22	5029.79
16976.9	845.802	1079.06	6693.65										14495	6885.54	2924.06	5038.07
18317.9	4452.91	538.856	6226.88										16129.5	3504.27	3016.58	5070.67
13381.6	3058.23	6967.75	2452.69										10162.3	2806.04	6411.39	6115.94
15667.5	2754.82	6943	2427.16										11759.4	3323.84	4530.12	5510.99
15988.5	903.013	1203.47	260.663										12936.9	2035.75	6330.48	3741.69
11977.2	1304.27	1079.74	254.358										13432.6	5257.12	2354.24	5871.99
14572	5680.17	866.894	5886.61										14063.7	6166.31	2367.35	5878.33
11931.5	1407.56	759.011	5703.2										14835.6	5824.51	2329.7	5845.39
15140.2	2424.01	811.253	5805.33										10129.2	2744.68	5635.47	3718.54
13713	2699.17	804.073	5810.23										11650.4	3212.92	3973.59	1887.92
11727	1133.69	1003.91	5811.95										12142.2	4670.93	1584.32	1043.8
11818.3	6955.62	5216.99	4825.14										12810.1	3360.02	1907.02	9.22571
13101.1	6212.62	5125.36	4931.46										13721.8	5362.91	1958.73	48.0186
15861.8	5922.95	1211.84	4720.93										15969.6	3447.91	4327.97	397.632
16233.6	1647.17	1196.19	4761.18										11903.8	6431.7	5985.54	1189.4
11796	1186.67	5568.05	5283.23										12917	3091.44	6543.11	5625.77
11774.7	2147.16	3343.86	307.305										13966.6	2981.36	1472.72	3556.7
11916.2	6805.92	3292.07	455.374										10018.4	4946.89	2044.39	5580.25
13110.2	7032.25	648.236	3220.01										11685	3289.65	6531.22	6331.47
15003.2	2489.75	6367.85	3717.11										11652.2	6806.69	5748.5	4278.13
15808.8	5313.51	6352.62	3781.73										12253.2	5942.41	1382.05	1527.53
17620.2	3541.48	4421.21	1311.88										13303	4102.81	5285.9	240.352
18054.7	1976.24	5771.91	1183.24										11898	6350.42	5314.08	176.341
17610.3	3572.62	5738.92	1288.57										12094.5	4786.12	2102.71	5335.73
13646	4440.64	5845.12	1231.41										13816	4450.32	2072.08	5349.94
14501.6	2424.16	6720.31	5840.4										11698.5	5374.43	5649.75	421.448
16509.4	2413.93	6646.12	5814.52										14065.1	991.051	1303.68	3489.7
13818.9	3493.16	5286.04	6750.16										12417.2	5845.5	2607.76	3040.46
15643.3	3321.85	5823	5685.08										13065.9	6182.39	4142.14	6816.67
14905.8	2191.18	6678.46	4845.04										13862.2	5095.23	4988.4	5625.08
15891.2	2961.16	6590.49	4799.52										14233.2	7520.94	3250.01	2061.42
17913.9	2287.9	4107.28	6680.68										15146.4	4693.11	5476.77	5393.08
13761.9	5231.93	1971.15	3984.76										9724.68	3619.38	504.506	5092.8
17883.6	2243.07	1938.83	4013.07										10396.4	4848.29	5169.91	1509.32
18369.4	1366.66	6422.93	4219.18										11463.9	4904.14	1534.44	5934.86
13514	3585.1	189.582	163.256										14049.3	6526.27	1532.31	5802.57
15079.3	2361.46	223.533	188.116										15164.1	2578.07	1569.46	5868.01
16960.4	6548.22	6007.69	1969.68										9628.45	5647.43	4408.51	1784.79
12991.3	5945.44	3988.99	2280.33										13021	6041.52	6845.28	4006.28
12210	1121.12	4066.03	2386.1										13242.7	4123.3	2920.66	5463.97
14452.3	5095.56	5354.65	3291.79										11668.4	3422.48	6008.29	2932.29
14579.3	1304.08	1231.65	332.976										12944.9	5986.94	2509.07	161.031
13829.3	923.658	1137.56	4358.83										11530	6026.12	937.571	2548.91
11642	3363.04	713.006	1085.97										14499.4	5547.81	55.2062	3926.44
12788.7	4830.63	2509.78	4809.4										9640.13	6184.31	2877.12	5900.63
13865.2	5230.35	4040.34	4272.96										10664.8	1967.34	1393.41	6521.77
13036.7	6499.29	2710.46	3691.54										11546.5	5005.08	3741.49	4014.82
13085.2	6536.7	3378.57	2729.63										15006.9	3700.04	987.601	1405.57
15177.5	2525.11	3443.82	2740.89										9692.26	5972.05	4585.91	6454.98
15965.2	3822.92	2839.34	4874.15										10895.8	5127.53	1497.14	2672.2
17762.3	2398.3	3210.72	6821.58										11498.9	3500.07	3326.51	877.91
14515.4	6260.34	112.603	1562.29										11905.6	1512.04	5899.86	1910.28
17670	6097.06	6078.38	834.344										11733	4859.21	2147.51	6006.49
17532.9	3238.74	6169.73	896.502										12909.5	1440.72	5881.99	5716.1
17696.7	1522.81	4879.76	1872.84										14535.6	5712.76	2966.02	618.911
12044.5	5179.4	4964.25	1852.99										9367.54	4862.45	3858.91	1537.26
13277.7	1702.2	4925.79	1947.79										12764.2	1442.95	1908.59	2096.43
14825.2	4936.61	1550.4	975.421										14589.9	7445.81	3010.06	902.117
13615.4	820.691	2686.44	4401.07										15006.6	2530.1	4947.74	3646.91
13677	4838.05	6603.91	3028.51										9332.85	4841.75	5766.43	6876.53
15183.3	2367.02	2573.66	1759.94										11045.3	3563.45	5703.84	6815.34
16956.5	3967.78	2345.13	3351.99										12199.7	4074.16	2029.61	6930.75
15398.1	1221.83	563.849	6555.18										14184.3	1100.51	2184.08	5683.15
17491.5	1422.78	4262.09	3969.78										11553.2	3487.72	1989.46	5648.75
17798.5	6444.08	4674.8	6718.39										13260.9	3434.87	5232.37	3486.01
12041.9	6639.83	4025.22	3963.33										10698.4	6402.29	3256.54	4734.52
13289.7	3239.97	1919.05	6802.62										11895.6	6384.99	3360.94	4790.66
14646.3	5969.11	4530.61	1050.21										12697	3983.32	6567.62	3954.07
14903.1	4979.55	4507.81	1250.71										12999.5	4872.72	6532.41	3963.99
12013.6	6738.8	4756.5	1143.13										10819.7	5721.26	6583.34	3917.46
13310.9	3329.65	4525.69	1196.51										13019.5	5029.08	4662.37	4426.3
13531	924.291	6907.08	4176.35										13894.1	5789.78	1663.79	4365.32
14855.4	4864.91	3045.24	377.002										15955.5	2659.75	1616.86	3533.92
13391	3224.38	973.136	1241.4										13412.7	3633.02	1323.73	200.379
13592	908.71	196.188	2250.65										9998.41	679.725	5260.92	4598.6
12403.4	6649.53	33.0152	2185.13										11819.7	6059.52	3666.22	6466.15
14350.3	5161.8	22.4576	2298.98										12941.6	5980.69	1182.79	2872.5
12315.8	6725.26	4374.42	927.535										14264	5759.29	241.687	1492.07
14875.1	7395.9	4435.57	911.001										10011.1	741.064	269.427	1648.33
16318.9	6025.91	3668.83	6345.79										12342.7	4367.49	555.216	4067.55
11828.6	5410	3497.11	6336.46										15403.7	2857.84	5397.59	71.4443
13097.7	6509.56	3657.56	6215.57										16086.3	4435.53	3645.3	5372.7
13162.8	5097.68	3545.7	6287.69										13787	3328.99	3579.26	5352
16084.4	2794.97	3522.28	6278.15										11210.6	6922.24	4207.81	5795.37
16944.4	5177.61	3495.39	6282.09										12123.3	1544.47	6430.88	2215.12
14896.8	4837.33	3530.82	6266.81										13734.9	3291.29	5332.09	1176.79
11616.9	3240.11	3476.67	6101.15										14849.4	4322.47	6864.5	3551.98
15118	2962.89	3530.39	6139.47										13812.2	3187.36	1176.82	3838.01
14245.4	2380.9	3477.62	6182.66										15842.4	669.47	5191.23	3263.56
14908.4	4896.46	3434.74	6204.87										9704.88	907.986	5263.83	3200.61
14874.1	4910.5	3250.4	6064.38										10971.7	5235.11	1811.87	638.193
18064.9	3292.95	5292.86	1739.34										12251.8	6674.01	1827.38	455.273
15125.1	989.736	5131.81	1703.07										13998.7	1650.76	634.77	717.882
16384.4	1368.1	2481.42	1992.31										15715.3	1038.75	3613.06	3515.2
12727.8	2927.24	4173.4	4718.12										9648.14	809.825	6577.2	2328.67
16066.7	3813.7	4112.91	4893.56										15723.1	956.198	460.946	2774.01
16540.7	5958.99	6107.39	2401.01										9529.42	866.778	3381.73	4035.01
11726.2	3517.66	3686.88	3666.32										11707.4	3406.74	3443.95	4045.48
14217.5	5446.81	831.354	2948.72										12305.9	5208.07	3584.83	4044.27
16954.8	6483.46	3414.62	3447.05										12546.7	2428.42	4157.49	2684.4
16433.4	3088.02	531.108	5747.85										15399.7	3981.57	837.848	4104.3
15745.5	3744.12	1869.21	4581.59										9382.13	4067.75	5910.37	1485.15
16268.8	3127.86	5227.22	4622.67										11145	1755.55	6068.33	1533.31
16593.8	4267.88	1460.53	3045.06										11560.5	5827.41	1014.4	106.745
18191.8	1603.83	1059.81	6534.16										14750.1	4388.39	4216.59	2905.04
15768.5	3751.26	6100.46	1366.97										9423.58	4090.43	4242.17	2924.67
17087.1	7195.89	1174.71	4053.06										10504.7	6491.74	4302.01	2881.91
15812.2	3338.67	1056.78	4017.8										14227.2	6672.87	352.858	4228.63
11586.2	1725.65	3432.24	6251										9489	3992.88	5605.94	6432.08
13625.7	3303.17	4213.67	673.084										10979.3	5650.78	6982.89	6884.73
18114	2332.42	5602.49	458.522										11638.8	5895.35	3884.09	3457.04
13625.1	948.018	4092.64	2503.16										12580.2	3172.66	3885.4	3435.3
13629.8	3442.64	2331.32	901.387										13309.5	5104.86	6205.5	2572.96
11828.4	2629.8	2513.63	6035.3										14096.3	1530.26	6082.4	2587.19
14480.5	2543.52	6201.68	1554.03										14704.3	4621.44	2644.23	762.94
15737.4	3166.48	4180.74	288.98										16075.9	5674.75	6185.8	3792.02
18343.1	2282.04	6330.41	473.067										13222.2	5037.87	6616.41	4860.68
14735.6	4609.42	6203.63	403.395										13883.4	2805.12	6709.68	4934.91
14321.2	6719.24	6221.19	448.19										14019.9	5868.2	1875.57	4045.79
15600.8	978.674	966.719	1305.43										9802.89	4863.38	5028.58	6985.15
14530.4	2567.46	4688.32	4989.88										11505.3	2766.06	3694.05	6040.01
14707.2	4479.19	3604.94	6793.77										12944.4	6084.67	1319.37	5231.86
13869.9	2868.43	509.865	579.714										13453.5	3369.09	1328.52	5297.18
13290.3	1827.76	6232.22	1080.87										13878.6	5346.75	1316.87	5221.48
13871.8	5932.33	6258.7	1145.03										14683.3	3099.68	851.329	2672.15
15523.5	2427.84	2893.76	3402.15										16022.8	5605.07	6479.62	1869.05
16188.6	6476.82	3004.4	3509.44										9274.35	4651.37	6538.29	1806.93
14025.7	3567.74	1444.54	6335.73										13460.4	3410.19	2786.9	4489.48
14723.5	4921.29	956.872	3185.77										14225.3	1786.18	103.008	3601.61
17974.9	3130.89	6537.29	6815.4										10444.3	4409.23	478.931	1254.4
18317.1	3850.59	6711.84	6731.98										12475.4	3623.71	386.517	1194.48
14792.2	4929.98	6825.53	6635.07										13296.8	3491.54	5580.09	636.399
11739.5	4080.48	6643.86	6585.61										14459.6	3803.77	1925.27	1334.23
16991.3	741.525	5879.36	6067.56										15692.2	5053.94	737.278	5087.21
13970.2	2288.33	2695.44	320.266										16057	4292.37	971.671	4861.17
15648.3	938.258	6694.51	5836.39										10658.7	4819.54	887.056	4957.55
15646.9	932.471	4497.59	5323.17										11297.8	7100.95	776.156	4969.4
15369.6	905.595	261.055	3969.45										9696.23	2070.54	5318.91	1279.27
12308.7	1833.35	425.861	3821.91										10601.8	4794.35	5114.42	4517.74
12296.7	3859.42	1352.76	3653.19										13224.3	2526.02	5267.04	359.371
14840.2	6062.22	4741.7	2875.93										13112.7	5311.28	5196.8	424.953
15093.2	3451.57	1434.95	2416.95										13484.6	2476.86	1973.73	1050
16083.9	5800.91	1603.02	2253.11										15763.5	7173.52	6582.63	4894.51
11607.5	4641.21	707.932	1650.07										9293.91	4317.86	6553.39	4979.92
15540.3	956.594	3547.97	5773.14										11701.6	4888.57	6261.49	6199.94
18317.9	3965.21	408.205	6014.19										13813.4	2105	2183.03	3196.18
15209.7	4840.53	444.58	6062.78										9514.3	6678.82	5170.01	6074.92
16208.4	7339.07	3526.17	5139.66										10657.6	2909.63	5931.51	745.072
17495.3	2130.6	6578.74	2900.79										11989.2	7160.2	3332.7	3584.04
12961	2788.76	6707.12	2932.58										13527.7	1453.55	2891.44	2269.44
13959.1	3525.08	2773.98	3947.46										13729.1	4853.02	2964.41	2149.09
12583.5	6443.51	4762.47	1925.35										13812.5	2174.31	5791.48	745.156
13747.4	5207.64	4781.05	1914.44										14459.7	3824.9	3193.23	2039.45
15694.9	935.081	4719.14	1898.28										15249.8	3593.53	3924.12	3365.76
14244.1	6843.44	4757.35	1764.94										9381.28	6694.1	3838.74	3345.33
13295.9	4262.41	4767.09	1811.27										10409.8	676.028	3847.32	3375.47
16599.2	3654.05	4726.5	1753.35										10687.2	2796.29	1532.03	760.465
13627.2	5358.62	4693.74	1760.46										10619.5	4869.72	30.5015	4162.37
16567.5	3572.08	4491.59	773.448										14310.6	3928.68	1496.8	2146.76
15777.2	4287.23	2764.02	1021.11										9697.16	5748.05	1439.64	2062.86
16596.3	3457.31	3250.85	2403.1										13815.3	5477.64	2825.1	2613.26
16787	831.12	6114.95	5544.94										9556.54	1345.01	973.791	5367.56
17333.7	7004.79	572.441	3452.48										9909.68	5247.87	1646.71	910.829
14934.2	2023.76	3698.88	1267.59										11256.2	5638.74	3517.96	6371.2
17668.4	4302.96	3381.95	1092.01										13109.2	4872.44	5108.35	4456.14
15606.8	4112.03	748.314	3571.44										15507.1	3685.85	1564.07	609.083
17622.7	4253.85	5279.92	2832.5										9569.21	1334.62	1544.39	608.741
12920.5	6796.13	6820.1	3349.8										11759.1	4973.85	2770.22	2374.06
14915.4	6666.46	6837.46	3465.56										12472.4	4262.75	3517.04	201.812
15616.3	3751.72	3185.97	3051.95										13059.8	4846.92	2369.18	2562.14
13139.4	958.631	3679.45	3460.04										13115.5	2310.74	2052.58	6130.62
15085.8	5515.89	4359.1	3583.01										15775	783.676	3273.15	962.563
11668.1	3117.91	4409.39	3471.9										12407.7	5387.25	3222.86	978.511
15641.8	3813.62	4250.91	6190.06										12823.2	3358.32	3183.53	941.808
16305.8	1693.59	6068.65	923.316										14808.6	5185.98	5655.98	1956.91
13859.4	4149.27	6006.09	956.77										15447.4	2900.53	6381.16	3640.54
16277.7	1805.98	5054.13	3046.06										15577.3	1950.8	4092.9	4066.57
17838	7411.8	2863.78	5326.14										11235.2	803.355	3937.11	6146.42
13899.6	4094.97	2907.32	5301.82										12974.4	4314.1	2362.58	1790.03
13872.6	4301.28	2842.39	5098.12										11241.3	908.497	557.555	2936.58
17551.9	2477.56	2944.45	5280.43										14795.8	4209.8	3684.71	2111.58
12864.1	2974.69	2988.13	5216.24										16102.1	4548.28	3748.87	2134.95
13858.8	7045.09	828.027	3459.89										11864.8	1953.12	5482.73	5189.42
14807.5	4903.02	4438.83	1864.22										14304.9	3114.06	5584.59	5181.13
14966.6	2720.28	4311.2	1863.79										11827.4	1980.56	6003.55	4780.66
13848.7	7074.88	4381.23	1940.67										13172.9	2889.27	4426.69	834.443
13900.3	5999.55	4419.65	1878.01										10762.6	7396.31	4338.6	900.016
15724.6	5360.3	3664.28	5924.85										13646.7	3503.51	3347.04	2634.7
12870.7	7298.18	5908.73	1162.24										14246.3	1103.32	1.50086	4679.57
13513	6376.97	863.72	1725.68										14803.8	5805.28	5598.39	1524.47
18212.2	2602.26	831.55	1589.63										9953.47	1084.58	2630.28	4905.37
13950.2	3826.4	738.626	1562.58										10613.3	4422.4	1550.83	5722.57
11823.5	1371.3	792.241	1640.96										13764.9	3539.03	3859.41	1500.59
14263.6	1485.03	883.038	1707.37										14254.7	1039.21	3811.6	1492.64
12308	1775.34	870.947	1647.39										11068.1	5659.17	3862.35	1639.65
15814.4	2355.26	954.702	1614.46										9529.29	6984.6	3824.95	1583.41
15565.4	7073.74	847.149	1686.81										10833.7	2402.84	4937.56	4889.38
14748.4	4533.8	991.933	1815.59										11114	4993.44	5978.03	4228.91
16252.1	3893.16	1025.83	1752.12										12363.7	6503.5	5962.12	4114.74
18204.9	5924.65	931.797	1608.63										12918.1	5322.15	2292.89	1968
12246.4	3744.44	822.654	1616.54										16063	5613.43	1020.06	5752
15813	2306.56	708.176	1607.98										10817.8	7465.83	6183.91	5945.67
12263.5	2348.53	810.924	1650.89										15580.4	1973.21	1810.05	6572.97
15654.7	4387.86	790.247	1595.91										15994.1	5360.95	6916.49	2818.29
11606.3	3297.99	4137.84	4192.7										11012.9	6456.81	6982.62	2873.25
12040.3	6475.37	1368.09	2799.66										11858.1	6056.27	671.377	2355.87
12377	5770.72	1251.73	2713.18										13794.5	6433.26	2237.72	2885.02
12398.4	6334.15	4728.89	5708.43										11313.7	4880.7	2238.61	5314.24
15367.1	3364.91	1634.19	366.849										14504.7	4319.15	2323.22	5226.39
12731.3	5205.48	1635.89	453.881										11151.6	2130.97	984.991	2962.87
14364.8	6587.35	1732.04	426.179										12182.1	5677.77	233.095	1625.71
12700	5257.77	2505.21	1081.51										13891.1	3034.03	1670.74	5235.04
17654.3	925.449	2536.61	1159.68										13857.7	6075.93	1617.34	5215.84
13456.3	1498.57	2365.46	1154.66										13223.4	690.037	1567.23	5244.04
11946	6579.95	895.876	6620.43										13103.3	5795.77	5706.85	4554.1
16261.8	3899.72	5999.17	4840.21										14719.2	4614.02	806.304	293.215
18148.8	6140.93	5003.1	1894.72										16128.2	7469.54	6005.92	3546.34
12361.9	6585.28	3654.19	293.718										13091.7	5751.5	1191.9	6105.34
15368.7	4825.89	3247.44	5179.71										14489.9	1218.08	1098.44	6106.41
12132.4	1505.86	4598.76	2800.16										9693.17	2394.12	1217.66	6096.47
15429.2	4933.86	2958.94	1124.85										10121.3	6455.26	121.684	2102.91
12130.9	1989.22	1733.91	4782.53										11676.8	4424.45	1821.41	2861.37
13878.6	2125.25	1758.01	4853.28										10085.6	6411.81	1752.78	2654.35
15455.3	4949.78	4170.97	589.536										13052.5	4178.19	4001.87	3710.42
14010.1	4018.16	6410.25	3749.61										14704.8	2702.88	4040.83	3682.51
15775.2	5573.87	2605.36	5430.16										10818.9	920.49	1318.64	2579.73
16829.3	4367	6432.3	606.575										12488.7	1609.17	3300.66	2540.28
16923.6	2431.19	6351.32	562.52										13724.1	5509.11	3139.19	2381.35
11977.1	6043.17	6322.25	5247.13										14009.5	6196.73	1757.68	1801.09
15425.6	4950.73	4578.23	4074.03										10112.6	6464.68	2835.44	6632.82
16988.5	2470.73	4538.78	3952.78										10949.8	3138.29	4681.17	1208.42
13680.8	4156.3	6078.7	5823.13										12504.6	1681.26	3460.84	4204.18
18370.2	6146.95	6037.55	1672.4										13150.1	4932.41	275.252	3258.58
15062.2	6500.36	6065.21	1775.95										12424	2486.86	3711.41	1502.49
11630.9	847.99	3974.45	3608.05										16096.8	5255.95	257.806	327.458
11994.6	4915.85	4051.6	3644.29										10122.7	2625.58	4967.08	2592.15
17964.8	1343.38	1792.33	584.252										11704.7	2371.98	3915.13	4765.55
12127.8	2434.68	6020.75	2790.94										15282.3	3550.11	5129.56	3976.45
14385.5	5194.03	972.523	557.245										9781.38	2436.88	5345.11	2291.31
14951.3	3428.28	1113.93	453.802										15509.3	1960.93	328.891	340.295
15488.4	4054.13	1071.73	423.934										15594	4949.69	6527.15	1898.51
14184.3	3922.52	1038.36	430.875										10932.6	5097.82	5746.56	4720.17
14888.6	3332.9	2168.72	351.999										12014.6	4445.59	2540.76	5064.68
15025	4641.17	2181.23	5784.96										13717.1	5439.97	5832.06	192.245
11879.9	4748.41	2214.45	5722.94										15241.6	3488.68	285.658	693.712
15366.6	4910.94	5455.51	6158.91										15498.5	1890.46	2728.36	6614.67
12042.8	4927.52	6792.56	5906.46										10020.6	5132.35	6281.1	5799.83
12301	2556.99	1152.88	4775.85										12843.2	7295.81	6078.88	5875.08
15406.5	4895.8	1259.64	4711.86										15469.6	1956.17	6335.64	4787.69
13575.2	2361.93	3144.17	6857.65										11482.7	6999.05	3573.25	6979.57
14897.1	4125.27	3237.49	6762.64										15560.3	4894.94	5000.6	6249.87
14597	4313.01	207.041	825.412										11037.3	4934.47	2735.22	5282.31
15964.6	6607.46	6087.91	6641.41										12136.5	731.862	3870.47	5610.09
12370.9	5182.66	1844.38	1846.26										12074.8	3515.89	5758.59	2682.9
12341.6	6445.44	549.822	1608.79										13717.3	5840.11	21.2438	775.533
16221.7	5945.34	531.44	1422.87										13959.3	3289.82	10.5847	786.261
14088.1	5684.68	6401.15	6333.84										14352.4	5794.11	93.3829	789.796
13776	3249.85	6345.65	6319.82										9614.86	2532.1	6344.04	3606.04
12123.8	5467.53	4974.04	4385.87										13193.3	5958.76	5648.97	2489.7
13525.8	1031.23	5837.55	2163.41										9472.39	5273.03	5622.85	2645.39
14515.2	1629.16	5810.71	2133.59										14283.5	1745.1	3262.18	796.632
17172.8	4305.02	1171.69	3426.59										13490.6	1804.2	4175.05	3138.83
16997.4	3419.64	6484.29	3801.73										14469.6	3598.46	2973.31	1191.56
12198.6	2297.73	6392.97	3898.79										15793	7369.55	5985.93	3056.4
13621.5	7117.19	4126.8	4987.59										10008.9	3849.32	1361.44	2921.16
14900	1528.08	6087.39	2239.43										11029.3	978.89	1304.81	2855.4
12570.4	1545.09	6158.74	2250.61										11133.7	4766.35	1305.01	2963.17
14882.6	1501.12	6151.07	2297.32										11972.1	3428.78	4784.42	4027.68
13707.1	949.459	3468.53	4984.19										13388.7	5624.09	1431.88	4861.56
14859	1536.46	367.492	6715.32										9999.4	3779.95	1752.11	1743.09
11827.6	3379.12	4362.82	6929.36										13911.9	3247.45	1724.81	1720.79
17721.3	5663.96	581.306	5539.88										15093.9	6029.84	3358.41	2307.37
13833.8	3208.95	5694.31	3965.22										15907.6	1196.16	1946.58	1475.06
14939.6	4011.46	5712.9	4028.9										9684.03	6149.52	1894.67	1366.72
17147.5	1636.71	5742.03	3915.59										15052.8	6014.04	1971.88	1322.85
17099.1	3302.22	5737.4	3867.66										15938.7	1324.37	860.02	1056.61
14447	833.481	4479.28	5319.57										10742.6	5057.14	5619.27	1230.83
14878.4	5425.99	4602.07	5432.49										12377.8	7433.09	5594.82	1189.66
15937.9	2569.91	2378.54	5499.11										12873.1	6169.05	1756.65	5294.24
13441.2	1326.73	1490.54	4238.18										15518.2	4882.22	6697.71	6191.65
14874.4	5494.7	4423.14	3087.89										10134.3	6306.11	4488.71	4082.48
11872.1	6630.52	4403.08	3012.19										11422.1	5559.52	4539.2	381.737
17475.8	3992.01	3130.92	2170.55										14907.7	5829.18	435.939	5969.22
18046.8	5751.22	547.741	5461.96										10726	1182.57	230.533	5652.49
12110.1	1457.71	507.773	5406.11										11356.1	5526.65	297.46	5650.08
13917.3	1686.3	426.144	5421.72										12216.4	3335.7	355.626	5669.65
15678.2	5716.75	1345.61	5452										12681.1	7228.15	1833.03	4321.74
12701.8	5431.06	375.188	1343.69										16066.2	1368.41	1791.78	4150.99
17416.5	3911.36	355.778	1303.17										13175.9	5774.57	2112.46	5881.12
13878.5	5410.73	470.174	1269.94										13854.4	3374.86	2104.14	5835.1
17065.6	3256.9	489.17	328.575										15998.5	1327.99	2051.5	5952.43
16720.9	2519.89	3788.69	1763.53										9403.86	1056.24	4593.8	6628.92
17637.1	5892.67	3877.84	1602.85										11134.6	4853.94	3735.84	1646.51
14513.5	5171.85	5064.56	1409.07										11227.5	5354.51	1790.74	3635.52
16661.6	2287.67	6901.94	2263.23										13019.6	5980.07	6683.71	5964.35
17537.6	5993.68	278.868	3857.26										13895	3421.77	6628.7	6005.72
15091.2	6118.91	2952.98	6911.08										15004.9	7244.66	1733.6	3031.72
15667.5	3296.97	2934.68	3810.02										9516.52	728.469	3321.13	1552.03
18089.1	4523.64	2465.67	4155.55										9555.15	4402.97	612.944	5240.37
15268.8	3275.02	726.848	451.592										10122.2	2557.03	2520.21	2201.18
13451.8	5876.76	694.809	428.889										13326.1	3098.53	6976.21	1019.57
16116.8	5832.64	577.862	6380.79										13775.9	3485.97	4944.35	3308.14
12657.7	5414.44	556.545	6439.07										9517.87	823.108	670.966	2132.4
17048.2	700.953	2174.4	340.659										13808.8	3584.69	6660.79	4923.78
13172.5	5760.79	2990.46	1855.25										14369.5	1517.4	6548.02	3489.36
16809	1707.27	1282.19	6783.91										15165	7244.34	412.69	101.376
11802.1	1502.78	5093.7	5256.51										16161.7	1751.62	4308.28	1889.73
16722.4	5032.47	6907.78	2352.38										9621.47	1302.04	979.883	520.395
17473.5	5917.45	359.344	4602.98										12092.7	5884.12	4544.55	747.566
13524.7	2376.84	1365.88	5580.58										14675.1	4460.97	1447.04	5147.12
15139.5	7380.13	717.028	157.462										14810.3	2296.81	1022.81	1100.32
12604.3	1975.86	3726.38	4689.32										15550	6204.11	309.133	2183.87
12898	5725.78	4674.98	3044.08										16089.7	4571.93	393.788	2276.53
14392.5	3001.38	4777.5	3078.71										12806.2	3865.6	2471.85	6447.23
17348.9	1391.03	4573.16	3095.15										14596.7	2008.27	4514.74	4836.96
17333	5741.85	4407.97	3137.83										10752	7426.89	4825.74	2395.87
15403.7	5605.34	4548.22	3318.72										12627.6	4510.5	1894.99	4635.32
14399.4	2039.36	4634.76	3228.14										13396.8	5422.35	6050.83	2136.46
17382.6	3675.77	4617.49	3300.73										14730.1	3020.27	6506.22	6061.88
13131	3507.11	4547.87	3363.93										15964.7	1510.27	3876.37	983.274
16460.1	3668.39	4472.36	3353.72										11137.5	7288.94	5789.35	3218.02
14409.4	1746.58	4357.61	3387.51										12418.3	4755.17	6500.18	785.103
18365.6	2774.55	4371.09	3372.18										13213	3008.71	6519.03	917.363
14388.6	1766.94	1086.83	3558.24										14167.7	1583.49	5685.54	4001.18
17717.8	6698.3	2703.47	4036.33										14813.6	4539.8	2348.83	2001.47
11619.9	3277.46	2695.81	4026.76										16082.5	1576.52	4163.64	6036.82
14797.9	688.174	3189.36	2500.71										11417	6012.88	5069.18	3429.71
11732.2	1212.16	3243.91	2596.68										12070.6	1347.21	5033.1	3389.35
12948.3	7314.03	6693.67	5370.22										14847.7	4557.74	1611.9	550.173
17113.8	7156.33	1116.93	2162.22										15833	2039.38	5768.48	6199.17
14441.6	3980.3	1052.22	1699.26										11296.8	3327.69	6788.82	6877.5
17170	7272.85	1403.25	5797.26										11479.6	7175.94	4136.48	3472.25
17116.1	7174.5	6852.71	3284.48										11595.6	5598.58	3892.22	4453.93
14822.5	7044.14	2447.18	2620										15787.7	2026.02	1277.44	6613.15
14678.8	2701.08	1402.22	4683.99										9850.76	4098.77	1239.8	6458.57
16491	3078.72	6391.43	3383.96										10606	5818.86	367.562	4372.39
14716.9	2682.17	1653.08	2530.02										12074.5	6019.99	3772.67	6574.19
16510.5	2991.69	2076.47	6917.64										13077.5	5580.24	3465.72	6724.81
16918.7	2976.05	1917.52	364.963										10575.8	5723.38	242.306	4903.54
16635.1	3053.72	6392.81	3351.05										13616.6	3255.67	727.321	1270.68
14156.5	2396.91	960.56	2100.7										15740.4	1441.57	890.78	1248.78
14669	4060.69	217.099	4475.9										10164.4	4567.73	5327.1	2769.01
17510.1	1330.99	230.549	4484.27										13977.4	3814.76	5379.76	2851.07
15417.9	5537.04	338.483	5107.51										15422.5	3940.7	3381.49	681.795
14059.1	932.072	6903.2	4186.71										10561.7	5660.54	2556.77	3630.1
16068.8	4042.29	2386.74	5290.67										12716	1669.42	2618.22	3588.14
16138.4	2440.67	2395.31	5294.39										14378.9	5369.38	2706.58	3639.04
14282.9	2099.04	235.016	2077.5										14464.9	4596.1	6188.99	79.5538
14181.5	2109.66	937.616	2969.54										12574.6	4195.99	6858.05	6746.32
13685.9	1252.82	5632.49	3892.51										13229.4	2856.35	6778.37	6792.05
16873.7	5592.52	367.313	5436.53										13698.8	3170.5	5045.58	6678.18
17384.4	627.119	652.416	39.2548										14476.9	6412.24	3020.18	6875.38
14144.9	2146.76	687.491	100.029										10872.3	1394.33	3019.97	6876.19
15006.3	4107.43	620.79	119.188										12360.8	2497.79	4448.9	2505.03
17146	7242.2	3495.71	2407.77										15816.4	3948.45	4351.78	2543.36
16719	7128.42	5587.28	5375.96										12189.4	4029.57	660.733	3499.56
13270.2	7412.98	5624.4	5413.16										12941.1	5823.9	709.578	3394.67
14782.3	4824.79	98.514	4860.22										9703.19	4658.97	4428.41	743.213
16165.8	2556.32	173.226	4993.16										10714.8	5185.79	6327.22	4328.44
11929.3	7142.01	730.924	3366.56										11291.3	7132.21	1583.69	391.041
16195.9	6956.07	797.654	3469.94										14411.7	5345.57	4589.95	6964.26
17374.4	4576.34	553.591	3444.64										11390.9	7208.95	5635.31	276.566
14077.4	2096.6	523.04	3447.6										12726.5	3696.98	5669.16	364.068
18271.9	5792.61	638.505	3435.94										9368.04	4905.51	4795.38	6037.32
12553.3	3735.94	705.722	3356.96										10949.1	4103.94	4708.69	6166.8
13887	1974.64	674.292	3428.18										11367.1	7145.17	1497.56	2231.99
14392	3412.69	673.182	3425.58										13507.6	5301.98	341.853	6874.37
12065.9	4286.12	641.397	3371.35										9336.78	2404.08	5223.91	6305.28
12023.4	4261.44	692.113	3418.94										11987.6	5508.21	3329.65	6012.58
13484.4	2539.43	737.324	3366.55										13113.4	6723.78	3413.48	6073.74
14528	880.763	725.025	3334.75										13562.8	1774.89	3346.73	6045.76
15774.2	6737.66	682.747	3372.07										14412.8	4748.24	3405.56	6064.55
14454.2	1445.92	3812.91	5596.61										15701.5	6350.68	3417.3	6070.94
14415.9	1347.15	4509.39	3921.06										13781.6	3286.79	6545.39	2628.15
14458.1	880.733	6582.25	2981.62										14943	5942.61	4112.37	6424.14
12331.3	1368.25	6826.07	3016.07										9609.02	4921.89	3881.54	6445.7
17055	1385.87	696.991	563.715										12757.9	1732.06	5353.41	102.387
14483.3	5718.41	3262.75	2456.58										14498.1	4059.97	1485.02	6992.89
15155.1	4159.6	5628.23	952.119										9567	5615.54	1113.63	914.248
17682.8	1985.01	6001.02	5994.52										9737.32	922.344	1147.28	943.802
12964.2	7409.88	1940.75	1765.65										10417.8	3254.42	3376.29	1338.81
17113.3	1665.92	5680.15	653.551										15548.8	4248.47	2243.18	6500.31
13578.5	1824.21	6559.26	3006.38										11110.7	1879.92	5584.65	5364.57
14784.2	5407.34	5298.14	294.92										11637.7	4348.98	1839.87	2266.83
17762.6	1871.58	1835.69	3878.13										12469.5	2481.07	1576.23	3261.56
13373	4660.64	2355.85	2586.53										14742.4	2134.97	2803.55	5566.17
17610	4169.53	2790.85	6581.24										15361.1	7015.84	3422.19	5726.09
17784.1	3863.22	4670.12	1359.66										11057.5	1874.48	4368.12	3290.1
12570.3	7122.91	5486.77	6973.51										12669.2	2331.94	4263.56	3373.75
12619.9	7140.76	5914.99	5109.12										13653.9	3371.46	6100.64	4343.89
15514.8	1299.3	5238.68	4281.97										10562.5	4806.68	6108.79	4238.73
13509.7	5747.57	5502.39	5499.08										11062.7	1929.65	175.543	5509.36
18086.5	5423.39	2469.31	3418.25										12538.5	2495.95	6208.61	3453.23
12001.4	5499.92	2381.29	3406.78										12502.5	4580.29	6207.02	3381.59
14579.3	2426.22	2349.76	3461.09										14961.3	6736.07	4536.1	2039.08
17244.9	1685.56	3252.25	5054.88										9397.43	3366.09	1683.59	438.915
12542.6	5228.01	4627.6	3496.19										11072.3	1963.77	1801.3	320.415
14505.3	6674.54	4698.59	3438.43										12580.4	2635.02	607.648	2493.22
12588.8	5250.87	4694.63	3312.22										14227	6143.06	840.342	5680.14
16783.4	5386.86	2348.36	5214.39										15466.4	1328.26	2562.18	4906.62
13677.6	825.505	5143.39	6957.64										11066.1	1840.29	288.39	1044.72
18024.3	1622.35	214.913	619.887										10941.8	7514.95	2476.75	5910.63
16333.4	6765.52	6582.32	6507.75										15453.9	1230.74	3289.31	2802.26
13294.9	3211.88	456.715	6560.05										10103.5	3441.81	6914.46	3803.87
17508.8	6807.59	437.886	6503.99										10781.6	4915.86	23.6906	3845.66
15992.5	6263.37	435.15	6509.64										10993.8	1947.3	6163.04	1431.41
17469.6	3646.63	2271.63	3870.3										14202.7	5465.62	3186.21	2513.54
13428.6	4935.33	3913.76	3119.36										10183.4	3490.5	4365.41	6997.03
14238.8	4167.71	3737.76	3575.65										11037.9	5139.98	4366.82	42.3616
14978	7268.05	3754.88	3545.51										9419.31	3342.28	4804.74	5606.92
16391.9	644.914	5853	54.039										10472.8	1743.88	4921.39	4239.37
11923.1	2645.51	6129.43	1343.1										14065.1	1400.23	4551.26	4653.9
14999.6	3014.94	2783.03	449.242										9274.52	7264.94	992.009	2252.82
11990.8	6181.32	2665.08	432.384										9531.99	5049.1	3687.44	6636.74
14998.2	3037.21	839.507	5820.22										11397.5	7502.09	4257.31	2448.77
17643	3774.12	594.398	4465.58										13017.9	3530.18	4454.66	2452.6
12313.6	2904.59	4312.73	4479.24										9365.72	7225.73	4364.62	2430.64
13952.5	3071.62	4307.47	4644.78										10497.3	6841.78	4257.96	2897.98
17791.9	2253.88	3934.3	4909.41										13046	3475.43	1411.92	3046.51
11922.1	1356.25	1830.17	417.604										13717.2	3174.07	4378.87	916.87
12582	5306.64	1696.47	396.458										13095.6	1180.38	4310.48	890.911
16409.2	5813.17	1652.47	314.687										14666.6	4033.07	2901.84	4433.35
16858.8	2463.68	5548.18	3682.49										11002.7	4667.65	6777.28	6131.41
13986.2	6782.85	61.2182	5555.07										13403.6	4012.49	6681.52	6154.11
15533.3	1273.97	6151.33	5918.2										15396.4	1992.15	6378.01	3117.22
16823.6	4940.2	595.019	5989										16061.3	5464.6	553.299	2028.52
14611	2466.58	2607.04	2017.37										11254.7	3265.43	481.43	2086.63
15533	1213.12	885.2	783.094										12075.3	2460.41	8.32089	351.83
11915.2	6990.87	4252.92	3709.81										15409	2313.05	6764.29	3307.16
14649	2428.26	4252.32	3728.44										9538.95	4341.58	5387.54	1956.98
16919.1	4945.44	4394.98	3683.88										10104.6	7019.54	3841.32	1826.44
13980.5	6683.12	5477.94	4319.63										11544.4	5935.81	5014.5	2980.38
13662.2	5700.66	5045.7	2711.82										11781.6	1074.94	4903.33	3160.26
18327.4	2546.85	3970.8	1349.25										12042.2	2482.84	1676.28	1649.77
13469.8	5755.93	6818.72	4261.93										13122.6	3955.27	90.2208	54.6694
13294.3	4831.86	6128.8	2733.34										14528.5	1393.53	100.466	126.569
13569.7	5708.19	6574.84	202.548										14481.3	3021.3	110.371	58.0014
17532.6	6462.43	815.395	4528.21										11339.2	7508.06	79.8002	73.9794
11687.4	4379.12	2630.14	6883.28										14186.5	4273.23	5509.85	3762.88
12022.7	4368.59	2689.86	6859.02										14340.9	1014.19	5453.68	6555.6
16604.6	3690.8	2617.81	6925.64										11066.8	4040.6	5731.58	5657.1
16861.8	4802.08	2418.47	2373.99										12614.6	4700.13	4115.25	6755.96
11985.9	2303.87	1091	1943.19										14355.3	1016.08	6995	4906.15
17686.4	1143	6634.11	1628.16										14733	2411.21	56.7475	4979.1
12034	2214.47	344.385	1076.74										9758.79	1398.07	4057.52	1677.03
12191	4253.4	2220.23	2375.52										14456.8	3006.55	5073.68	918.665
11658	5923.78	2272.17	2538.03										15548.9	3428.62	5194.27	855.028
17038.6	4933.13	5691.92	1687.72										14642	1976.55	3726.22	2955.51
14387.3	1886.29	5846.49	1747.71										15644.5	3339.94	82.3909	107.798
14994.2	7161.37	5715.49	1658.25										10823.2	2021.89	5151.29	6662.52
13787.9	6976.54	2522.29	5002.15										11303.7	654.531	5097.12	6662.87
14616	3091.01	2559.1	5132.13										13333.3	5184.53	6992.79	1979.79
16920.2	7411.39	4233.29	2109.77										9270.03	3449.81	6978.84	2003.7
18165.2	6199.68	1068.92	205.781										10779.8	1986.44	1.08884	1923.65
12815.7	2287.48	5246.13	4729.15										15338.5	2214.02	1716.37	6631.15
11761.5	2762.5	6100.2	3304.67										15692	3418.73	5401.07	5201.53
14939.1	5686.64	6508.98	6576.97										16112.7	1156.33	5335.91	5275.29
16714.3	5615.35	1684.93	5610.01										9740.62	1326.93	3795.48	2524.47
16441.3	6654.2	3460.37	4112.42										9754.5	3916.53	5156.66	33.6592
16579.5	2040.15	4455.69	935.034										10800.4	1968.32	5180.38	10.0249
16388.6	6685.81	3971.82	6547.5										13107.1	5176.72	4762.85	6898.37
16451.5	6717.3	3940.05	6721.08										13499.3	1910.34	4955.25	6814.43
16509.3	2969.18	3989.92	6735.42										15458.5	6622.01	4579.84	5526.73
14407.5	2437.16	2206.83	4042.67										15987.7	1010.3	1010.78	6426.78
15284.5	3194.11	4744.96	4545.69										9835.81	3866.44	4595.06	4264.04
16691.9	5688.15	1010.05	4451.15										12135.5	3334.77	4576.2	4253.63
14510.5	1543.87	439.063	1446.4										14055.5	1914.07	1317.76	254.48
12913.7	4915.6	716.552	6585.35										15802	943.415	2035.48	4984.21
16672.1	5558.16	770.722	6650.11										15881.6	4371.98	6392.07	6796.36
16611.9	5547.41	4716.49	1932.3										14143.2	1080.17	5767.12	4888.73
12082.7	5415.11	4716.31	1943.8										9559.28	5384.09	5790.5	160.11
12018.3	5407.82	4963.54	6347.56										9940.63	7114.83	4612.46	4931.56
16639.7	5554.84	4663.92	6922.18										10691	669.61	6664.51	1463.85
16315.4	3320.27	2938.23	5075.09										13209.6	4011.53	889.956	3749.02
14584.5	691.412	2366.79	4715.59										14450.5	1608.1	2865.41	1251.78
16541.3	6904.82	4877.06	1120.26										9608.46	5417.07	5122.56	1936.14
13269.1	3805.71	3798.5	61.99										10248	3530.49	5142.81	1992.29
11956.5	6580.78	186.433	1693.86										14397.2	1602.46	5165.18	1982.97
14676	704.508	2752.06	4621.19										10040.3	2334.11	1826.64	414.854
13374.3	3766.96	3858.68	1419.25										11048.7	929.104	116.049	2061.91
14585.1	708.388	4692.5	5162.39										12299.5	1617.98	69.7137	2198.88
16154.1	1855.33	3707.26	3222.85										15006.2	5198.36	4932.34	1584.35
12729.1	2601.45	3711.21	3139.71										14897.6	6304.06	4879.58	1622.69
14908.7	4200.42	1633.33	512.931										10508.1	6667.54	1042.13	4985.76
17022.3	2543.64	134.172	3205.71										13179.2	7202.23	1964.48	1880.05
14633.3	4147.89	2747.78	68.2521										14893.8	6339.38	2027.39	1841.01
15011	1716.34	6463.51	760.22										12040.4	4407.68	2972.06	1016.49
13783.6	4922.92	2088.08	2834.8										13111	7253.65	4986.85	4617.56
16783.6	5466.7	6872.13	1241.91										12226.6	3394.31	4989.22	4691.95
14696.3	4568.52	4727.84	6851.04										13218.2	2659.87	4937.01	4620.83
14552.2	1697.35	3968.64	3842.82										9703.45	986.583	1946.3	5560.25
14743.9	4539.6	6408.47	2328.93										9706.53	5646.58	1113.3	3517.65
14634.9	4547.91	6471.22	2301.06										10966.9	4486.2	4941.22	766.742
16122.5	903.584	6731.86	3839.14										14573.8	1860.36	1505.58	2997.57
13187.1	3009.05	6590.07	3869.39										15385.1	3406.7	1938.33	5994.44
11654.6	5595.9	6666.6	3728.75										15787.3	4560.41	6460.83	6192.16
13895.7	4381.23	412.767	5116.3										9613.98	932.393	5527.39	1855.91
12771.9	5336.27	562.992	5210.26										9652.28	4493.81	5477.49	1782.33
13892.8	4440.49	2013.13	1823.16										11257.8	7085.11	30.8868	1484
15475.7	3481.85	1816.18	2085.26										13019.7	810.06	2581.52	2279.21
17792.7	1699.37	4977.56	88.1602										13105.1	7344.96	6834.89	3819.27
12600.8	3574.23	3410.55	2690.78										15389.6	6004.85	6235.11	4537.25
15458.7	858.282	3382.38	2731.67										14122.8	1151.09	6295.47	109.05
12560.9	3516.94	3423.6	2768.24										14655	1918.28	5840.45	1398.99
14696	922.167	3404.22	2772.56										9753.73	1239.47	4377.91	2746.69
16715	2251.7	3373.69	2783.02										12528.7	7463.29	4386.52	2857.9
15199.2	784.422	3283.74	2772.93										13521.5	4551.2	4423.2	2906.02
13378	1221.71	3617.72	3736.01										13632.4	5210.05	5145.96	2932.32
16787.5	2335.68	6247.99	4616.46										15566.7	2900.02	420.21	2268.89
17860.2	1752.71	1599.73	2879.9										9735.91	5419.47	6701.1	4250.32
17846.3	1689.98	2067.06	2137.88										13507	5278.31	6984.49	3740.18
12730.9	6737.75	2079.28	2045.58										14787.3	1857.72	719.442	5447.86
14600.5	5164.26	2116.66	4465.95										11667.2	6044.33	5159.34	5936.9
14971.5	2014.63	3509.61	5509.97										13526.4	5247.83	5137.26	5964.34
15599.4	3293.03	2001.24	3222.89										16015.4	2186.29	5128.5	6008.99
17663.7	6635.27	5035.92	1615.58										10259	4641.85	246.423	51.3014
11813.9	4354.69	4426.53	1203.51										12561.7	7273.93	3945.65	1320.33
13751.3	2522.99	4025.68	540.948										14143.6	7436.34	3922.68	1310.34
15038.8	2026.55	4090.58	463.116										9864.8	1360.5	3751.65	4699.46
14984.9	2125.41	4359.83	6033.14										10580.2	1486.79	152.515	3169.7
13156.9	1810.45	4623.12	171.616										11189.8	5603.01	2003.29	5303.78
13888.4	4535.49	4795.59	5206.72										11654.6	1024.1	3930.39	3829.32
14035.6	2181.67	4885.71	6636.61										11605.1	1092.61	5532.74	1306.5
16436.7	3646.66	4933.65	6518.19										13449.9	5725.5	3110.65	5680.77
17369.1	6463.23	1339.47	3211.06										14693.7	2933.54	2987.94	1545.12
12126.7	3140.25	1678.33	5982.88										15483.6	4031.34	6885.04	1301.05
14455.2	4095.08	4860.89	3485.17										9624.57	768.969	6895.87	1373.5
17444.2	737.154	1885.8	1110.75										11743.6	1586.3	6893.88	1360.21
14391.9	4110.7	6787.27	5272.84										12644.2	3587.06	2192.81	3567.36
12783.7	4085.69	822.807	5001.93										14741.8	2859.86	1713.37	2131.97
15588.6	3086.93	887.483	5056.59										12603	7201.67	909.488	3614.92
16489.4	1906.49	3523.67	1890.49										13672.2	5782.84	969.926	3655.46
14883.1	7010.6	3545.99	1879.09										13847.8	654.331	3460.41	1106.83
15627.6	2954.04	6999.88	4278.89										9641	3147.05	3376.09	5324.17
15927.6	6449.07	6744.04	3246.97										11520.6	4028.36	1975.48	2398.18
12341.8	3486.94	6818.98	3258.3										9641.72	4678.03	1928.71	2418.84
12131.1	2772.99	5108.4	4089.04										11768.7	5209.97	3635.4	5544.41
16390.5	2819.78	6139.88	2098.42										13989.4	1932.86	5273.81	4806.95
12255.1	3439.59	4501.53	6130.5										14816.5	4976.86	836.714	4616.29
16338.3	2735.71	757.324	4718.79										12374.8	5358.01	2924.35	2571.17
13730	5808.64	4356.56	559.57										14865.2	5087.7	3754.88	2286.21
16430.7	2782.99	6934.09	5091.14										10950.1	6978.52	2840.87	3426.9
14897.3	6048.46	6963.6	5112.48										15477.6	3313.43	779.054	3919.53
13475.6	4216.17	5883.08	2823.63										11074.2	3650.09	2296.04	2102.53
11778.1	3329.31	6026.71	2258.57										11128.8	6932.58	5169.87	4752.03
13553.4	4002.88	6084	2208.11										9381.89	3584.29	4306.5	2545.63
14221.4	4659.28	5749.53	2854.54										11629	2354.42	576.493	1372.97
14280.5	4627.18	1662.56	3176.5										15307.6	5601.91	4797.65	2540.83
11774.8	4425.87	1679.1	3107.5										10852.1	5551.53	4818.04	2499.49
13744.9	3596.44	3534.33	4791.72										11323.3	6598.74	4629.89	4082.44
13462.6	4010.59	3644.76	4862.55										11866.7	7507.7	4674.91	4166.74
13145.6	1646.5	3618.7	4777.73										13860.2	1119.34	1241.72	3163.76
11699	4496	3610.67	4754.58										14711.7	6236.39	2058.6	4247.46
11787.8	4553.8	132.73	6750.53										11870.5	2079.82	4746.58	6259.63
13662.8	6817.04	5039.63	3655.35										12914.4	4871.43	4803.72	6183.34
18176.9	1491.91	1035.67	1574.01										10724	4754.07	4716.38	6148.75
12589.8	1410.74	5643.16	3121.71										13608.7	5764.4	102.479	2691.44
16536.3	1907.95	5617.91	3061.77										16036.9	2197.7	204.838	5392.23
14074.9	7221.39	5694.86	2998.77										9283.26	3648.66	5578.33	561.056
15713.6	1739.67	394.913	2045.71										13762.8	5720.97	2580.26	1994.75
12633.2	1430	4078.99	547.552										13438.7	3301.38	58.3346	1302.9
13459.7	694.778	4021.68	568.777										14850.9	2466.6	4133.58	3283.71
16177.7	965.616	4004.05	555.601										11196.8	5941.03	2826.8	6651.82
16151.4	892.438	939.328	1981.93										13314.3	1447.38	2910.49	5445.36
11685.5	1507.27	2242.83	2126.06										9537.69	5391.47	3151.88	5451.68
16577.4	2146.39	1579.37	4298.6										10638.5	3096.41	6711.01	2193.2
12057	6772.67	1710.26	1276.44										11921.3	2345.12	4635.19	3894.08
14473	1933.87	1437.42	2781.54										13348	1351.04	4578.34	3931.98
14483.7	1804.48	1524.13	693.313										9671.69	5183.89	6097.06	1694.14
16862	1671.7	1677.97	732.691										12148.6	3386.25	5350.05	1936.04
14761.2	6071.66	1560.1	614.994										12461.1	2432.12	5371.43	2000.87
16821.5	1658.28	5542.62	2890.84										14617.4	3886.56	4641.18	308.016
18279.8	1084.21	6096.69	2283.81										10100.9	1775.5	1200.41	271.448
11627.1	3800.09	6084.19	2461.4										9551.66	4299.07	421.011	3651.77
18038.3	1997.92	4389.36	5994.81										11064.1	4620.19	5267.69	4528.11
18293.1	1051.72	2912.67	5241.51										16133.9	2058.03	5216.52	4435.03
13210.5	4794	4951.64	4205.78										9520.18	4201.57	6074.85	4297
11927.4	2834.35	5397.06	4577.47										9915.78	1280.34	368.191	1058.06
12591.7	1463.77	2009.43	3641.77										11379.9	3534.6	621.401	1036.57
12638.5	1279.55	1815.58	2420.32										12555.4	734.337	5909.48	5936.45
14285.5	5780.15	6639.11	1906.76										13180.7	1250.41	2671.63	6950.06
18298.2	6377.65	32.4986	3516.46										10177	4547.23	5095.63	4226.59
13934.3	6089.53	5522.41	6494.64										13181.9	1320.58	383.031	4587.07
15091.9	2669.8	5467.69	6470.21										14685	2614.35	5155.22	5520.06
12047.1	4269.33	5489.12	6590.13										11479	1826.57	1230.29	6710.3
14854.9	5940.8	1282.9	4906.52										14855	3893.79	1188.96	6792.29
14145.5	2770.28	4920.88	4511.32										10871.1	1999.75	1821.52	5618.31
13532.4	4535.28	5369.67	6518.71										11359.2	3542.02	1835.06	5582.86
18325	5624.42	3176.72	3520.73										11423.4	6624.82	1927.94	5535.32
12283	3399.32	5897.76	1590.04										14365.2	1273.01	6767.91	6608.88
13111.6	1262.69	6807.21	5965.1										13303.8	846.523	6737.77	6541.77
15720.4	1182.18	6769.71	6158.95										13404.2	895.6	2642.01	3744.08
17881.6	940.12	5059.02	5510.36										15507.3	2367.4	3327.48	1288.98
15782	1095.16	6046.03	477.153										10997.9	5832.08	3272.2	1353.48
12028.2	6672.48	6156.19	447.914										12667.2	5193.1	3200.45	1353.19
13361.3	3632.96	6140.78	542.393										14928.5	2901.9	3248.19	376.812
15030.9	5102.22	6123.01	515.369										11690.5	4301.43	385.917	3229.12
11857.9	7005.79	6011.14	479.352										12318.1	6399.16	4785.16	6248.5
11805	6982.68	6147.34	450.223										13759.8	4164.33	3256.72	4152.15
12292.9	4576.73	6131.48	512.617										15130.9	4560.58	4257.87	2028.26
12727.5	5985.29	6226.84	647.007										9369.85	3891.15	4236.05	1999.78
16343.2	760.874	6195.48	527.384										12373.3	6033.33	4229.76	1980.5
11842.2	1461.01	6045.7	686.042										13205.5	3657.81	4258.69	2017.47
14250	4127.91	6268.39	692.794										12956.2	5742.12	4246.66	2035.84
17759.7	2355.89	6289.58	562.373										14357	4086.68	1703.52	5512.69
[truncated: 3,038 more rows]
