# Supplementary material for: Monomeric agonist peptide/MHCII complexes activate T‐cells in an autonomous fashion
Source: EMBO Rep. 2023 Sep 28;24(11):e57842. doi: 10.15252/embr.202357842 (PMC10626418; doi:10.15252/embr.202357842)
Supplement: Supplementary file 4 — Source Data for Figure 3 [file EMBR-24-e57842-s007.zip]

Archive with 33 entries (26 files):
- Figure 3/
- Figure 3/.DS_Store
- __MACOSX/Figure 3/._.DS_Store
- Figure 3/I/
- Figure 3/F/
- Figure 3/H/
- Figure 3/C/
- Figure 3/D/
- Figure 3/E/
- Figure 3/I/Fig 3I.xlsx
- __MACOSX/Figure 3/I/._Fig 3I.xlsx
- Figure 3/F/Fig 3F.xlsx
- __MACOSX/Figure 3/F/._Fig 3F.xlsx
- Figure 3/H/Activated B-cell_full_activation.tif
- __MACOSX/Figure 3/H/._Activated B-cell_full_activation.tif
- Figure 3/H/.DS_Store
- __MACOSX/Figure 3/H/._.DS_Store
- Figure 3/H/Activated BMDC_IRM.tif
- __MACOSX/Figure 3/H/._Activated BMDC_IRM.tif
- Figure 3/H/Activated B-cell_time_series.tif
- __MACOSX/Figure 3/H/._Activated B-cell_time_series.tif
- Figure 3/H/Activated B-cell_IRM.tif
- __MACOSX/Figure 3/H/._Activated B-cell_IRM.tif
- Figure 3/H/Activated BMDC_full.tif
- __MACOSX/Figure 3/H/._Activated BMDC_full.tif
- Figure 3/H/Activated BMDC_time_series.tif
- __MACOSX/Figure 3/H/._Activated BMDC_time_series.tif
- Figure 3/C/Fig 3C.xlsx
- __MACOSX/Figure 3/C/._Fig 3C.xlsx
- Figure 3/D/Fig 3D.xlsx
- __MACOSX/Figure 3/D/._Fig 3D.xlsx
- Figure 3/E/Fig 3E.xlsx
- __MACOSX/Figure 3/E/._Fig 3E.xlsx
