# Supplementary material for: Monomeric agonist peptide/MHCII complexes activate T‐cells in an autonomous fashion
Source: EMBO Rep. 2023 Sep 28;24(11):e57842. doi: 10.15252/embr.202357842 (PMC10626418; doi:10.15252/embr.202357842)
Supplement: Supplementary file 4 — Source Data for Figure 3 [file EMBR-24-e57842-s007.zip › Figure 3/I/Fig 3I.xlsx]

## Sheet: Fig. 3I
BMDCs decay																		BMDCs In/out
	Time lag = 5s																		Time lag = 5 s
Time after 405 nm pulse (s)	cell 1	cell 2	cell 3	cell 4	cell 5	cell 6	cell 7	cell 8	cell 9	cell 10	cell 11	cell 12	cell 13	cell 14				Time after 405 nm pulse (s)	cell 1	cell 2	cell 3	cell 4	cell 5	cell 6	cell 7	cell 8	cell 9	cell 10	cell 11	cell 12	cell 13	cell 14
0	1	1	1	1	1	1	1	1	1	1	1	1	1	1				0	0.0957937	0.116502	0.107587	0.160721	0.0376829	0.108148	0.0977997	0.09256	0.0789684	0.069316	0.107862	0.136321	0.0228147	0.076148
5	0.695733	0.750039	0.603916	0.766294	0.577204	0.828858	0.838093	0.894087	0.85686	0.652312	0.905411	0.822264	0.800371	0.978798				5	0.128576	0.169167	0.170198	0.268321	0.0915303	0.144827	0.135077	0.12963	0.186812	0.121168	0.144907	0.174329	0.0273498	0.0863132
10	0.599459	0.57262	0.441456	0.610349	0.299642	0.70684	0.837408	0.716228	0.610477	0.51015	0.705863	0.622372	0.652282	0.844405				10	0.146019	0.19444	0.221618	0.371366	0.224385	0.18202	0.183463	0.173924	0.400479	0.208425	0.20915	0.196297	0.0355642	0.0998841
15	0.463912	0.480652	0.35011	0.534461	0.222412	0.611847	0.621867	0.652095	0.475128	0.323039	0.608641	0.523902	0.572409	0.772266				15	0.152044	0.201985	0.295623	0.42827	0.347989	0.194726	0.239879	0.196564	0.642654	0.344914	0.239952	0.219814	0.0520348	0.105952
20	0.332853	0.418919	0.309188	0.464799	0.165205	0.543492	0.588065	0.533814	0.36452	0.316281	0.538646	0.432177	0.463922	0.677158				20	0.16618	0.222229	0.327231	0.481586	0.5023	0.225807	0.249693	0.232569	0.967975	0.439589	0.254994	0.236985	0.0593967	0.120969
25	0.275104	0.391186	0.251068	0.402134	0.150205	0.482	0.571263	0.488991	0.27691	0.276323	0.450483	0.378891	0.393643	0.629255				25	0.175382	0.24155	0.348976	0.534121	0.620204	0.269651	0.268406	0.262322	1.29018	0.510731	0.281783	0.247454	0.0775271	0.124956
30	0.218103	0.339353	0.234851	0.4098	0.120902	0.437414	0.478534	0.439978	0.216255	0.196963	0.350877	0.312632	0.324972	0.598562				30	0.216555	0.247416	0.37111	0.555584	0.784574	0.273823	0.294924	0.252116	1.58824	0.660014	0.288574	0.290223	0.104734	0.141111
35	0.203074	0.306431	0.224198	0.372193	0.108777	0.392509	0.490087	0.398143	0.184045	0.200901	0.360367	0.274261	0.278939	0.537346				35	0.235002	0.249704	0.363213	0.553694	0.89759	0.281352	0.306324	0.281743	1.7244	0.701583	0.311286	0.324007	0.125972	0.162368
40	0.177426	0.265439	0.207171	0.339053	0.0921502	0.36166	0.481144	0.342401	0.1491	0.158464	0.321866	0.228548	0.227357	0.513339				40	0.284741	0.269916	0.400987	0.60209	1.00242	0.340745	0.373022	0.302151	1.94002	0.865174	0.339732	0.392403	0.166926	0.168063
45	0.170316	0.260004	0.189294	0.3166	0.081229	0.341653	0.431778	0.308984	0.139471	0.173525	0.255482	0.197266	0.180352	0.506779				45	0.37314	0.286462	0.460551	0.589895	1.19262	0.344536	0.428377	0.303659	1.94378	0.885976	0.40218	0.405845	0.24162	0.184994
50	0.149147	0.245225	0.174383	0.306076	0.0774793	0.326331	0.381244	0.278039	0.13302	0.174054	0.281956	0.179897	0.151495	0.489184				50	0.5128	0.289634	0.443872	0.626683	1.09967	0.379048	0.41988	0.373429	1.74558	0.887871	0.409355	0.397716	0.334116	0.178879
55	0.129451	0.212005	0.165232	0.27072	0.0688645		0.361848	0.294916	0.126856	0.145564	0.248649	0.152494	0.126928	0.479131				55	0.593218	0.283368	0.481893	0.625068	1.15219	0.409627	0.504672	0.361206	1.74982	1.00241	0.48514	0.427774	0.430857	0.193947
60	0.120907	0.220789	0.140061	0.253883	0.0604635	0.272045	0.366884	0.24993	0.111506	0.0952794	0.239545	0.139514	0.112917	0.458634				60	0.701437	0.286927	0.542617	0.628923	1.27877	0.411491	0.533544	0.390934	1.77086	1.0964	0.543805	0.526087	0.509831	0.212795
65	0.120464	0.202446	0.141881	0.218404	0.0557324	0.255927	0.329159	0.246894	0.100099	0.0712472	0.21426	0.131447	0.0959176	0.431007				65	0.671551	0.320796	0.535485	0.638257	1.17881	0.414567	0.610172	0.414739	1.82319	1.38544	0.522042	0.468757	0.607849	0.210037
70	0.0968261	0.197956	0.10823	0.226109	0.0509952	0.222955	0.317538	0.233263	0.0889086	0.039715	0.198192	0.121653	0.0776278	0.398273				70	0.733183	0.316594	0.628597	0.635139	1.21296	0.47783	0.577035	0.435896	1.73506	1.85009	0.535371	0.430432	0.699568	0.22004
75	0.0835143	0.186203	0.111733	0.209286	0.046762	0.218791	0.296338	0.204144	0.0936177	0.0223525	0.199125	0.108518	0.0593511	0.401509				75	0.766175	0.349489	0.623861	0.653365	1.10322	0.525971	0.609881	0.483679	1.70748	2.03277	0.559663	0.495512	0.834426	0.220029
80	0.0713332	0.16825	0.10001	0.202078	0.0476331	0.208268	0.263037	0.203083	0.0836709	0.0184788	0.197061	0.103333	0.0604801	0.364371				80	0.711815	0.379772	0.671363	0.666606	0.966857	0.483398	0.649993	0.509812	1.75623	2.2496	0.644727	0.530287	0.80963	0.258297
85	0.0692496	0.156369	0.100468	0.178313	0.0449002	0.206904	0.235518	0.209293	0.0647565	0.0212091	0.172596	0.107617	0.0561551	0.364027				85	0.735881	0.417604	0.675843	0.718226	0.94545	0.511091	0.667293	0.536817	1.80445	2.36547	0.609854	0.481661	0.670167	0.252469
90	0.0598799	0.139817	0.0930362	0.165723	0.0461445	0.191922	0.238362	0.189796	0.064225	0.0175206	0.172819	0.0959203	0.0577872	0.359032				90	0.693507	0.435284	0.670326	0.693713	0.880936	0.540609	0.666358	0.523934	1.65154	2.16439	0.64023	0.550953	0.743707	0.250414
95	0.0550249	0.136475	0.0851754	0.162437	0.0381046	0.181449	0.258144	0.188574	0.0647672	0.0138195	0.155692	0.0972575	0.0639601	0.366137				95	0.715436	0.4117	0.703972	0.734581	0.829154	0.583997	0.625639	0.553961	1.52766	2.34196	0.625	0.578965	0.630518	0.26027
100	0.0448525	0.147737	0.0888053	0.145347	0.0336006	0.164825	0.236457	0.196661	0.0622415	0.0143406	0.15702	0.0976986	0.0624735	0.346472				100	0.674824	0.394187	0.725843	0.82287	0.834743	0.585382	0.648159	0.53356	1.60954	2.15649	0.618841	0.60257	0.546811	0.255901
105	0.0398799	0.131874	0.0844908	0.145139	0.0286943	0.169917	0.256424	0.182054	0.0536388	0.0162273	0.158988	0.0980051	0.0615523	0.369204				105	0.688115	0.423114	0.740154	0.734076	0.741787	0.583614	0.61514	0.551136	1.68255	2.09515	0.608331	0.559813	0.525033	0.239182
110	0.0352917	0.129834	0.0821589	0.13738	0.0308855	0.171467	0.209955	0.174805	0.0651672	0.0133358	0.143958	0.0923418	0.0624027	0.337277				110	0.647057	0.469417	0.688409	0.826655	0.694302	0.554824	0.643076	0.598767	1.4763	1.95701	0.522401	0.543073	0.531014	0.250152
115	0.0392636	0.130191	0.0853626	0.129276	0.0274609	0.164655	0.24655	0.157986	0.0625841	0.0168269	0.143154	0.0788406	0.0616336	0.333597				115	0.668023	0.415041	0.689467	0.775225	0.866815	0.601082	0.61963	0.607384	1.19553	1.93287	0.487824	0.59599	0.573983	0.260461
120	0.0326825	0.12802	0.0807709	0.123036	0.0249746	0.14366	0.233389	0.156469	0.0648649	0.0149615	0.134592	0.0802378	0.065467	0.324564				120	0.685849	0.475786	0.668314	0.79347	0.815814	0.644417	0.538284	0.578547	1.18016	1.94926	0.514004	0.587343	0.495676	0.260625
125	0.04413	0.128066	0.0720114	0.107814	0.0250933	0.151334	0.24251	0.156418	0.0686139	0.0168743	0.116432	0.0893375	0.0572098	0.337461				125	0.634278	0.471037	0.682423	0.805573	0.958067	0.683988	0.69144	0.5821	1.21696	1.58145	0.513336	0.605959	0.597121	0.274106
130	0.0422644	0.105944	0.0763375	0.121415	0.0284769	0.139996	0.226681	0.152948	0.0658236	0.0156828	0.132109	0.0756951	0.0590521	0.318777				130	0.603655	0.508195	0.687726	0.791972	0.767567	0.696686	0.607248	0.619925	1.1361	1.7542	0.55546	0.768657	0.488523	0.266169
135	0.0424491	0.119636	0.0809913	0.11357	0.0223514	0.13738	0.216126	0.172107	0.0586132	0.0120657	0.132388	0.0643914	0.059767	0.31282				135	0.614826	0.504913	0.678963	0.768306	0.89503	0.636606	0.612104	0.624904	1.24537	1.63819	0.647955	0.828228	0.50442	0.286635
140	0.0425504	0.103642	0.0706506	0.107834	0.0219205	0.131516	0.223578	0.1516	0.0593018	0.0161785	0.112368	0.0754921	0.0592982	0.309637				140	0.657914	0.500359	0.738324	0.828551	0.899508	0.661175	0.605074	0.615234	1.16983	1.44703	0.5813	0.74446	0.508653	0.301312
145	0.0350216	0.108269	0.0751831	0.100604	0.0220543	0.128367	0.215035	0.152029	0.0590768	0.0151255	0.119421	0.0711346	0.0600265	0.291925				145	0.710078	0.495279	0.761569	0.885311	1.00319	0.677049	0.634066	0.664684	1.12195	1.44441	0.587514	0.743776	0.496966	0.331427
	Time lag = 30s																									Time lag = 30 s
Time after 405 nm pulse (s)	cell 1	cell 2	cell 3	cell 4	cell 5	cell 6	cell 7	cell 8	cell 9	cell 10	cell 11	cell 12	cell 13	cell 14				Time after 405 nm pulse (s)	cell 1	cell 2	cell 3	cell 4	cell 5	cell 6	cell 7	cell 8	cell 9	cell 10	cell 11	cell 12	cell 13	cell 14
0	1	1	1	1	1	1	1	1	1	1	1	1	1	1				0	0.0717643	0.0182675	0.0347535	0.419416	0.0619843	0.0447763	0.158581	0.0593224	0.0697098	0.385984	0.200119	0.139696	0.156259	0.292741
30	0.173064	0.126537	0.493042	0.431125	0.500362	0.111838	0.678895	0.257514	0.413866	0.548457	0.331053	0.541762	0.560847	0.509852				30	0.846687	0.10859	0.19471	0.577186	0.0759235	1.36419	0.296519	0.226213	0.201051	0.728362	0.790856	0.377657	0.436096	0.534728
60	0.11403	0.0988488	0.313061	0.238784	0.369068	0.0354191	0.462796	0.106665	0.245921	0.367479	0.185517	0.414005	0.37398	0.333549				60	0.633319	0.144746	0.352843	0.650927	0.163812	2.08728	0.379107	0.544777	0.260378	0.81886	1.05054	0.570988	0.590837	0.655405
90	0.0802099	0.0523356	0.247577	0.172704	0.263401	0.0406981	0.372239	0.0994184	0.183262	0.242275	0.130213	0.29988	0.293949	0.256096				90	0.853533	0.212207	0.436211	0.68907	0.405313	1.86141	0.441075	0.516052	0.300153	0.852637	1.02266	0.608201	0.699701	0.713182
120	0.0668583	0.0529116	0.211785	0.149388	0.256501	0.0417849	0.313385	0.0602091	0.149823	0.160222	0.122116	0.25919	0.243882	0.226369				120	0.77246	0.265576	0.442022	0.652949	0.686371	1.09901	0.490326	0.67651	0.325021	1.01592	0.692269	0.62734	0.747878	0.752683
150	0.0507503	0.0432779	0.193728	0.111551	0.238087	0.0339374	0.256516	0.0272588	0.129214	0.137568	0.12041	0.202076	0.200634	0.191529				150	0.681225	0.38025	0.50691	0.675651	0.737084	1.11801	0.487233	0.765334	0.374511	0.921404	0.757504	0.729624	0.715893	0.773629
B-cells decay																		B-cells In/out
	Time lag = 5s																						Time lag = 5 s
Time after 405 nm pulse (s)	cell 1	cell 2	cell 3	cell 4	cell 5	cell 6	cell 7	cell 8	cell 9	cell 10								Time after 405 nm pulse (s)	cell 1	cell 2	cell 3	cell 4	cell 5	cell 6	cell 7	cell 8	cell 9	cell 10
0	1	1	1	1	1	1	1	1	1	1								0	0.0814343	0.0660007	0.0739333	0.198899	0.0598524	0.205484	0.188913	0.10352	0.0736891	0.0622483
5	0.890236	0.809737	0.70316	0.752714	0.872588	0.666531	0.845384	0.782694	0.817203	0.850086								5	0.109713	0.0941588	0.206218	0.340674	0.078856	0.309323	0.251631	0.170695	0.11416	0.10419
10	0.716353	0.465621	0.476222	0.721244	0.773116	0.455112	0.684339	0.587166	0.634045	0.715457								10	0.150359	0.135792	0.28556	0.387867	0.101028	0.405232	0.259614	0.216768	0.161086	0.124692
15	0.659039	0.394008	0.38948	0.562932	0.639696	0.381371	0.477437	0.466223	0.442139	0.605566								15	0.242904	0.226655	0.310598	0.397961	0.137318	0.440706	0.330133	0.322487	0.316355	0.171737
20	0.529603	0.449703	0.32342	0.63041	0.643081	0.281021	0.457556	0.343455	0.338632	0.518514								20	0.271249	0.267185	0.387281	0.391412	0.175673	0.503865	0.439156	0.424602	0.397628	0.212829
25	0.615639	0.323223	0.260097	0.45908	0.570472	0.255865	0.443798	0.312069	0.342701	0.467401								25	0.299254	0.310413	0.473893	0.470305	0.21823	0.513539	0.409787	0.417564	0.364034	0.266204
30	0.473612	0.309598	0.239796	0.36465	0.539234	0.226567	0.369339	0.276533	0.309075	0.394942								30	0.414813	0.365872	0.438514	0.59024	0.239219	0.497011	0.504201	0.491223	0.404843	0.29502
35	0.414819	0.257103	0.245295	0.324156	0.478004	0.209312	0.330067	0.251705	0.301573	0.346989								35	0.417563	0.3541	0.427042	0.604187	0.239464	0.503004	0.565744	0.421881	0.448747	0.319056
40	0.446265	0.219954	0.194719	0.376196	0.427624	0.22466	0.294881	0.232935	0.284716	0.342984								40	0.370034	0.402554	0.484388	0.501026	0.261084	0.488798	0.582439	0.468619	0.483059	0.270126
45	0.44374	0.2595	0.161266	0.403019	0.413628	0.205638	0.286315	0.201406	0.264979	0.344929								45	0.462245	0.306922	0.471968	0.418212	0.25956	0.498745	0.585329	0.548246	0.458811	0.290761
50	0.431773	0.194729	0.168458	0.32388	0.360471	0.217803	0.263437	0.224983	0.246036	0.342246								50	0.520523	0.476818	0.440494	0.490107	0.266361	0.528996	0.692703	0.495009	0.4549	0.231958
55	0.389414	0.187377	0.181742	0.320144	0.359371	0.22214	0.237459	0.181006	0.218132	0.32786								55	0.708313	0.565072	0.472411	0.48664	0.276021	0.537827	0.64951	0.485396	0.536383	0.260741
60	0.492271	0.197155	0.157805	0.301816	0.359378	0.221966	0.222867	0.160413	0.176552	0.30275								60	0.55245	0.474977	0.413153	0.470199	0.28827	0.498245	0.673583	0.464599	0.646113	0.239881
65	0.433393	0.104549	0.148392	0.213385	0.339211	0.211983	0.22034	0.183761	0.193498	0.284049								65	0.692081	0.585226	0.540989	0.584562	0.296165	0.444907	0.660044	0.546559	0.618102	0.270236
70	0.368749	0.123509	0.119122	0.224818	0.29614	0.1626	0.21624	0.168945	0.198751	0.287001								70	0.763752	0.60345	0.685865	0.483872	0.299217	0.494134	0.689898	0.528359	0.566195	0.283181
75	0.418837	0.106957	0.115965	0.262065	0.269633	0.142873	0.202178	0.185508	0.22213	0.268281								75	0.660159	0.729027	0.723985	0.4877	0.321239	0.524732	0.71454	0.503052	0.522827	0.331876
80	0.393274	0.110621	0.106163	0.256688	0.272325	0.141483	0.184599	0.204973	0.203874	0.253063								80	0.679633	0.80083	0.586717	0.511724	0.304057	0.490588	0.750429	0.571411	0.488117	0.35327
85	0.325614	0.123787	0.106078	0.201999	0.269514	0.15762	0.217087	0.190858	0.178501	0.204603								85	0.771271	0.6097	0.569736	0.632376	0.297262	0.444941	0.646304	0.548246	0.535714	0.463365
90	0.289417	0.157462	0.130202	0.27791	0.248454	0.145436	0.16711	0.192884	0.152592	0.233444								90	0.687469	0.654019	0.556738	0.564969	0.312909	0.503217	0.67656	0.509998	0.584029	0.416234
95	0.28739	0.164165	0.0863472	0.208892	0.245638	0.131241	0.153273	0.180341	0.177124	0.253601								95	0.761795	0.532661	0.683826	0.622721	0.334989	0.461432	0.710308	0.477603	0.542111	0.299431
100	0.26832	0.125745	0.086569	0.226259	0.213909	0.135598	0.175348	0.175703	0.164377	0.195506								100	0.823305	0.511668	0.619505	0.607279	0.378371	0.570424	0.851133	0.462987	0.4673	0.363984
105	0.399804	0.180638	0.0679479	0.218689	0.212068	0.142994	0.167718	0.128447	0.181638	0.1737								105	0.565751	0.52986	0.768667	0.729807	0.398428	0.456244	0.725115	0.547765	0.452629	0.380137
110	0.323885	0.0826707	0.0671217	0.171474	0.20052	0.102536	0.158881	0.139963	0.160923	0.158373								110	0.663762	0.785592	0.815472	0.792381	0.460554	0.699906	0.743231	0.51723	0.52308	0.413024
115	0.337341	0.0935609	0.0698664	0.158978	0.175613	0.0999029	0.16367	0.128851	0.156049	0.196467								115	0.745405	0.674944	0.924934	0.836724	0.513629	0.56663	0.755014	0.559873	0.510309	0.328428
120	0.270336	0.12159	0.0604367	0.1426	0.169339	0.102505	0.138414	0.131082	0.138695	0.195841								120	0.797377	0.568074	1.0853	0.768134	0.537041	0.69113	0.706282	0.431483	0.6506	0.371785
125	0.247219	0.126384	0.0527946	0.134139	0.172496	0.114116	0.267326	0.103786	0.154038	0.192381								125	0.887249	0.502384	0.996583	0.861675	0.504644	0.57069	0.483362	0.541956	0.586374	0.36233
130	0.275139	0.18429	0.0644946	0.157077	0.174503	0.0935728	0.161718	0.0941703	0.1661	0.166941								130	0.838972	0.608307	0.706232	0.756952	0.527586	0.666996	0.644492	0.662568	0.443092	0.466793
135	0.327917	0.129324	0.054143	0.154131	0.18446	0.0926898	0.141868	0.0936666	0.130158	0.164854								135	0.750003	0.438378	0.647889	0.845567	0.506021	0.706322	0.775702	0.577439	0.623114	0.428121
140	0.365962	0.098577	0.0488548	0.110003	0.179348	0.115277	0.164545	0.114007	0.130128	0.167398								140	0.774301	0.469266	0.902069	1.02283	0.483236	0.635573	0.781805	0.504162	0.557631	0.410439
145	0.330881	0.161476	0.0433849	0.130754	0.157738	0.0968276	0.140094	0.108006	0.150285	0.158856								145	0.852406	0.561742	0.951675	1.09995	0.520973	0.708096	0.795266	0.623972	0.418038	0.484049
	Time lag = 30s																							Time lag = 30 s
Time after 405 nm pulse (s)	cell 1	cell 2	cell 3	cell 4	cell 5	cell 6	cell 7	cell 8	cell 9	cell 10	cell 11	cell 12						Time after 405 nm pulse (s)	cell 1	cell 2	cell 3	cell 4	cell 5	cell 6	cell 7	cell 8	cell 9	cell 10	cell 11	cell 12
0	1	1	1	1	1	1	1	1	1	1	1	1						0	0.0743315	0.12584	0.0609572	0.0949511	0.0809105	0.0943879	0.0451707	0.0539181	0.085005	0.152297	0.199952	0.0629191
30	0.541208	0.54922	0.453863	0.393302	0.604994	0.450732	0.385429	0.494901	0.452431	0.351671	0.442225	0.446113						30	0.252077	0.329889	0.308127	0.29651	0.265578	0.439915	0.273068	0.230457	0.138952	0.430967	0.464944	0.424523
60	0.376335	0.406791	0.280415	0.253693	0.427912	0.313876	0.255319	0.421829	0.364622	0.262949	0.326973	0.29723						60	0.434942	0.339429	0.29768	0.428005	0.333136	0.655577	0.453164	0.257451	0.254479	0.528032	0.568633	0.55148
90	0.290924	0.32696	0.209351	0.165272	0.326068	0.207253	0.18679	0.33596	0.354151	0.230234	0.244359	0.216602						90	0.538968	0.448786	0.382178	0.569728	0.399987	0.722646	0.562565	0.332081	0.360768	0.603509	0.578791	0.605591
120	0.234532	0.300277	0.185043	0.154291	0.271872	0.211437	0.143645	0.273301	0.254639	0.185277	0.195457	0.172936						120	0.538109	0.540639	0.448438	0.584289	0.478428	0.710172	0.571096	0.472394	0.473901	0.605322	0.674485	0.639104
150	0.251109	0.213028	0.165971	0.145692	0.237706	0.147005	0.111447	0.248737	0.198851	0.194793	0.176108	0.154708						150	0.759495	0.553732	0.488937	0.591076	0.492062	1.04942	0.735697	0.42834	0.61867	0.615829	0.687555	0.790411
