# Supplementary material for: Monomeric agonist peptide/MHCII complexes activate T‐cells in an autonomous fashion
Source: EMBO Rep. 2023 Sep 28;24(11):e57842. doi: 10.15252/embr.202357842 (PMC10626418; doi:10.15252/embr.202357842)
Supplement: Supplementary file 4 — Source Data for Figure 3 [file EMBR-24-e57842-s007.zip › Figure 3/F/Fig 3F.xlsx]

## Sheet: Fig. 3F  
Fraction			Dfast			Dslow
Activated BMDCs	Activated B-cells		Activated BMDCs	Activated B-cells		Activated BMDCs	Activated B-cells
0.767445	0.698011		0.488076	-0.103705		0.0418525	-0.0844089
0.762022	0.589941		0.539434	0.128741		0.0360133	-0.0172049
0.711338	0.673127		0.447556	0.327747		0.0395067	0.0776455
0.651279	0.542197		0.440841	0.224192		0.0453387	0.00850885
0.726565	0.707698		0.447055	0.304825		0.0295172	0.0287045
0.622938	0.425631		0.417309	0.181059		0.0156402	-0.0152112
0.668601	0.67511		0.354558	0.261432		0.0176093	0.0154315
0.70122	0.38231		0.322553	0.0784287		0.0172674	0.0131528
0.757731	0.469946		0.447619	0.24897		0.0489081	0.0116992
0.627903	0.524966		0.294255	0.280113		-0.000655436	0.0167236
0.691053	0.718942		0.422803	0.240178		0.0175772	-0.00782393
0.721862	0.636496		0.460545	0.279089		0.0298668	0.0542932
0.770499	0.76098		0.347645	0.296437		0.00885282	0.0647228
0.765117	0.590854		0.416687	0.293943		0.0295345	0.0323525
0.740851	0.743721		0.243857	0.297098		-0.0130869	0.0844422
0.639991	0.517364		0.295442	0.21645		0.0198052	0.0258891
0.737539	0.658811		0.289387	0.146215		0.0143617	-0.0167526
0.737131	0.652581		0.259833	0.270122		0.0282052	0.0267901
0.830037	0.453315		0.37426	0.275769		0.105692	0.0271522
0.684443	0.679206		0.30179	0.303254		0.0289654	0.0185774
0.776793	0.532556		0.394103	0.465244		0.0505125	0.0464343
0.758082	0.500142		0.344291	0.178408		0.0289223	-0.0157392
0.718326	0.618192		0.343205	0.209603		0.00833231	0.0204113
0.662052	0.645246		0.36149	0.265668		0.0135289	-0.00343287
0.748719	0.557026		0.514829	0.326419		0.110737	0.0356665
0.757888	0.605995		0.410842	0.311554		0.109793	0.00994657
0.805955	0.577964		0.489489	0.387427		0.0900794	0.0494539
0.775097	0.715637		0.379232	0.271133		0.0719193	0.0289861
0.746385	0.608323		0.359099	0.203161		0.0842445	0.0231913
0.718637	0.626157		0.392974	0.384554		0.0651973	0.0259327
0.773405	0.702841		0.340819	0.238965		0.00926642	0.0363539
0.731486	0.647201		0.32469	0.326806		0.0481636	0.0478877
0.74558	0.666495		0.292534	0.163431		0.0183106	-0.0158029
0.775562	0.691004		0.334655	0.269617		-0.00517971	0.0188035
0.746241	0.763851		0.385611	0.239461		0.043113	0.0635837
0.722959	0.606754		0.292225	0.184512		0.01442	0.0117026
0.84363	0.605799		0.341104	0.313073		0.0214163	0.0562106
0.784591	0.532124		0.333142	0.0869079		0.0566362	-0.0200955
0.760003	0.732349		0.272734	0.313839		0.0317046	-0.0125774
0.736489	0.529712		0.320743	-0.01032		0.0220321	0.00614879
0.728194	0.641331		0.242742	0.364665		0.0200419	0.0207444
0.656391			0.333222			0.0222775
0.757738			0.307381			4.74631e-06
