# Supplementary material for: Monomeric agonist peptide/MHCII complexes activate T‐cells in an autonomous fashion
Source: EMBO Rep. 2023 Sep 28;24(11):e57842. doi: 10.15252/embr.202357842 (PMC10626418; doi:10.15252/embr.202357842)
Supplement: Supplementary file 4 — Source Data for Figure 3 [file EMBR-24-e57842-s007.zip › Figure 3/C/Fig 3C.xlsx]

## Sheet: Fig. 3C
Activated BMDCs	Activated B-cells
0.102267	0.132119
0.471564	0.172395
0.641475	0.0427499
0.412302	0.0693646
1.62187	0.331508
0.0388671	0.100515
0.173746	0.122989
0.136546	0.0458021
0.286967	0.0227446
0.0359967	0.3513
1.25978	0.121549
0.423301	0.127801
0.397426	0.175395
1.32795	0.461835
0.482948	0.200625
1.22266	0.216803
0.367194	0.288893
0.224925	0.0441789
0.959622	0.0954391
0.326458	0.125696
1.29939	0.0812606
0.232064	0.108219
0.320571	0.182913
0.419156	1.48917
0.0202824	0.221065
0.140727	0.0865402
0.938136	0.0941219
0.284738	0.1093
0.340178	0.0269609
0.131016	0.527295
0.513992	0.137596
0.0203004	0.303301
2.14719	0.0521121
0.730726	0.0203211
0.999213	0.504004
0.293591	0.161243
0.181357	0.208603
0.675052	0.378943
0.532919	0.25663
0.191846	0.157029
0.258907	0.355435
0.0758906	0.18572
0.421624	0.183836
0.0833081	0.0911923
1.09347	0.0699466
0.390037	0.201612
0.550779	0.2472
0.271333	0.0806036
0.276905	0.115442
0.312003	0.493359
0.207675	0.399281
0.201144	0.0231623
0.044116	0.299473
0.831271	0.6269
0.0456565	0.122456
0.201696	0.0204524
0.647138	0.0120176
0.17801	0.232516
0.308403	0.0606531
0.24911	0.441198
0.0768423	0.0790697
0.19448	0.0825495
0.407652	0.274263
0.155982	0.0678399
0.00415147	0.0583796
0.30389	0.0786407
0.127365	0.0278602
0.0618448	0.12522
0.175238	0.501985
0.457341	0.462532
0.188573	0.156011
0.0199866	0.496257
0.713195	0.116119
0.50802	0.419996
0.141127	0.157565
0.542682	0.111091
0.0750496	0.335156
0.41459	0.635573
0.393088	0.258766
0.336348	0.113443
0.0140003	0.43276
0.695008	0.145872
0.258757	0.185646
0.304396	0.0887849
0.795744	0.378338
0.600577	0.471723
0.347238	0.0433327
0.394033	0.0915658
0.0202363	0.183247
0.327748	0.0923886
0.112784	0.0963766
0.101146	0.229523
0.0157555	0.0855188
0.72143	0.0869453
0.0679863	0.0489213
1.14853	0.03712
0.708288	0.0488562
1.02772	0.302028
0.245134	0.0893255
0.106058	0.0224781
0.12728	0.368632
0.525386	0.228554
0.480201	0.271526
0.414528	1.58512
0.135572	0.55535
0.128209	0.230033
0.753703	0.194123
0.121231	0.115643
0.498422	0.270196
0.637682	0.0459401
0.29245	0.23099
0.292515	0.0384739
1.06683	0.113626
0.57074	0.339156
0.549401	0.0597225
0.429865	0.219025
0.274283	0.0688015
0.567188	0.00712985
0.0387633	0.0588504
1.18727	1.64666
0.235649	0.198306
0.802194	0.0418256
0.632009	0.410955
0.293817	0.202165
0.0107984	0.185798
2.30125	0.218702
0.23469	0.165668
0.295693	0.164663
0.865747	0.144254
0.447519	0.248215
0.599171	0.194893
0.697387	0.106249
0.321226	0.11001
0.888867	0.0466129
0.732151	0.0454219
0.616266	0.253756
0.283293	0.279334
0.414159	0.606641
1.08628	0.0287763
0.46553	0.0119527
0.115599	0.173254
0.406923	0.195169
0.206587	0.668387
0.0666409	0.487201
0.173339	0.126084
0.12782	0.344971
0.186231	0.347772
0.427886	0.0697305
1.22456	0.0370778
1.2701	0.43289
0.197618	0.635522
0.260299	0.24893
1.4364	0.187944
1.42499	0.0514094
0.109247	0.0763478
0.20645	0.194077
0.415611	0.603901
0.182128	0.100651
0.434029	0.104729
0.0706044	0.261771
0.235472	0.154395
0.093565	0.189472
0.515092	0.0779765
0.619392	0.272665
1.20101	0.304219
0.317399	0.0443726
0.611	0.0749364
1.03742	0.0881928
0.403078	1.97425
1.29658	0.259098
0.278794	0.0369861
0.721147	0.42088
0.474876	0.316757
0.106321	0.120648
0.224138	0.0804134
1.1518	0.221231
0.122673	0.427148
0.271027	0.387703
0.0625714	0.268344
0.0429627	0.335368
0.078452	0.167597
0.194117	0.543314
0.291523	0.5536
0.187308	0.0286532
0.193942	0.0653372
0.317048	0.070369
0.516557	0.222561
0.683821	0.294089
0.619735	0.0504506
0.171413	0.0905129
0.717945	0.199775
1.08339	0.287372
0.858756	0.0898996
0.133001	0.177736
0.743633	0.106581
0.162977	0.0777094
0.314415	0.10714
0.227112	0.167438
1.27062	0.499732
0.0888688	0.0687911
0.0232586	0.0148083
0.12856	0.152918
0.173039	0.442371
0.186795	0.0622079
1.20264	0.116592
0.273806	0.00592005
0.467944	0.0539798
0.635972	0.414011
1.0214	0.160282
0.73285	0.107644
0.339457	0.0971007
0.104155	0.110591
0.0578435	0.593103
0.321133	0.0252943
0.0959717	0.750187
0.558814	0.612471
0.470872	0.240221
0.691047	0.334778
0.201283	0.0590598
0.381318	0.0293996
0.281043	0.122732
0.16855	0.173362
0.131457	0.0927176
0.293635	0.0816164
0.595287	0.0878179
0.218359	0.112304
0.149327	0.37439
0.110936	0.0854113
0.0992147	0.394116
0.232801	0.125109
0.467758	0.409393
0.439794	0.152773
0.762167	0.0420404
0.334326	0.0255697
4.07861	0.100228
1.19484	0.122528
0.215181	0.108045
0.476479	0.222617
0.26482	0.160312
0.449808	0.143795
0.150084	0.158419
0.160392	0.209517
0.250929	0.103255
0.500067	0.304445
0.467627	4.8097
0.784849	0.619705
0.519086	0.143732
0.441629	0.121104
0.435722	0.13784
0.253013	0.287825
0.360581	0.128275
0.640798	0.236728
0.051844	0.569246
0.0656042	0.630339
0.952082	0.276015
0.121597	0.213769
0.196264	1.25166
1.24079	0.227537
0.879523	0.304245
0.19833	0.10845
0.0957231	0.284197
0.635295	0.353276
0.213673	0.252929
0.740669	0.196489
0.175508	0.690529
0.233889	0.224855
0.831952	0.0999943
0.415516	0.208111
1.67569	0.294507
0.29682	0.501397
0.210709	0.10011
0.0495054	0.108489
0.190854	0.00988973
0.129673	0.156487
0.664741	0.13589
0.476744	0.138568
0.372416	0.388124
1.75804	0.118197
0.714518	0.083266
0.393797	0.145807
0.424952	0.0857776
0.133069	0.298273
0.289388	0.21481
0.571883	0.254758
0.87058	0.357408
0.128616	0.556088
0.167644	0.209396
0.620697	0.23002
0.378103	0.0817225
0.835769	0.108668
0.607279	0.399436
0.131517	0.928689
0.205335	0.126517
0.249734	0.336435
0.310991	0.135972
0.620502	0.695544
0.29477	0.137194
0.160278	0.803894
0.908691	0.28033
1.30367	0.19612
0.322984	0.372067
0.737177	0.225055
0.00495574	0.398032
0.567866	0.127833
0.168709	0.278454
0.104979	0.216141
0.727403	0.219746
0.395854	0.274376
0.122948	0.190812
0.646843	0.0112954
0.291052	0.291034
1.00594	0.204791
0.31346	0.477308
2.24318	0.271433
0.161908	0.127073
0.366463	0.00789495
0.753229	0.192067
0.174094	0.315239
0.328819	0.0722363
0.285864	0.642655
0.671542	0.0604356
0.248321	0.145894
0.499522	0.135763
1.08101	0.239951
0.0731237	1.80419
0.098592	0.159025
0.400105	0.721743
1.14392	0.167087
0.460518	0.0349063
0.308471	0.0159361
0.165646	0.208289
0.43175	0.145482
0.709438	0.0853558
0.201427	0.0706447
0.531469	0.0863516
0.357447	0.149378
0.805787	0.184017
0.64476	0.317636
0.81656	0.306331
0.47857	0.159626
0.136658	0.39145
0.602807	0.498439
0.0973314	0.28768
0.865797	0.279672
0.336981	0.496548
0.38411	0.0774897
0.524778	0.13112
0.600968	1.85712
0.0882874	0.352168
0.374717	0.440231
0.478583	0.334392
0.280181	0.145113
0.331274	0.218278
0.96634	0.154568
0.435911	0.136992
0.616185	0.195281
0.155419	0.106174
0.888724	0.160978
0.490586	0.210674
0.726835	0.364312
0.0672312	0.222915
0.974914	0.165274
0.163763	0.249757
0.973349	0.0816991
0.421532	0.0777937
0.0528211	0.0166776
0.613193	0.277819
0.240461	0.249483
1.63684	0.0465606
0.323516	0.303741
0.400426	0.192413
0.29049	0.0584876
1.07386	0.659601
0.174488	0.535132
0.566082	0.103614
0.285669	0.0412953
0.735237	0.0672666
0.204644	0.0736315
0.534435	0.233617
0.181783	0.347316
0.849738	0.168804
0.100312	0.0942776
0.240984	0.0122891
0.609396	0.0937228
0.22565	0.0715829
0.434089	0.0537385
1.19886	0.195244
0.289452	0.0897627
0.69034	0.275536
0.207588	0.0975674
0.302603	0.0978308
0.680386	0.206063
0.223572	0.0352265
1.12279	0.176968
0.454992	0.096431
0.688245	0.0666288
0.349822	0.457771
1.06851	0.0313536
0.39717	0.0816099
0.400952	0.341334
0.221046	0.0937309
1.10037	0.226119
0.166419	0.176858
1.01585	0.383146
0.726903	0.048619
0.189353	0.355777
0.242178	0.452257
0.661321	0.111635
0.550844	0.374645
0.601315	0.596349
0.870422	0.0346256
0.455343	0.0481626
0.0890777	0.394877
0.103068	0.294748
0.56012	0.820501
0.170805	0.149182
0.221757	0.352422
0.291496	0.225411
0.772977	0.0877154
0.279585	0.814805
0.325833	0.0812489
0.646645	0.175962
0.0981914	0.113258
0.483351	0.0889728
0.16629	0.205326
0.591935	0.194407
0.179625	0.0905692
0.53884	0.0161952
0.652263	0.100442
0.0662186	0.0875069
0.599169	0.160964
0.999822	0.390842
0.252363	0.125904
0.102513	0.304264
0.62058	0.218532
1.04737	0.157832
0.733551	0.253565
0.207851	0.158548
0.186782	0.169907
0.960927	0.276936
0.220776	0.189733
0.350254	0.202333
0.0627234	0.144492
0.0983552	0.227722
0.222761	0.341332
1.07928	0.337539
1.20342	0.275151
0.674208	0.107643
0.189719	0.0213146
0.41409	0.0435278
0.410227	0.182487
0.094236	0.0689626
1.17958	0.191925
0.250066	0.0933061
0.103928	0.195654
0.292591	0.118932
0.843199	0.110203
0.653089	0.265196
0.515704	0.0981857
0.825396	0.0832425
0.169825	0.0476099
0.204732	0.0649749
0.192885	0.0447048
0.457816	0.0120528
1.26074	0.177961
0.310457	0.603641
0.593081	0.770551
0.0874606	1.22261
0.502966	0.301333
0.276214	0.181513
0.834593	0.553157
2.84562	0.240844
0.554119	0.336532
0.0945336	0.485793
0.157877	0.144544
0.304714	0.20465
0.109742	0.243701
0.44541	0.904878
0.72082	1.00572
0.269631	0.0455554
0.93438	0.487513
0.26274	0.0962738
0.734637	0.0310279
0.460623	0.122937
0.513802	0.15265
0.238859	0.204477
0.0953139	0.333328
0.58497	0.0247473
0.243362	0.233634
0.0634676	0.791053
0.656355	0.431353
0.290911	0.283364
0.219968	0.0374802
0.260344	0.555904
0.502909	0.267804
0.690306	0.217135
0.352849	0.218488
0.338522	0.322147
0.259264	0.0963318
0.176079	0.7179
0.521017	0.436752
0.0309744	0.189124
0.532422	0.874266
0.385925	0.240349
0.262233	0.366166
0.330095	0.357918
0.272428	0.64316
0.527364	0.166992
0.307378	0.0208277
0.337397	0.00601811
0.150719	0.239055
1.71107	0.197809
0.0986131	0.277654
0.186779	0.505022
0.640926	0.287812
0.39667	0.0570893
0.346476	0.333209
0.552097	0.366437
0.0797356	0.14892
0.413215	0.800928
0.457834	0.218179
1.13761	0.460365
0.0781634	0.0266787
0.987138	0.179992
0.187574	0.103475
1.18546	0.217477
0.413583	0.365429
0.344465	0.300855
0.397164	0.319242
0.148512	0.0296757
1.28296	0.036113
0.350186	0.271279
1.17906	0.164441
0.449629	0.0829089
0.372855	0.0242222
1.03393	0.143117
0.041747	0.394973
0.148991	0.145332
0.84292	0.0754999
0.157983	0.0149427
0.781122	0.229879
0.236359	0.799363
0.336816	0.0986708
0.909006	0.151473
1.15702	0.208716
0.49981	1.41817
0.489303	0.355472
0.156723	0.0863578
0.468303	0.146366
0.371537	0.185098
1.27551	0.10434
0.49297	0.0795195
0.133914	0.113425
0.138867	0.0372939
1.15741	0.152056
0.503738	0.356792
0.764794	0.156933
0.480208	0.272776
0.474461	0.0625592
0.254222	0.161573
0.0665024	0.0998763
0.749002	0.0944214
0.0621499	0.428291
0.0504471	0.62408
0.911819	0.480934
0.208659	0.0863024
1.3954	0.604033
0.310253	0.17927
0.462616	0.0367645
0.716891	0.332493
0.180416	0.158481
0.851814	0.0217933
0.382377	0.305498
0.585004	0.478504
0.607802	0.0668756
0.165442	0.647712
0.278565	0.116634
0.0717611	0.564475
0.486036	0.850669
0.616598	0.294136
0.67672	0.0421174
0.570569	0.404508
0.146975	0.0869311
0.110852	0.137616
0.0811926	0.263503
0.1475	0.233496
0.653017	0.292147
0.671008	0.25863
0.335689	0.0830555
0.246906	0.241168
0.528638	0.318095
0.484825	0.378512
0.220878	0.058705
0.252348	0.142236
0.205192	0.472303
0.0656672	0.244886
0.50006	0.379986
0.0852924	0.467916
2.05639	0.241949
0.364104	0.128585
0.292426	0.159012
0.686238	0.519687
0.585951	0.683133
0.176368	0.432452
0.384964	0.12029
0.0787534	0.409743
1.27413	0.161973
0.531795	0.565588
0.118934	0.384827
0.165234	0.624779
0.119871	0.149819
0.452339	0.017979
0.512152	0.230244
0.327965	0.240881
0.876489	0.0442477
0.689516	0.201062
0.165921	0.70955
0.53569	0.231055
0.419593	0.188308
0.563437	0.609602
0.971114	0.318596
0.236806	0.787251
1.36755	0.140437
0.604031	0.19043
0.0991842	0.115521
0.277542	0.133166
0.520569	0.429858
0.544729	0.167637
0.483328	0.408091
0.512645	0.717774
0.403798	0.109117
0.596855	0.032562
1.11967	0.271348
0.97155	0.19134
0.459271	0.283029
0.435146	0.223074
0.165761	0.14115
0.531328	0.272179
0.0447926	0.590509
0.273234	0.215148
0.358145	0.18156
0.394208	0.0621523
0.135141	0.100913
0.0171946	0.138593
0.276477	0.194718
0.668989	0.0329736
0.703145	0.842398
0.266942	0.381238
0.615388	0.39903
0.164885	0.155127
0.500138	0.680782
0.260166	0.109362
0.842514	0.255866
0.307263	0.280837
0.421565	0.527279
1.30775	0.0928477
1.54243	0.125445
0.252209	0.119881
0.358314	0.217919
0.781664	0.182208
0.808402	0.0673087
0.256479	0.429554
0.314274	0.316875
0.298206	0.122804
0.610789	0.517688
0.800401	0.105112
0.381607	0.232732
0.301656	0.378833
0.0158359	0.102109
0.439512	0.601377
0.640637	0.834591
1.17732	0.201338
2.02886	0.197632
0.0459857	0.159903
0.483861	1.10794
0.317972	0.275095
0.724556	0.286825
0.465981	0.145195
0.317103	0.180403
0.0956515	0.309468
0.0222518	0.159322
0.360883	0.45765
1.41504	0.0905099
0.40241	0.0416245
0.0824033	0.334042
0.148277	0.202217
0.180207	0.103394
1.37455	0.273454
0.274319	0.166153
0.172052	0.269454
0.0364272	0.419238
0.484057	0.75709
0.27047	0.305917
1.25193	0.299526
0.0136323	0.0793502
0.351162	0.0618289
0.10334	0.240472
0.31582	0.198532
0.268361	0.347184
0.472988	0.2752
0.15546	0.208894
0.354264	0.72995
0.189291	0.180062
0.664474	0.0706407
1.53896	0.24041
0.368555	0.348053
0.308876	0.26865
0.106777	0.392905
0.165646	0.444231
1.47621	0.0982285
0.396586	0.4707
0.0272951	0.851319
2.1418	0.467601
0.470221	0.334201
1.16838	0.208077
0.447719	0.0627983
0.492097	0.118637
0.187119	0.0910678
1.35873	0.172442
0.27745	0.278296
0.0584284	0.563095
0.669564	0.050966
0.511605	0.602245
0.263182	0.21139
0.157059	0.191579
0.0617455	0.122332
0.711641	0.162116
0.169561	0.502165
1.22923	0.283991
0.214531	0.172809
0.984889	0.459283
0.85113	0.110201
0.0233586	0.429748
0.40091	0.110365
0.0647736	0.341678
0.432309	0.0194099
0.741762	0.03296
0.151816	0.201664
0.365148	0.280831
0.709567	0.318251
0.355714	0.352584
0.0957058	0.67796
0.527477	0.320297
0.208466	0.213431
0.177016	0.108943
0.205694	0.241591
0.119082	0.297269
0.24874	0.363952
0.225659	0.692687
0.772111	0.129464
0.133819	0.270146
0.094148	0.212781
0.610228	0.226681
0.320021	0.111028
0.0382208	0.426178
0.413512	0.123322
0.707373	0.6335
0.440274	0.472816
0.152416	0.198098
0.492928	0.56768
1.01521	0.126733
0.141367	0.272989
1.81995	0.144618
0.0526008	0.144021
0.277325	0.141656
0.225835	0.21652
1.11355	0.292991
0.307117	0.109283
0.291102	0.239348
0.611101	0.021603
0.540514	0.677512
0.49611	0.0329115
0.0767076	0.392902
0.205394	0.182202
0.0910149	1.1537
0.202386	0.298003
0.562731	0.433746
0.0813123	0.548619
1.15203	0.56438
0.133597	0.469011
0.306259	0.122316
0.088883	0.0842982
0.652781	0.147952
0.300944	0.0296369
0.29506	0.0188535
0.711217	0.0236825
0.53692	0.00925901
0.332411	0.156072
0.615538	0.173421
0.915598	0.812516
0.141923	1.57986
0.604813	0.0907553
0.0760894	0.305833
0.392478	0.0517247
0.39736	0.278755
1.22436	0.123359
0.294426	0.395621
0.100038	0.131458
0.230663	0.503337
0.122989	0.274193
0.073458	1.61672
1.36147	0.141457
0.17931	0.179907
0.410946	0.297033
0.40893	0.130215
0.0467285	0.700638
0.100889	0.338604
0.118309	0.795647
0.0763385	1.9732
0.189024	0.454355
0.264968	0.108673
0.210709	0.348444
0.330742	0.186307
0.609294	0.728299
0.0798024	0.394008
0.666466	0.162598
0.25807	0.473586
0.591028	0.616359
0.216472	0.122413
0.340064	0.627166
0.272681	0.398036
0.135546	0.159133
0.180981	0.181367
0.316083	0.545325
0.353817	0.140785
0.215136	0.297303
0.247139	0.551381
1.73778	0.359049
0.432055	0.273331
0.285544	0.23
0.553668	0.222144
0.200628	0.17644
0.134846	0.230058
0.598165	0.377029
0.106036	0.268435
0.211386	0.238317
0.365165	0.528182
0.441509	0.0119929
0.657347	0.651901
0.860773	1.33836
0.2798	0.482213
0.461188	0.497688
0.064162	0.337788
0.0465988	0.0704682
0.197315	0.340037
0.166189	0.245177
1.07392	0.164797
0.189598	0.205083
1.15741	0.101804
1.18546	0.582877
0.20944	0.195
0.169063	0.0830973
0.371366	0.141688
0.800647	0.107637
0.0428127	0.22787
0.759112	0.192231
1.52715	0.0695604
0.464022	0.283287
0.543498	0.208812
0.0470485	0.310543
0.535202	0.398906
0.326448	0.159022
0.221763	0.11176
0.140446	0.485475
0.25647	0.290184
0.203427	0.106053
0.499981	0.826794
0.417053	0.112168
0.308806	0.011972
0.348833	0.0319926
0.0952334	0.0799421
0.532225	0.233877
0.444282	0.777272
0.696191	0.011318
0.202586	0.408928
0.0567748	0.386237
0.448317	0.124098
0.571351	0.0279154
0.0644076	0.114284
0.279295	0.28146
0.136189	0.0795824
1.52584	0.126683
0.343489	0.248327
0.425556	0.114474
0.271714	0.687515
0.167726	0.0843499
0.288323	0.285714
0.266765	0.0310845
0.0326731	1.4187
0.260859	0.277829
0.240162	0.257651
0.587265	0.802966
0.317114	0.068871
0.123536	0.714997
0.249136	0.018003
0.146444	0.56212
0.215511	0.110613
0.581728	0.449258
0.333196	0.0647317
0.517847	0.386056
0.389413	0.0112555
0.247559	0.097293
0.371559	0.178689
0.135443	1.77274
0.263888	0.0210186
0.338144	2.3134
0.342481	0.0373557
0.303696	0.0463147
0.0282178	0.0663094
0.459805	0.0203406
0.49855	0.239389
0.578259	0.130977
0.110679	0.377991
0.306684	0.219277
0.254636	0.111271
0.0863209	0.301902
0.554505	0.105945
0.0658979	0.0187893
0.190468	0.365494
0.804963	0.503654
0.557596	1.24457
0.747017	0.30197
0.214377	0.0462579
0.259242	0.131907
0.311169	0.0849801
3.1976	0.116704
2.7364	0.315237
1.10431	0.131124
0.178622	0.10812
0.703018	0.104802
0.43181	0.0878318
0.123623	0.101609
0.439915	0.190317
0.138729	0.0269447
0.384261	0.0501794
0.35679	0.0338682
0.95297	0.89182
0.168271	0.200655
0.0931029	0.178412
0.304909	0.105316
2.06417	0.0917789
0.347264	0.259741
0.361091	0.0189407
0.0251466	0.0664862
0.301543	0.0242569
0.689797	0.0540806
0.0529316	0.170018
0.233685	0.304335
0.810928	0.0361944
0.544835	0.109371
0.0690093	0.137304
0.231283	0.113845
0.41816	0.444886
0.503379	0.05256
0.234674	0.177873
1.03955	0.895835
0.0940707	0.062901
0.117181	0.163333
0.113083	0.0649461
0.0507168	0.183063
0.124118	0.0309603
0.228778	0.201383
0.413579	0.159667
0.979533	0.0111808
0.282553	0.303458
0.0170054	0.453579
0.0211989	0.0803728
0.0731812	0.625742
0.469162	0.124817
0.255529	0.192714
0.702637	0.516447
0.21228	0.0139479
0.337593	0.110154
0.269262	0.0752732
0.4027	0.110629
0.381425	0.122423
0.202856	0.0890751
0.469773	0.0689334
0.175193	0.183719
0.311144	0.175393
0.317495	0.230977
0.387296	0.416681
0.288417	0.0174393
0.231805	0.195985
0.502835	0.0679318
0.263993	0.178471
0.144085	0.514821
0.611505	0.0276947
0.389213	0.339089
0.767258	0.239688
0.16657	0.271605
0.318225	0.502887
0.406682	0.0833438
0.385647	0.293997
0.383112	0.241376
0.0275451	0.412361
0.448014	0.0459631
0.199434	0.242998
0.196849	0.0520304
0.189627	0.0244291
0.882665	0.188467
0.730124	0.0628041
0.550955	0.00643744
0.436598	0.287508
0.158292	0.143457
0.531342	0.355293
0.119274	0.365726
0.643051	0.97147
0.34552	0.0269705
0.239385	0.274893
0.486938	0.398786
0.152605	0.00879242
0.888916	0.0364371
0.150334	0.107983
0.0931076	0.153342
0.576699	0.19154
0.656336	0.452221
0.105316	0.0405753
0.0259343	0.506936
0.267245	0.587543
0.341001	0.0282295
0.500097	0.235325
0.501142	0.297319
0.885671	0.0622533
0.223892	0.101019
0.28153	0.0314367
0.349941	0.117431
0.277539	0.0759244
0.0670494	0.333138
0.126633	0.0592257
0.252455	0.515615
0.050099	0.175931
0.419298	0.0251691
2.13933	0.162614
0.155507	0.126852
0.383613	0.243685
0.232447	0.528131
0.00658666	0.0627142
0.146559	0.368017
0.405486	1.68811
0.114852	0.142979
0.777681	0.700505
0.633111	0.176861
0.615578	0.0170743
0.849437	0.248205
0.398884	0.228619
0.625102	0.171409
0.750123	0.179653
0.0382905	0.112588
0.556558	0.248758
0.411664	0.0616376
0.589589	0.0933972
0.606681	0.137295
0.163239	0.0819159
0.374915	0.0407243
1.24451	0.148607
0.664743	0.270836
0.18392	0.0304719
0.68108	0.148746
0.463534	0.113583
0.021537	0.517648
0.410505	0.313322
0.107438	0.187569
0.79895	0.325008
0.185768	0.0526392
0.338917	0.149229
0.860124	0.212038
0.587572	0.112415
0.274993	0.0265124
0.627484	0.461546
0.894275	0.389132
1.24221	0.046208
0.193445	0.341741
0.580667	1.22622
0.657161	0.810139
0.424772	0.0990906
0.316125	0.236109
1.68306	0.812049
0.567749	0.0970897
0.186755	0.0419001
0.71391	0.0752641
0.393208	0.208733
0.0671171	0.0585839
1.32322	0.167905
0.098331	0.027442
0.0848321	0.287683
2.51938	0.0733079
0.949741	0.118939
0.361703	0.217434
0.847385	0.194616
0.850058	0.332889
0.389546	0.117592
0.933807	0.132617
0.30831	0.140087
0.224577	0.245723
0.159465	0.226453
0.284008	0.309804
0.472048	3.08897
0.421897	0.0561655
0.738788	0.615224
0.328186	0.27192
1.2936	0.492367
0.520991	2.34622
0.208254	0.193943
0.285862	0.112979
0.527129	0.326229
0.172315	0.297227
1.35906	1.29511
0.427276	0.191731
0.601599	0.128874
0.0890477	0.541004
0.171371	0.226065
0.188091	0.0572553
1.21165	0.290643
0.283178	0.292061
0.438524	0.0210117
1.35447	0.774975
0.0659341	0.0893245
0.587609	0.148994
0.0683629	0.112678
0.22195	0.749054
0.702308	0.188345
0.324504	0.136018
0.17515	0.252469
0.387632	1.62422
0.402232	0.582914
0.0367909	0.350332
0.495315	0.328145
0.39173	0.0837674
0.319489	0.185017
0.64485	0.018668
0.796849	0.71349
0.260619	0.267633
0.749127	0.177462
0.199468	0.257468
0.419189	0.420653
0.560929	0.316469
0.86015	0.129314
0.325806	0.132395
0.273997	0.0494847
0.111665	0.223122
0.599062	0.625794
0.0964875	0.0555726
0.88358	0.0678727
0.712774	0.0968537
1.02707	0.0133358
0.274529	0.45202
0.527461	0.181665
0.348274	0.0641433
0.322558	0.333009
0.25388	0.495446
0.943302	0.127414
0.810537	0.182854
0.21105	0.0975979
0.325821	0.127702
0.347871	0.469994
0.508534	0.301784
0.289266	0.0571234
0.550995	0.0503081
0.0691216	0.0650244
0.296592	0.0435239
0.204836	1.06052
0.801762	0.173296
1.00054	0.185869
0.356274	0.507079
0.148173	0.0865262
0.103847	0.0728977
0.0258329	0.0772002
0.0531115	0.28658
0.710071	0.658506
0.242773	0.101557
0.279274	0.0142365
0.406997	0.394808
0.427289	0.0791492
0.372641	0.411971
0.108379	0.0945148
0.708776	0.147273
0.349203	0.523053
0.0764053	0.266632
0.486581	0.294238
0.307368	0.102847
0.319293	0.194579
0.449136	0.327424
0.303747	0.322549
0.761824	0.301261
0.436586	0.0956613
0.338534	0.139079
1.15004	0.526728
0.368244	0.303008
1.08512	0.16385
0.236366	0.154588
0.382343	0.141441
0.643793	0.0734246
0.233737	0.137292
0.296771	0.353098
0.0849451	0.0462641
0.158638	0.0975107
0.349959	0.143873
0.27756	0.227108
0.401529	0.0426249
0.883397	0.0678778
0.22917	0.198564
0.0994524	0.0448542
0.532222	0.453924
0.241091	0.071
0.436836	0.110015
0.215605	0.0823963
0.499204	0.0638345
0.639625	0.103031
0.237968	0.0821731
0.423774	0.136921
0.561629	0.591881
0.672701	0.154204
0.419866	0.0704283
0.629846	0.0774466
1.45402	1.52403
0.167496	0.308545
0.197689	0.108249
0.367403	0.536858
0.174674	0.0981651
0.400475	0.167191
0.628717	0.200508
0.0106857	0.117003
0.680444	0.141418
0.465653	0.171545
0.726832	0.262121
0.368039	0.512509
1.12451	0.282068
0.438432	0.353544
1.24714	0.0533936
0.267821	0.597523
0.34396	0.232545
0.460352	1.73667
0.345843	0.0636384
0.174268	0.160361
0.600723	0.109002
0.145664	0.517375
0.823368	0.257112
0.297902	0.189559
0.626258	0.121416
0.531769	0.0470645
0.0436742	0.0136121
0.0799488	0.252798
0.180249	0.0531321
0.181381	0.0517559
0.462197	0.206477
1.46478	0.0938119
0.927785	0.0149299
0.254021	0.0604593
0.397642	0.576226
0.578757	0.0193162
0.565713	0.116842
0.686408	0.302891
0.64169	0.102926
0.462138	0.128335
0.582405	0.0632164
0.182571	0.218007
0.111427	0.131076
0.335809	0.337076
0.337182	0.464431
0.469284	0.426905
0.254897	0.419051
0.470309	0.200145
0.347016	0.0735428
0.640208	0.140631
0.125364	0.0279877
0.323297	0.141332
0.173531	0.440229
0.189856	0.300788
0.325777	0.07112
0.0182139	0.166265
0.787826	0.360258
0.296175	0.170694
0.522307	0.224369
0.100785	0.208435
0.171049	0.370597
0.290536	0.139031
0.0927226	0.165553
0.186905	0.193013
0.258634	0.299353
0.130949	0.0422859
0.104542	0.211723
0.473223	0.16568
0.107078	1.90009
0.245445	0.822979
0.534732	0.285775
0.0393722	0.0192421
0.257891	0.333587
0.365679	0.160409
0.262247	0.180762
0.368278	0.11846
0.28544	0.193075
0.17911	0.550341
0.293728	0.151154
0.34081	0.155332
0.348622	0.156953
0.515188	0.0255877
0.528215	0.366198
0.303442	0.185681
0.22194	0.361716
1.01609	0.154231
0.702369	0.247776
1.32759	0.0923986
0.921356	0.0272212
0.240214	0.301483
0.601062	0.0613466
0.333917	0.139757
0.104156	0.107175
0.549862	0.196937
0.462663	0.0491025
0.320468	0.808768
0.359062	0.311098
0.523075	0.289127
0.261751	0.302797
0.567968	0.186792
0.497529	0.204314
1.18088	0.228332
0.0354634	0.339929
0.0153679	0.145518
0.0372815	0.225978
0.257891	0.519793
0.2903	0.0814992
0.39501	0.127057
0.190405	0.0676078
0.285872	0.31056
0.529348	0.184004
0.673597	0.130582
0.368783	1.59903
1.55917	0.661044
0.230298	0.539349
0.733742	0.204258
0.446217	0.032515
0.722292	0.0419402
0.059203	0.0206641
0.0655442	0.0229636
0.543905	0.0101489
1.07523	0.0804624
0.324954	0.017687
0.466786	0.0683399
0.291261	0.113252
0.782585	0.035476
0.375099	0.109262
0.264893	0.0194683
0.0108896	0.520001
0.401726	0.015823
0.773231	0.0230679
0.164887	0.0839519
0.167041	0.00255371
0.561249	0.158192
0.189017	0.0113644
0.269099	0.223104
0.273428	0.064342
0.23484	0.00909949
0.247425	0.0948208
0.0545086	0.00997664
0.329437	0.0213246
0.123306	0.306338
0.0683798	0.0176739
0.351747	0.118505
0.73163	0.0442586
0.324466	0.0159656
0.0846894	0.0726462
0.172499	0.0409363
0.395149	0.0351033
0.235514	0.0512769
0.579676	0.125434
1.8938	0.0635928
0.0731742	0.0362652
0.407226	0.0125676
0.0704912	1.08295
2.91293	0.0665201
1.37391	0.263816
1.50793	0.116043
2.05661	0.151112
0.777283	0.0596626
0.188655	0.11189
0.209347	0.0255066
0.473137	0.115824
0.305059	0.135513
0.165026	0.0464457
0.504879	0.0911851
1.13227	0.0618125
0.259408	0.190299
0.398488	0.127936
0.173339	0.115813
1.38028	0.22538
0.4437	0.116624
0.269145	1.42777
0.242567	0.155792
0.162919	0.0503609
0.280848	0.295989
0.199135	0.0728643
0.50736	0.0365869
0.356653	0.0568688
0.0857379	0.362888
0.125985	0.154243
0.293783	0.607222
0.336672	0.997897
0.362769	0.0677443
0.429341	0.156327
0.731194	0.215387
0.563037	0.0262361
0.11351	0.067829
0.00980148	0.197309
0.311132	0.0848024
0.333881	0.996959
0.146223	0.215118
0.702972	0.348969
0.361186	0.211607
0.292947	0.410167
0.318442	0.442293
0.385275	0.174697
0.651112	0.104982
1.06746	0.0600353
3.0453	0.445448
0.122246	0.108469
0.386925	0.0749527
0.149108	0.0281029
0.0839933	0.449902
0.580405	0.3257
0.595822	0.156647
0.832857	0.253374
0.371927	0.71196
0.367761	0.138471
0.425595	0.110147
0.039942	0.249441
0.591669	0.0424032
0.412224	0.541244
0.711233	0.0404937
0.546685	0.0632062
0.180098	0.0571546
0.159644	0.143274
0.664379	0.0237061
0.261377	0.395079
0.233934	0.0708278
0.284957	0.363346
0.217125	0.232329
0.275115	1.03375
0.0273993	0.11268
0.087177	0.0246249
0.46541	1.73948
0.997658	0.112454
0.13661	0.142656
0.298411	0.125103
0.580719	0.0518161
0.4155	0.106218
0.164755	0.525499
0.54309	1.01089
0.77696	0.237153
0.761077	0.0774049
2.52169	0.260326
0.465694	0.0680924
0.0984934	0.0202436
0.205771	0.283839
0.363501	0.590428
1.25264	0.0261969
1.04965	0.25751
0.745167	0.443506
0.244441	0.23062
0.374204	0.161181
0.0670352	0.368966
0.17705	0.386451
0.246861	0.0653498
0.106576	0.53657
0.514111	0.102727
1.88357	0.108854
0.361822	0.422126
0.0106906	0.245857
0.636253	0.111185
0.196131	1.88449
0.924678	0.299727
0.00232615	0.855051
0.516187	0.134426
0.502855	0.0822474
0.0102589	0.0979836
0.0448963	0.403094
0.00981448	0.204254
0.0432578	0.268802
0.64911	0.163804
0.168226	0.0722842
1.03949	0.136829
0.827729	0.113085
0.305117	0.0920717
0.406412	0.497232
0.440082	0.828712
0.465965	0.0398146
0.155512	0.0439011
1.10214	0.0332518
0.116983	0.381873
0.944069	0.148444
1.31494	0.0617861
0.535021	0.0269081
1.0131	0.043146
0.0846005	0.0173545
0.631999	0.233284
0.458121	0.0137196
0.423429	0.109128
0.449051	0.0983385
0.553467	0.19732
0.414019	0.0705675
0.228049	0.0442391
0.11339	0.561654
0.339047	0.207476
0.273866	0.0931409
0.148564	0.162194
0.271138	0.0170435
0.0684616	0.347273
0.454494	0.0966071
1.45878	0.0844073
0.0151015	0.176581
1.61752	0.150022
0.389264	0.00826268
0.430166	0.025844
0.47652	0.0463693
0.388462	0.245154
0.0697066	0.0462485
0.540089	0.0511341
1.23248	0.475978
1.26701	0.126999
0.673726	0.820438
0.254971	0.194929
0.73909	0.56069
0.0164972	0.465768
0.39892	0.154221
0.74073	0.0455327
0.335684	0.929065
0.711764	0.363223
1.49216	0.0326758
0.339746	0.462355
0.205218	0.194297
0.627332	0.41783
0.0360143	1.13171
0.336752	0.423824
0.388565	1.13204
0.25587	0.424399
0.0412854	0.634986
0.170879	0.182078
0.361172	0.072916
0.347189	0.25803
0.00782317	0.2485
0.331017	0.328655
0.592904	0.386314
0.663295	0.0982837
0.419588	0.237061
0.150463	0.147356
0.32856	0.808691
0.350256	0.365274
0.306712	0.609435
0.0344099	0.0570521
0.123074	0.157326
0.811022	1.0879
0.338402	0.149646
0.557558	0.286782
0.357185	0.0879197
0.252227	0.348912
0.203801	0.160138
0.183836	0.301278
0.279499	0.858974
1.34267	0.0282086
0.501959	0.0595451
0.161321	0.024367
0.47684	0.801998
0.827303	0.655183
0.164171	0.326997
0.364206	0.168596
0.890542	0.68048
0.226294	0.285027
1.00585	0.208334
0.377665	0.338028
0.804858	0.234752
0.333157	0.171728
0.468792	0.0216078
0.553738	0.184472
0.726531	0.186102
0.707068	0.261097
0.055691	0.120344
0.385445	0.0688353
0.0622871	0.0363616
0.0480128	0.0285115
0.177194	0.193053
0.164544	0.103332
1.26297	0.0791376
0.0414557	0.0905182
0.402286	0.0970768
0.0325691	0.519116
1.02727	0.0812339
0.164677	0.137937
0.559988	0.141484
0.0404171	0.146057
0.131641	0.101201
0.171238	0.0654271
0.291709	0.444262
0.0230016	0.441372
0.146351	0.0750165
1.09258	0.160953
0.353631	0.141393
1.31216	0.29274
0.0841337	0.183365
0.685902	0.351291
0.131978	0.0616819
0.247905	0.146635
0.0500468	0.0261291
0.221686	0.101776
0.396656	0.142179
0.656217	0.636431
0.698871	0.169181
0.560103	0.345082
0.551981	0.13201
0.430702	0.028284
0.0927825	0.116985
0.307574	0.196039
0.0441065	0.132534
0.00555245	0.526691
1.00412	0.259147
0.232269	0.92882
1.03479	0.140925
0.0907666	0.171277
0.025168	0.326748
0.0844595	0.195582
0.272398	0.0194292
0.299039	0.5828
0.629885	0.225257
0.705368	0.102466
0.373734	0.0791615
0.0205236	0.429681
0.0839341	0.00953382
0.337981	0.0964608
0.371406	0.13722
0.0274296	0.21006
0.676039	0.402144
0.20525	0.0221642
0.7514	0.419428
0.855929	0.275823
0.40872	0.0872128
1.18741	0.17719
0.0189112	0.609535
0.323766	0.177938
0.31924	0.764799
0.350711	0.00886351
0.308566	0.265823
0.367325	0.279738
0.337397	0.78837
0.0356085	0.0302653
0.501321	0.0901427
0.463124	0.116118
0.476633	1.5162
0.753796	0.417071
0.642198	0.287981
0.515633	0.150502
0.240601	0.0460452
0.345928	0.214989
0.125098	0.0975556
0.195852	0.993602
0.812994	0.266731
0.530419	1.10349
0.0337323	0.315222
0.663817	0.158294
0.355851	0.012834
0.275296	0.471382
1.41675	0.767794
0.219965	0.187576
0.249171	0.155665
0.216957	0.189827
0.503337	0.130501
0.0400503	0.0643612
0.325007	0.0203654
0.65456	0.725317
0.00891211	0.261465
0.216592	0.125772
0.275784	0.372879
0.616065	0.217303
0.698392	0.374595
0.389979	0.432395
0.208771	0.28149
0.377414	0.175992
0.0234938	1.62392
0.841591	0.467547
0.12757	0.0122369
0.959767	0.843861
0.0659456	0.191839
0.1071	0.170434
0.223883	0.309183
0.213603	0.123319
0.245308	0.286709
0.245783	0.23958
0.0387201	0.304079
0.137222	0.461481
1.31052	0.0848091
0.991975	0.170902
0.393699	0.115919
0.284223	0.132469
0.177787	0.305225
1.0446	0.0202677
0.961744	0.200623
0.402694	0.284524
0.00603307	0.336195
0.0849359	0.12656
0.878273	0.097714
0.03721	0.447391
0.260679	0.113687
0.277639	0.06537
0.456688	0.157381
0.568532	0.0466997
0.523118	1.35967
0.0136827	0.0337143
0.730672	0.398158
0.260999	0.101469
0.262966	0.604698
0.0631082	0.0744367
0.559316	0.230049
0.248912	0.0573293
0.169096	0.181787
0.180607	0.0640097
0.563976	0.0724961
0.0549511	0.349602
0.332092	0.105979
0.233054	0.128262
0.380623	0.661761
0.920989	0.539974
0.104226	0.0655278
0.546775	0.113557
0.0549913	0.479565
0.460757	0.445329
0.229755	0.27593
0.0349274	0.280115
0.274928	0.340634
0.137632	0.0941375
0.257886	0.137743
0.156319	0.304321
0.195006	0.542372
0.143347	0.0711099
0.231405	0.0940889
0.265689	0.318383
0.268155	0.0505557
0.0434391	0.0759988
0.195846	0.193366
0.288241	0.0148986
0.232067	0.0730499
0.133674	0.208602
0.243759	0.366979
0.96802	0.109333
0.270808	0.0847005
0.297945	0.248725
0.49225	0.246568
0.0475047	0.149483
0.528801	1.25758
1.76037	0.0133953
0.298612	0.131286
0.120308	0.83446
0.305826	0.00476643
0.348999	0.100218
0.144147	0.279177
0.697185	0.165882
1.22646	0.173699
0.637265	0.0438406
0.0970297	0.12286
0.781586	0.137799
0.218889	0.263858
0.409536	0.259096
0.516943	0.108592
0.154811	0.0562993
0.219768	0.292888
1.31772	0.127662
0.590777	0.145628
0.642163	0.40299
0.865525	0.715132
0.151215	0.111138
0.597011	0.459439
0.378981	0.0943812
0.438234	0.363762
0.247348	0.0842192
0.67735	0.0894144
0.0825773	0.760201
0.400332	0.0598888
0.223652	0.293398
0.463947	0.0501552
0.0347714	0.353971
0.36462	0.144897
0.711514	0.135665
0.25122	0.156998
0.820813	0.479463
0.661707	0.113371
1.11513	0.0786352
0.110498	0.0656636
0.111248	0.0983645
0.593438	0.0982394
0.200483	0.124744
0.609636	0.0627902
0.166402	0.137277
0.0143902	0.364016
0.248032	0.0789049
0.88596	0.142959
2.18139	0.276002
0.0820446	0.160138
0.437706	0.0234955
0.659398	0.0784125
0.063481	0.652968
0.504261	0.131893
0.252736	0.0497284
0.530823	0.699504
0.383169	1.11911
0.0528796	0.136785
0.270708	0.0672381
0.519619	0.416255
0.251133	0.0917906
0.0989322	0.142873
0.168678	0.12879
0.239832	0.0863227
0.265699	0.404077
0.517963	0.710911
0.255448	0.754247
0.491797	0.0623804
0.520371	0.0959932
0.899305	0.0503029
0.305066	0.177757
0.250882	0.241065
0.020597	0.911302
0.135222	1.08641
0.497829	0.0684671
0.403351	0.358589
1.31574	0.629924
0.188285	1.09453
0.158376	0.553661
0.305703	0.0944913
0.602383	0.250957
0.619154	0.301824
0.0374842	0.0875379
0.311402	0.426183
0.294139	0.12285
0.747899	0.15969
0.227628	0.0461021
0.19716	0.0902356
0.0394902	0.25785
0.547761	0.381767
0.223807	0.125865
0.939739	0.131329
0.428579	0.596263
0.199686	0.029624
0.128063	0.489997
0.49941	0.173279
0.354999	0.316653
0.786805	0.175907
0.0882247	0.592382
0.477579	0.163254
0.258819	0.124022
0.490911	0.860197
0.168946	0.229387
0.157203	0.0916351
0.942529	0.900755
0.907631	0.280587
0.262385	0.122649
0.0779319	0.175534
0.461902	0.0787913
0.292106	0.103315
0.476456	0.089838
0.222584	0.0526458
0.578779	0.1077
0.949959	0.0383735
0.69869	0.107878
1.00205	0.068677
0.493634	0.0989797
2.37408	0.255447
0.395163	0.143371
0.237252	0.0418728
0.280795	0.166287
0.401118	0.232465
0.145278	0.347942
0.165747	0.856849
0.425511	0.421327
0.583139	0.160744
0.282656	0.148004
0.468997	0.26366
0.639441	0.200695
0.318342	0.154407
0.109317	0.170608
0.276185	0.0287097
0.514957	0.214938
0.120902	0.217549
0.409316	0.407694
0.276957	0.477822
0.0984378	0.534917
0.288683	0.119366
0.138173	0.175601
0.514378	0.209892
0.665625	0.0549176
0.709026	0.251475
1.17963	0.0989887
0.197082	1.43987
0.673278	0.0664914
0.00913375	0.0988717
0.0621982	0.134461
0.278198	0.111269
0.364966	0.0234504
0.926794	0.988527
0.209542	0.0568429
0.704123	0.310896
0.437149	0.173932
0.604973	0.335975
0.734178	0.222952
0.382125	0.525599
0.328438	0.113356
0.641034	0.468252
0.0433844	0.507957
0.167322	0.252986
0.548206	0.236493
1.57429	0.966044
0.281686	0.178061
0.240782	0.254468
0.561716	0.0889099
0.143801	0.293376
0.0722639	0.0381984
0.371122	0.0325484
0.241594	1.1566
1.66357	0.237448
0.186603	0.451699
0.168573	0.0833921
0.136116	0.145385
2.31385	0.28973
0.272276	0.124299
0.202684	0.292105
0.0567733	0.16473
0.440714	0.0262068
0.481205	0.427803
0.0887538	0.456955
0.400657	0.00685503
0.130154	0.017617
0.0515453	0.297916
0.321146	0.559803
0.183657	0.436617
0.589554	0.349142
0.138015	0.0377541
0.136362	0.0706202
0.0562429	0.136577
0.959419	0.21457
0.12294	0.144412
0.0834859	0.234283
0.064243	0.182682
0.973192	0.134995
0.331319	0.0429982
1.13265	0.10155
0.0876163	0.160425
0.141693	0.089783
0.248692	0.374235
0.414775	0.161633
0.0401257	0.186944
0.415966	0.0801719
0.104332	0.160075
0.785893	0.263894
0.910468	0.132148
0.170122	0.252728
0.68272	0.0737647
0.571246	0.325484
0.368598	0.552039
0.254774	0.131295
0.0388526	0.0895843
0.100664	0.403039
0.00585177	0.664488
0.331487	0.0724749
0.544726	0.498412
0.232673	0.271108
0.0235596	0.710332
0.0206469	0.108398
0.0128056	0.148332
0.287024	0.364657
0.505846	0.125409
0.662078	0.363913
0.296524	0.132854
1.56883	0.163924
2.96953	0.0715217
0.277534	0.138635
0.147807	0.33916
0.411942	0.0736694
0.945453	0.473034
0.366181	1.69476
0.00730821	0.0820575
0.539218	0.11538
0.0255101	0.0864808
0.322904	0.281602
0.791043	2.45286
0.699338	0.755808
0.367623	0.482596
0.162718	0.562726
0.845018	0.202392
0.223824	0.0588799
0.171583	0.0145675
0.251254	0.241623
0.316318	0.0860276
1.01681	0.111673
0.0236796	0.166126
0.249738	0.528308
0.317653	0.143252
0.282265	0.101458
0.694576	0.155962
0.474496	0.263168
0.105087	0.176407
0.33721	0.301069
0.702737	0.167413
0.0934461	0.0971428
0.380408	0.745797
[truncated: 34,024 more rows]
