# Supplementary material for: Monomeric agonist peptide/MHCII complexes activate T‐cells in an autonomous fashion
Source: EMBO Rep. 2023 Sep 28;24(11):e57842. doi: 10.15252/embr.202357842 (PMC10626418; doi:10.15252/embr.202357842)
Supplement: Supplementary file 4 — Source Data for Figure 3 [file EMBR-24-e57842-s007.zip › Figure 3/D/Fig 3D.xlsx]

## Sheet: Fig. 3D
Timelag (ms)	Activated BMDCs			Activated B-cells
	mean	std		mean	std
10.26	0.0142204	4.02928e-05		0.0122185	6.16539e-05
20.52	0.0265378	8.30392e-05		0.0207792	0.000119701
30.78	0.0373687	0.000130785		0.0275835	0.000168693
41.04	0.0472904	0.000183158		0.0340344	0.000223054
51.3	0.0566084	0.00024037		0.0404169	0.000287274
61.56	0.0655252	0.000303905		0.046573	0.000357753
71.82	0.073585	0.000369861		0.052229	0.00043236
82.08	0.0818044	0.000444837		0.0578426	0.000519684
92.34	0.0898464	0.000527262		0.0633011	0.000610025
102.6	0.0978431	0.000613794		0.0685424	0.000712966
112.86	0.105545	0.000706526		0.0736096	0.000820148
123.12	0.112879	0.00080552		0.0783353	0.000932552
133.38	0.120152	0.000913199		0.0833635	0.00105542
143.64	0.127244	0.00102939		0.0881526	0.00117788
153.9	0.134622	0.00115849		0.0927699	0.0013099
164.16	0.141983	0.00129873		0.0970689	0.00144836
174.42	0.149489	0.00144946		0.101133	0.00160223
184.68	0.157314	0.00161531		0.105195	0.00175831
194.94	0.164886	0.00178086		0.108687	0.00190438
205.2	0.172458	0.00197137		0.112104	0.00207588
