# Supplementary material for: Monomeric agonist peptide/MHCII complexes activate T‐cells in an autonomous fashion
Source: EMBO Rep. 2023 Sep 28;24(11):e57842. doi: 10.15252/embr.202357842 (PMC10626418; doi:10.15252/embr.202357842)
Supplement: Supplementary file 4 — Source Data for Figure 3 [file EMBR-24-e57842-s007.zip › Figure 3/E/Fig 3E.xlsx]

## Sheet: Fig. 3E
Fraction				Fast-moving IEk fraction				Slow-moving IEk fraction
Timelag (ms)	B-cells	BMDCs		Timelag (ms)	B-cells	BMDCs		Timelag (ms)	B-cells	BMDCs
10.26	0.562165	0.686735		10.26	0.0166673	0.0176315		10.26	0.0045928	0.00467929
20.52	0.620229	0.720806		20.52	0.027457	0.0325704		20.52	0.00527066	0.00576613
30.78	0.623745	0.731039		30.78	0.0374693	0.0458275		30.78	0.00574924	0.00616161
41.04	0.630434	0.741383		41.04	0.0464936	0.0572765		41.04	0.005927	0.00620711
51.3	0.630244	0.743319		51.3	0.0557513	0.0683898		51.3	0.00620805	0.00622925
61.56	0.641277	0.741171		61.56	0.0631933	0.0792894		61.56	0.00617789	0.00636226
71.82	0.639675	0.739584		71.82	0.0710653	0.0890335		71.82	0.00621471	0.00635614
82.08	0.639114	0.740214		82.08	0.0783773	0.0985417		82.08	0.00622205	0.00619823
92.34	0.637279	0.737834		92.34	0.085593	0.108362		92.34	0.00642228	0.00601558
102.6	0.63915	0.732659		102.6	0.0917426	0.118711		102.6	0.00638802	0.00605227
