# Supplementary material for: Monomeric agonist peptide/MHCII complexes activate T‐cells in an autonomous fashion
Source: EMBO Rep. 2023 Sep 28;24(11):e57842. doi: 10.15252/embr.202357842 (PMC10626418; doi:10.15252/embr.202357842)
Supplement: Supplementary file 5 — Source Data for Figure 4 [file EMBR-24-e57842-s008.zip]

Archive with 15 entries (10 files):
- Figure 4/
- Figure 4/.DS_Store
- __MACOSX/Figure 4/._.DS_Store
- Figure 4/C/
- Figure 4/D/
- Figure 4/E/
- Figure 4/B/
- Figure 4/C/Fig 4C.xlsx
- __MACOSX/Figure 4/C/._Fig 4C.xlsx
- Figure 4/D/Fig 4D.xlsx
- __MACOSX/Figure 4/D/._Fig 4D.xlsx
- Figure 4/E/Fig 4E.xlsx
- __MACOSX/Figure 4/E/._Fig 4E.xlsx
- Figure 4/B/Fig 4B.xlsx
- __MACOSX/Figure 4/B/._Fig 4B.xlsx
