# Supplementary material for: Monomeric agonist peptide/MHCII complexes activate T‐cells in an autonomous fashion
Source: EMBO Rep. 2023 Sep 28;24(11):e57842. doi: 10.15252/embr.202357842 (PMC10626418; doi:10.15252/embr.202357842)
Supplement: Supplementary file 5 — Source Data for Figure 4 [file EMBR-24-e57842-s008.zip › Figure 4/C/Fig 4C.xlsx]

## Sheet: Fig. 4C
Activated BMDCs
	Total pool			10 min recovery
Time lag (ms)	mean	stdev		mean	stdev
10.5	0.0170334	8.90429e-05		0.021012	0.000125681
21	0.0358561	0.000200827		0.0434586	0.00029019
31.5	0.0530691	0.000322688		0.0627289	0.000467932
42	0.0694429	0.000452004		0.0800246	0.000655545
52.5	0.0856205	0.000594086		0.0961752	0.000845194
63	0.101314	0.00074324		0.111556	0.00104513
73.5	0.116695	0.000903402		0.126262	0.00125329
84	0.132381	0.00108048		0.140342	0.00145963
94.5	0.147948	0.00127117		0.153571	0.00165533
105	0.163161	0.00147011		0.165866	0.00186046
115.5	0.178292	0.00167974		0.17821	0.0020916
126	0.193067	0.00190987		0.190943	0.00236272
136.5	0.208075	0.00215076		0.203494	0.00264347
147	0.222606	0.00239066		0.21588	0.00294419
157.5	0.238246	0.0026781		0.228502	0.00324789
168	0.254058	0.00298337		0.239949	0.00356178
178.5	0.269705	0.00330699		0.250237	0.00386077
189	0.285818	0.00366584		0.259285	0.00415942
199.5	0.302903	0.00406961		0.268862	0.00448444
210	0.31917	0.00448519		0.279133	0.00489522
Activated B-cells
	Total pool			10 min recovery
Time lag (ms)	mean	stdev		mean	stdev
10.5	0.0105403	5.40002e-05		0.0116737	8.31304e-05
21	0.0205078	0.000115489		0.0222098	0.000182002
31.5	0.0294283	0.000178713		0.0304687	0.000278182
42	0.0381215	0.000249474		0.03797	0.000386472
52.5	0.0464982	0.000326045		0.0448693	0.000504933
63	0.0544435	0.00040335		0.0511478	0.000626331
73.5	0.0621974	0.0004833		0.0571686	0.000763358
84	0.0700932	0.00057425		0.0627568	0.000905138
94.5	0.0780304	0.000674619		0.0681463	0.00104811
105	0.0858199	0.000780199		0.0733769	0.00120544
115.5	0.0937382	0.000899621		0.0786428	0.00134949
126	0.101797	0.00102915		0.0837803	0.0014941
136.5	0.109787	0.00116701		0.0887359	0.00163571
147	0.11812	0.00131288		0.0935435	0.0017857
157.5	0.126074	0.00146541		0.0982635	0.00192578
168	0.13421	0.00163301		0.103389	0.0021228
178.5	0.142193	0.00181383		0.109366	0.00238473
189	0.150076	0.00201342		0.115474	0.00269345
199.5	0.15797	0.0022299		0.121083	0.00303472
210	0.165372	0.00245322		0.127573	0.00342617
