# Supplementary material for: Monomeric agonist peptide/MHCII complexes activate T‐cells in an autonomous fashion
Source: EMBO Rep. 2023 Sep 28;24(11):e57842. doi: 10.15252/embr.202357842 (PMC10626418; doi:10.15252/embr.202357842)
Supplement: Supplementary file 5 — Source Data for Figure 4 [file EMBR-24-e57842-s008.zip › Figure 4/D/Fig 4D.xlsx]

## Sheet: Fig. 4D
Fraction				Fast-moving IEk fraction				Slow-moving IEk fraction
Time lag (ms)	10 min recovery	Total pool		Time lag (ms)	10 min recovery	Total pool		Time lag (ms)	10 min recovery	Total pool
10.5	0.631482	0.711773		10.5	0.0278907	0.0207259		10.5	0.00390652	0.00248165
21	0.677893	0.731759		21	0.0543802	0.0433958		21	0.00475522	0.0029372
31.5	0.708041	0.735697		31.5	0.0745095	0.0641659		31.5	0.00460178	0.003216
42	0.717545	0.735834		42	0.0937204	0.084126		42	0.00441816	0.00326527
52.5	0.718661	0.736807		52.5	0.112391	0.103454		52.5	0.00459179	0.00321681
63	0.713963	0.738953		63	0.131918	0.121908		63	0.00468535	0.00325271
73.5	0.716782	0.735527		73.5	0.148396	0.141134		73.5	0.00454058	0.0032767
84	0.717338	0.731613		84	0.165941	0.161544		84	0.00437884	0.00351573
94.5	0.718019	0.7345		94.5	0.182852	0.179087		94.5	0.00432669	0.00348668
105	0.714937	0.734888		105	0.199714	0.197528		105	0.00422647	0.00322172
