# Supplementary material for: Monomeric agonist peptide/MHCII complexes activate T‐cells in an autonomous fashion
Source: EMBO Rep. 2023 Sep 28;24(11):e57842. doi: 10.15252/embr.202357842 (PMC10626418; doi:10.15252/embr.202357842)
Supplement: Supplementary file 5 — Source Data for Figure 4 [file EMBR-24-e57842-s008.zip › Figure 4/E/Fig 4E.xlsx]

## Sheet: Fig. 4E
Fraction				Fast-moving IEk fraction				Slow-moving IEk fraction
Time lag (ms)	10 min recovery	Total pool		Time lag (ms)	10 min recovery	Total pool		Time lag (ms)	10 min recovery	Total pool
10.5	0.473606	0.589594		10.5	0.0181031	0.0146693		10.5	0.00296931	0.00279758
21	0.524496	0.616013		21	0.0316675	0.0282732		21	0.00351767	0.00344452
31.5	0.546038	0.628333		31.5	0.0418515	0.0401512		31.5	0.00366234	0.00376951
42	0.548043	0.628158		42	0.0519144	0.0521491		42	0.00391285	0.00402923
52.5	0.554191	0.629485		52.5	0.0603193	0.0632843		52.5	0.00406979	0.00428848
63	0.563176	0.632354		63	0.0668864	0.073757		63	0.0040687	0.00450693
73.5	0.566271	0.632331		73.5	0.0737544	0.0844789		73.5	0.00415899	0.00465362
84	0.565603	0.628066		84	0.0806595	0.0960697		84	0.00424678	0.00488695
94.5	0.566025	0.629594		94.5	0.0872484	0.106441		94.5	0.00428858	0.00494606
105	0.562204	0.631705		105	0.0942889	0.116267		105	0.00430774	0.00509226
