# Supplementary material for: Monomeric agonist peptide/MHCII complexes activate T‐cells in an autonomous fashion
Source: EMBO Rep. 2023 Sep 28;24(11):e57842. doi: 10.15252/embr.202357842 (PMC10626418; doi:10.15252/embr.202357842)
Supplement: Supplementary file 5 — Source Data for Figure 4 [file EMBR-24-e57842-s008.zip › Figure 4/B/Fig 4B.xlsx]

## Sheet: Fig. 4B
Activated BMDCs
Pulsed with MCC-PEG2-biotin (h)	replicate 1	replicate 2
0	0.00073	0.001406
12	0.124006	0.121755
18	0.151504	0.165628
24	0.168767	0.169245
36	0.126736	0.141133
Activated B-cells
Pulsed with MCC-PEG2-biotin (h)	replicate 1	replicate 2
0	0.006392	0.00554
12	0.147661	0.133225
18	0.169181	0.154667
24	0.207614	0.183153
36	0.237068	0.19279
