# Supplementary material for: Monomeric agonist peptide/MHCII complexes activate T‐cells in an autonomous fashion
Source: EMBO Rep. 2023 Sep 28;24(11):e57842. doi: 10.15252/embr.202357842 (PMC10626418; doi:10.15252/embr.202357842)
Supplement: Supplementary file 6 — Source Data for Figure 5 [file EMBR-24-e57842-s009.zip]

Archive with 68 entries (56 files):
- Figure 5/
- Figure 5/.DS_Store
- __MACOSX/Figure 5/._.DS_Store
- Figure 5/G/
- Figure 5/A/
- Figure 5/F/
- Figure 5/C/
- Figure 5/D/
- Figure 5/E/
- Figure 5/B/
- Figure 5/G/Fig 5G.xlsx
- __MACOSX/Figure 5/G/._Fig 5G.xlsx
- Figure 5/A/Example TOCCSL sequence.tif
- __MACOSX/Figure 5/A/._Example TOCCSL sequence.tif
- Figure 5/F/.DS_Store
- __MACOSX/Figure 5/F/._.DS_Store
- Figure 5/F/100 nM mSav/
- Figure 5/F/118 nm diSav/
- Figure 5/C/Fig 5C.xlsx
- __MACOSX/Figure 5/C/._Fig 5C.xlsx
- Figure 5/D/.DS_Store
- __MACOSX/Figure 5/D/._.DS_Store
- Figure 5/D/Activated B-cell/
- Figure 5/D/Activated BMDC/
- Figure 5/E/Fig 5E.xlsx
- __MACOSX/Figure 5/E/._Fig 5E.xlsx
- Figure 5/B/Fig 5B.xlsx
- __MACOSX/Figure 5/B/._Fig 5B.xlsx
- Figure 5/F/100 nM mSav/green image before bleach.TIF
- __MACOSX/Figure 5/F/100 nM mSav/._green image before bleach.TIF
- Figure 5/F/100 nM mSav/IRM.tif
- __MACOSX/Figure 5/F/100 nM mSav/._IRM.tif
- Figure 5/F/100 nM mSav/red image after bleach.TIF
- __MACOSX/Figure 5/F/100 nM mSav/._red image after bleach.TIF
- Figure 5/F/100 nM mSav/green image after bleach.TIF
- __MACOSX/Figure 5/F/100 nM mSav/._green image after bleach.TIF
- Figure 5/F/100 nM mSav/red image before belach.TIF
- __MACOSX/Figure 5/F/100 nM mSav/._red image before belach.TIF
- Figure 5/F/118 nm diSav/green image before bleach.TIF
- __MACOSX/Figure 5/F/118 nm diSav/._green image before bleach.TIF
- Figure 5/F/118 nm diSav/red image before bleach.TIF
- __MACOSX/Figure 5/F/118 nm diSav/._red image before bleach.TIF
- Figure 5/F/118 nm diSav/IRM.tif
- __MACOSX/Figure 5/F/118 nm diSav/._IRM.tif
- Figure 5/F/118 nm diSav/red image after bleach.TIF
- __MACOSX/Figure 5/F/118 nm diSav/._red image after bleach.TIF
- Figure 5/F/118 nm diSav/green image after bleach.TIF
- __MACOSX/Figure 5/F/118 nm diSav/._green image after bleach.TIF
- Figure 5/D/Activated B-cell/green image before bleach.TIF
- __MACOSX/Figure 5/D/Activated B-cell/._green image before bleach.TIF
- Figure 5/D/Activated B-cell/red image before bleach.TIF
- __MACOSX/Figure 5/D/Activated B-cell/._red image before bleach.TIF
- Figure 5/D/Activated B-cell/IRM.tif
- __MACOSX/Figure 5/D/Activated B-cell/._IRM.tif
- Figure 5/D/Activated B-cell/red image after bleach.TIF
- __MACOSX/Figure 5/D/Activated B-cell/._red image after bleach.TIF
- Figure 5/D/Activated B-cell/green image after bleach.TIF
- __MACOSX/Figure 5/D/Activated B-cell/._green image after bleach.TIF
- Figure 5/D/Activated BMDC/green image before bleach.TIF
- __MACOSX/Figure 5/D/Activated BMDC/._green image before bleach.TIF
- Figure 5/D/Activated BMDC/red image before bleach.TIF
- __MACOSX/Figure 5/D/Activated BMDC/._red image before bleach.TIF
- Figure 5/D/Activated BMDC/IRM.tif
- __MACOSX/Figure 5/D/Activated BMDC/._IRM.tif
- Figure 5/D/Activated BMDC/red image after bleach.TIF
- __MACOSX/Figure 5/D/Activated BMDC/._red image after bleach.TIF
- Figure 5/D/Activated BMDC/green image after bleach.TIF
- __MACOSX/Figure 5/D/Activated BMDC/._green image after bleach.TIF
