# Supplementary material for: Monomeric agonist peptide/MHCII complexes activate T‐cells in an autonomous fashion
Source: EMBO Rep. 2023 Sep 28;24(11):e57842. doi: 10.15252/embr.202357842 (PMC10626418; doi:10.15252/embr.202357842)
Supplement: Supplementary file 6 — Source Data for Figure 5 [file EMBR-24-e57842-s009.zip › Figure 5/G/Fig 5G.xlsx]

## Sheet: Fig. 5G
Exp 1
	diSav (nM)	mean	stdev	n
diSav	1.18	0.02608	0.01254	31
diSav	11.8	0.09876	0.0265	31
diSav	118	0.2213	0.02333	31
donor only		0.0002624	0.006471	41
100 nM mSav		0.02051	0.01264	31
0 nM diSav		0.02231	0.008699	25
Exp 2
	diSav (nM)	mean	stdev	n
diSav	31	0.1862	0.03937	21
diSav	62	0.1878	0.04262	18
diSav	125	0.2075	0.04132	18
diSav	250	0.1934	0.03119	18
diSav	500	0.1944	0.03535	17
diSav	1000	0.1745	0.04631	26
