# Supplementary material for: Monomeric agonist peptide/MHCII complexes activate T‐cells in an autonomous fashion
Source: EMBO Rep. 2023 Sep 28;24(11):e57842. doi: 10.15252/embr.202357842 (PMC10626418; doi:10.15252/embr.202357842)
Supplement: Supplementary file 6 — Source Data for Figure 5 [file EMBR-24-e57842-s009.zip › Figure 5/C/Fig 5C.xlsx]

## Sheet: Fig. 5C
Activated BMDCs
IEk brigthness of single molecules										IEk brigthness after TOCCSL and crosslinking with diSav
frame	x (px)	y (px)	FWHM (px)	intensity (counts)	background (counts)	bkgstd (counts)	positional accuracy (nm)			frame	x (px)	y (px)	FWHM (px)	intensity (counts)	background (counts)	bkgstd (counts)	positional accuracy (nm)
6	87.6408	77.0166	1.98755	6880.78	328.785	54.4888	8.86147			6	98.8307	39.6233	1.96578	3873.76	310.349	88.3908	16.2413
6	83.1511	87.5742	3.00007	8105.24	338.784	65.7311	14.7363			6	48.9619	49.2943	2.11667	3196.34	245.523	31.1002	13.4065
6	72.6576	48.6165	2.28252	5253.65	309.776	47.5898	12.0139			6	57.4889	12.6381	2.84611	3059.85	255.645	45.9079	23.7141
6	87.7406	100.792	1.9527	4754.23	303.987	52.5766	10.8906			6	54.6732	28.9924	2.66546	2725.85	249.763	30.8461	19.6604
6	96.8226	84.3302	2.47989	4925.89	321.21	103.246	21.6602			6	50.4206	63.5898	1.9411	2765.16	310.236	52.376	15.6542
6	70.3876	83.2095	2.05343	4226.38	333.673	50.8203	12.4096			6	104.562	46.3841	2.62204	3354.24	257.399	36.0768	17.6755
6	71.4879	103.183	2.24854	3625.01	294.842	49.16	15.3676			6	72.6433	78.2744	1.93825	4596.31	298.627	57.9414	11.4026
6	88.0909	34.8217	2.16545	3532.13	297.462	48.0943	14.7417			6	87.2007	65.3298	2.51863	4612.12	267.208	37.2885	13.7336
6	81.1927	98.9442	1.52107	2576.65	316.046	48.4806	11.7119			6	100.481	64.3252	2.17508	3261	325.764	96.162	23.4819
6	93.8447	70.5117	2.18332	3552.37	305.681	51.5099	15.2713			6	97.3169	100.318	1.99718	3028.37	300.383	75.7286	18.4719
6	64.8745	40.7245	2.62837	3525.86	312.709	53.6428	20.503			6	99.7432	89.9484	2.53207	3096.17	290.144	56.5748	22.0938
6	73.3411	40.7142	3.11901	2986.41	298.627	43.9927	27.1771			6	70.466	55.3113	1.96587	5900.71	287.081	47.7191	9.31742
6	60.5453	8.52519	2.06844	2494.87	314.115	71.642	22.087			6	65.3413	87.9284	1.82294	2960.57	288.342	41.9791	12.7355
6	76.7812	8.97219	2.35364	2169.5	278.783	41.7809	22.1035			6	100.713	104.539	2.22382	3709.27	288.138	49.2012	14.8997
6	71.3235	101.601	2.52244	4299.77	272.684	25.3738	13.1598			6	75.902	27.7109	2.02091	2707.07	290.313	31.7603	14.1443
6	101.403	44.9568	2.16545	3745.16	280.644	55.2978	14.9937			6	95.4216	73.8856	2.00099	3088.88	291.871	61.2717	16.2133
6	71.1123	41.9772	2.22382	3062.17	258.527	30.7137	14.5373			6	56.5299	94.9691	2.40673	2639.5	265.861	46.5053	20.7949
6	99.2371	78.9257	1.55007	3304.08	390.383	197.811	22.6152			6	96.4754	64.1531	1.73607	2223.78	277.465	44.1973	14.7166
6	99.1532	17.564	2.16164	2462.03	266.012	39.05	17.4276			6	81.8034	80.6813	2.39223	7075.22	301.564	47.0195	10.4592
6	88.4255	31.7542	2.2096	4233.71	314.453	44.1186	12.9782			6	80.4454	34.8185	2.09842	5416.64	337.852	50.1519	10.7745
6	90.467	60.7143	2.31504	4103.97	311.949	102.464	22.4287			6	86.1574	70.3773	1.9755	4769.41	311.568	37.7248	10.138
6	59.5717	74.9043	2.10359	3717.39	308.067	65.9757	15.7501			6	94.1123	78.2672	2.03636	3434.85	302.175	49.5703	14.0142
6	57.3331	93.0394	2.99912	3895.79	336.629	66.258	26.6349			6	102.446	93.2397	2.01026	2744.98	295.746	36.2246	14.4228
6	94.2568	15.1318	2.58085	5563.99	325.996	77.4554	17.1983			6	81.7807	62.5837	2.10359	3449.39	356.627	70.0884	17.2457
6	71.417	31.2404	2.16973	3334.4	285.847	47.6996	15.3378			6	78.3135	21.5335	2.01806	5175.69	296.531	44.5276	10.2468
6	61.7508	85.3502	1.83638	2544.89	303.996	51.9081	15.3424			6	77.6148	31.6895	2.10359	4765.15	300.533	54.5657	12.1064
6	71.3514	85.5322	1.82639	2193.95	291.383	39.8376	15.2794			6	68.6772	66.4732	2.4238	4471.34	329.475	59.0784	15.9487
6	100.722	56.0017	1.92661	3341.45	338.897	92.6295	18.2924			6	88.5244	60.4879	2.57549	4490.83	294.673	66.2141	18.5246
6	63.2972	60.7055	1.98755	4126.44	304.567	47.6748	11.8483			6	72.5984	55.2522	2.38486	4232	315.841	34.0646	13.2437
6	58.7651	50.9102	2.14798	4183.5	322.696	116.706	21.3652			6	74.8324	77.2045	2.38063	3887.5	300.496	54.8161	16.624
6	77.7171	40.7545	2.20937	3453.98	263.609	39.9731	14.3811			6	48.9608	70.0007	2.12821	10459.2	357.198	56.4686	7.46397
6	55.8374	79.675	2.63408	3579.44	264.085	44.8559	18.5834			6	50.093	52.7719	1.99718	8414.33	357.311	97.0174	9.59891
6	67.4482	39.3979	2.50076	3406.97	260.374	42.2658	17.4466			6	84.4025	32.4253	2.21222	8358.81	321.903	51.2858	8.76747
6	66.7473	50.787	2.68714	3669.92	266.637	46.9482	19.1844			6	102.606	61.1272	2.40007	7412.37	353.333	71.4941	11.8567
6	92.5375	93.756	2.01163	2510.05	282.816	34.9164	15.1297			6	103.359	29.6861	2.10359	4149.72	361.676	60.7142	13.9397
6	53.828	53.8714	2.12631	2998.06	283.07	37.8874	14.7909			6	104.77	55.1173	2.3217	5346.6	360.492	69.2622	14.1814
6	56.1697	43.5318	2.43453	3670.75	283.378	128.342	32.4976			6	78.072	76.8732	1.9736	3872.77	290.925	41.1785	11.7361
6	98.8897	83.0268	2.62013	3375.58	276.601	72.8208	25.6014			6	49.2539	100.272	2.15798	2611.21	278.783	32.0891	15.6839
6	102.467	93.2548	2.30554	6111.45	284.88	30.6457	10.0221			6	76.1397	60.1046	1.70701	2413.3	339.047	56.9561	15.0197
6	74.8044	81.6728	2.04278	4125.07	261.445	34.8273	11.2998			6	88.6301	88.2089	2.05913	2716.72	282.356	39.9367	15.4262
6	90.0752	9.92188	2.19331	3110.21	260.82	31.0507	14.2029			6	101.652	49.0061	2.51658	8321.31	289.573	42.5827	9.79279
6	85.0914	28.4288	2.1074	2969.94	267.153	34.3183	14.3022			6	72.2883	25.0612	2.12631	3899.11	294.122	41.7241	12.8324
6	86.2269	99.1843	2.20675	2064.18	263.684	42.0489	20.9697			6	50.7802	85.1048	2.31789	3852.01	272.515	42.4801	14.5111
6	98.6222	38.2753	2.17508	4995.25	267.921	41.8884	11.2712			6	86.3001	68.1514	2.17163	3460.1	396.306	73.8241	18.6363
6	57.911	54.1078	3.02878	4919.19	244.801	29.4684	15.5081			6	87.6779	74.8684	2.7085	3891.59	386.67	62.9387	21.8159
6	65.1753	94.6945	1.93327	2606.38	295.223	56.8535	16.88			6	50.7305	44.7111	2.4238	9696.28	382.677	92.1608	11.1535
6	92.5735	37.6078	2.08892	2872.14	275.861	64.1763	18.7353			6	50.8657	73.9937	2.26727	8662.97	386.783	66.2753	9.53444
6	58.1118	21.4764	1.93825	2361.69	255.95	20.3881	13.5542			6	50.0405	53.231	1.8428	3675.3	346.589	55.0082	12.2097
6	104.423	102.09	2.26299	2836.01	268.859	38.9033	16.7771			6	102.871	44.4837	2.12096	2476.32	297.082	37.4523	16.679
6	100.539	84.5341	2.52672	2960.51	279.108	63.412	24.5075			6	53.4115	82.3555	2.3333	2845.34	351.959	59.1722	21.3572
6	97.5014	102.86	1.82294	2649.55	255.476	28.9564	12.5268			6	88.0398	86.2986	2.84433	8122.33	337.472	55.5991	12.6288
6	84.4784	8.01975	1.60119	2181.32	266.392	33.6852	12.5846			6	48.9864	39.8265	2.36755	5356.9	353.936	157.016	25.8331
6	86.5792	34.9411	2.19866	3247.57	322.003	44.9332	15.5316			6	52.7999	87.9206	2.31528	4126.43	324.844	64.0253	16.507
6	106.216	65.6278	2.45094	3774.72	297.632	44.4933	16.1259			6	88.2834	58.0148	2.23546	3442.18	313.09	51.7737	16.1797
6	106.414	88.1293	2.60408	2913.99	305.817	37.0933	19.5173			6	100.504	74.3122	2.2761	3166.61	316.911	60.2361	19.0922
6	103.977	56.0026	2.11001	3656.37	332.142	104.079	21.3944			6	48.5504	51.1279	2.08892	2889.74	347.935	54.3	17.0834
6	71.4498	82.772	2.18127	3311.96	349.755	57.5226	16.8985			6	53.6613	60.7816	2.12631	3065.07	350.471	57.7917	17.2982
6	100.486	44.206	2.31504	3027.92	284.993	61.5176	20.5456			6	97.6351	68.0834	2.05081	2822.65	310.236	48.098	16.0365
6	104.94	50.2168	3.34453	4812.29	314.453	76.7333	29.7451			6	50.5376	70.6267	1.65048	2451.98	351.652	75.7895	16.3087
6	102.348	34.4832	2.31504	2532.17	298.533	52.392	21.5733			6	89.3619	37.6652	2.17698	7357.9	408.178	76.9256	10.7406
6	94.2561	29.35	2.26992	2877.1	315.278	95.7402	28.1387			6	95.2355	35.7781	3.46174	9280.12	358.599	100.848	21.8234
6	76.7884	81.732	2.34587	2686.43	323.382	66.5702	24.2924			6	77.4505	74.1374	2.0913	4364.44	307.271	44.7519	11.9321
6	66.3006	77.9805	2.34587	4706.48	271.786	41.4078	12.7977			6	57.1544	90.2987	2.04415	3710.36	318.478	55.2053	13.9318
6	61.4168	44.3821	2.28919	3646.42	276.143	41.6661	14.7169			6	88.2752	89.9977	2.38063	3726.17	311.874	41.8027	15.2806
6	89.5305	55.2668	2.22405	2690.34	280.337	41.3131	17.3984			6	80.848	18.9857	2.41452	3320.3	300.242	44.2564	17.2594
6	97.9303	43.6981	2.05723	2287.31	267.8	37.3944	16.9101			6	53.0114	52.7584	2.28919	8809.18	391.079	188.189	17.9118
6	50.1943	74.2528	2.41832	2527.62	334.068	74.8809	29.2248			6	90.8732	51.7975	2.31885	5167.33	294.979	45.6749	12.2294
6	49.9712	34.6732	2.17163	3842.41	289.74	163.074	30.9871			6	46.7286	18.9384	2.30671	4710.2	368.134	74.202	16.0674
6	99.4325	81.7387	2.09937	3367.64	275.587	41.9507	13.927			6	59.3013	69.6029	2.10359	4042	295.746	40.3842	12.2617
6	95.1396	52.1484	2.36755	4322.81	274.424	47.6335	14.3833			6	78.3733	79.8905	2.02091	4218.87	281.635	48.0588	11.9513
6	72.3817	45.0142	2.15417	2752.15	274.349	39.9581	16.2114			6	48.3693	71.6668	2.23355	3738.14	273.14	43.3844	14.2177
6	66.4328	53.2848	2.25372	2829.24	273.403	43.1872	17.4091			6	97.4736	52.6669	1.86011	3303.27	286.606	61.8894	13.979
6	54.1084	59.2973	2.37421	3048.45	276.143	71.7638	23.4426			6	72.6394	29.797	1.80126	2803.4	256.501	33.8242	12.3188
6	52.1854	51.2411	1.95133	2364.43	266.467	35.7486	15.2583			6	102.494	34.0425	1.90573	2238	251.922	46.8704	16.9305
6	65.0312	82.5868	2.55917	3728.77	335.995	97.6991	28.0424			6	74.4134	42.7228	2.02472	4524.11	296.926	36.0466	10.6581
6	70.6997	25.2397	2.05913	3486.45	268.492	34.0696	12.5701			6	69.6096	86.4037	2.21222	4735.41	268.184	56.323	13.1636
6	91.9493	38.5271	2.36755	3062.08	341.077	88.5916	27.0123			6	63.7118	74.1484	1.99528	4030.05	300.129	51.9137	12.4432
6	58.4041	41.2867	2.12821	3719.93	339.685	179.393	33.4624			6	59.4479	57.4761	2.04795	3238.61	315.729	51.331	14.9201
6	100.146	59.3028	2.24569	5281.71	317.005	119.796	19.1864			6	62.1543	98.0185	2.4295	2851.46	303.884	52.0961	21.104
6	76.5811	64.8867	2.19331	4598.96	331.219	78.1721	15.6105			6	77.4237	33.7038	2.2761	5036.29	329.55	46.0393	12.18
6	87.1612	74.0769	2.44713	4052.34	313.81	47.002	15.6538			6	59.3294	56.3094	2.0932	2756.88	302.561	56.7583	18.1467
6	94.7988	56.6802	2.41737	4203.79	287.222	65.5383	17.5914			6	78.5065	49.445	2.41452	2408.45	289.46	44.6878	21.939
6	81.4728	89.9176	2.35792	4618.85	329.719	111.996	22.3226			6	91.954	39.914	2.53826	5306.96	278.149	38.0034	12.7404
6	76.4047	43.6618	2.28538	3670.68	290.219	51.3813	15.8757			6	92.3445	89.0527	2.31242	5099.68	299.389	43.7761	12.1329
6	83.0969	82.47	2.7123	3526.8	304.821	59.5278	22.8756			6	52.7834	60.1706	2.24569	4808.73	311.07	38.3817	11.7276
6	97.7863	78.0653	1.8147	2573.48	288.981	40.7334	13.7455			6	55.063	23.4819	2.44713	3729.64	295.486	71.3213	20.7596
6	103.863	54.2136	1.91501	2566.11	298.458	78.1561	20.167			6	91.5508	30.689	1.8961	2538.37	287.147	37.9352	14.3211
6	82.3916	94.8485	2.35173	3882.55	313.259	123.602	28.0781			6	91.6748	17.526	2.05438	3839.1	293.986	141.892	24.8905
6	86.4819	79.474	2.59369	3450.57	293.659	38.7839	17.5566			6	92.5829	13.6851	1.86201	2282.54	364.999	160.001	37.306
6	78.6121	88.3291	2.10222	3285.24	297.387	41.5239	14.1347			6	85.3755	71.3562	2.18332	3898.97	350.929	77.1612	17.539
6	103.816	23.6151	2.16735	3000.26	267.471	38.7154	15.2496			6	66.937	67.5965	2.5123	3546.62	355.606	78.4236	24.0927
6	76.4273	30.4031	2.59605	2843.77	286.912	45.7415	21.7973			6	105.983	94.3816	2.88528	7843.53	398.175	74.2406	15.2094
6	94.5896	24.666	2.89715	2721.9	258.743	29.9064	21.7363			6	106.533	85.0674	3.14259	8166.8	355.343	67.643	15.9559
6	62.6391	48.8247	2.11382	5007.52	288.859	35.0969	10.4713			6	54.3283	29.3239	2.81227	4915.13	330.25	53.1126	17.5213
6	47.0229	23.0696	2.30671	4063.54	276.601	55.6512	15.49			6	51.3319	66.5382	2.43643	4677.17	371.706	89.5664	19.855
6	47.0366	35.2447	2.37683	3072.33	274.678	58.2533	20.4973			6	64.3186	54.7799	2.08167	3904.65	316.911	51.8408	13.4325
6	68.2075	77.1892	2.11382	2501.51	277.005	42.0208	17.2132			6	62.5795	67.1698	2.47965	3433.67	318.882	51.7762	18.8188
6	49.5282	29.7188	1.84702	2930.28	286.127	74.4814	16.6431			6	89.3464	77.9463	2.5123	3149.42	316.046	40.2287	18.185
6	47.2491	35.6692	2.04415	3578.75	265.4	33.9377	12.2571			6	55.3387	47.8022	2.73745	3225.44	326.24	60.0266	25.1043
6	47.3666	21.6281	2.35173	2888.41	261.676	30.5403	16.1048			6	96.4359	70.2649	2.43453	2435.76	316.3	45.4636	22.2151
6	55.9984	96.84	3.08418	3115.36	244.839	32.6215	22.3026			6	90.1066	31.9897	2.60122	4071.12	345.861	51.1191	17.657
6	53.476	68.3065	1.90383	2059.39	259.274	38.805	16.6504			6	85.5928	92.0855	2.30671	3840.63	274.941	44.7522	14.7221
6	50.7221	39.3211	2.48346	4117.71	256.501	29.3435	13.6441			6	92.3125	39.4747	2.46159	3928.69	294.598	58.0739	17.8363
6	85.0562	64.6467	2.00099	3252.36	281.419	37.0336	12.9536			6	90.2039	53.2807	2.2212	3352.41	316.732	34.5898	14.1393
6	104.887	65.9188	1.98755	3256.79	283.387	38.7745	12.9972			6	91.7018	77.6188	2.53207	3193.17	292.21	36.6797	17.5598
6	59.1744	46.6024	2.35792	3047.86	286.7	39.1511	16.899			6	81.4336	56.0911	2.00099	5886.23	368.916	61.8637	10.2827
6	50.5815	86.1103	2.56741	3321.89	252.471	35.631	17.2282			6	90.6545	68.6941	2.65547	5399.24	383.289	68.4534	17.1234
6	49.1459	56.7687	2.19676	2806.58	254.955	28.988	14.9176			6	90.5463	32.4549	2.38063	3788	341.995	50.6012	16.3219
6	94.5395	76.5619	2.06416	2017.19	285.594	28.3771	16.9443			6	81.1949	63.3196	2.23355	3218.94	331.527	71.0563	20.1753
6	53.2104	102.294	2.29055	2143.95	257.399	29.505	18.7115			6	77.913	69.1535	2.13249	2784.11	329.644	62.2515	19.4735
6	80.256	89.8134	2.29698	6129.33	304.137	49.1151	11.052			6	88.234	37.9641	1.86889	2783.85	326.452	53.1239	14.8847
6	92.1587	89.6397	2.18127	3905.4	289.573	37.0418	12.7908			6	68.7305	32.6529	2.14454	3137.71	317.915	48.3153	15.8414
6	82.5384	28.9153	2.09842	3041.91	288.288	31.3157	13.7035			6	78.3696	68.2524	2.00741	2855.29	295.477	53.0723	16.1181
6	74.0782	98.1257	2.20937	3057.87	270.962	34.1741	14.8475			6	88.4503	4.5163	2.58275	7036.01	356.506	109.152	17.7718
6	58.5424	63.9274	2.2742	2740.84	268.072	31.9102	16.1847			6	56.9729	82.6013	2.43881	5594.27	327.623	71.3289	14.9686
6	89.7951	43.24	2.19866	2749.97	292.517	47.8458	17.9543			6	90.8136	12.8458	2.59605	5303.98	328.254	65.5452	16.3721
6	49.7513	46.4551	2.50076	2519.77	251.521	34.4366	19.8523			6	64.8851	8.30622	1.86509	2871.47	315.353	53.2394	14.5349
6	103.207	62.9487	2.11001	4683.84	276.601	31.2317	10.6497			6	83.1833	34.7451	1.83923	2821.69	309.635	49.1514	14
6	56.0966	21.9164	1.77416	2957.36	311.705	112.967	20.3221			6	56.1442	66.5045	2.0036	2308.17	304.708	39.2648	16.527
6	95.6485	62.9499	1.93825	2986.56	268.325	39.3957	13.3888			6	54.5094	16.5493	2.17508	2978.59	286.987	65.1022	19.5333
6	65.5854	35.0336	2.58703	2340.48	248.163	29.6729	20.673			6	81.7633	79.1071	2.24188	5271.99	303.884	67.1941	13.42
6	106.351	49.0961	2.29983	4012.61	278.647	51.9147	15.0908			6	58.9879	70.3459	2.29436	4416.25	308.03	49.7418	13.8178
6	99.1005	30.9965	2.2649	3769.63	265.23	43.8315	14.4472			6	79.8296	68.1881	2.40007	4188.41	291.179	51.8926	15.526
6	56.1177	67.6459	2.18903	4810.4	308.952	52.7324	12.5142			6	96.5208	99.6038	2.03636	3839.67	334.894	54.9825	13.5068
6	73.6163	40.8262	2.13249	3504.58	302.204	32.1064	12.873			6	108.102	70.1026	2.33615	2723.86	311.211	57.2583	21.7285
6	95.1182	26.8321	1.85083	3309.14	290.662	51.4246	12.8703			6	106.089	39.8748	2.4295	2752.19	309.635	48.4934	20.8725
6	71.1315	18.5683	1.83923	5590.22	288.596	35.9713	8.49552			6	86.5619	58.5613	2.77554	2340.81	336.742	45.0172	27.8395
6	104.596	78.3261	1.67691	3709.54	390.27	100.35	14.1768			6	65.3494	61.3974	2.58703	3567.38	303.283	42.6618	17.7649
6	108.704	84.9032	2.40007	3575.87	314.707	67.8623	20.1885			6	69.4449	32.3266	2.19331	6808.33	379.68	70.8806	11.0719
6	102.851	64.1224	2.06151	2736.91	308.509	70.852	20.2265			6	53.6866	43.5455	2.08479	6062.74	376.278	59.6176	10.4889
6	49.9218	25.3265	1.63847	2372.17	260.638	42.0717	12.9426			6	75.1037	60.8719	2.54206	6319.65	369.447	63.5964	13.6992
6	95.3192	40.9473	2.25633	5879.46	277.314	34.7061	10.2174			6	78.5988	47.3496	2.45516	4072.34	338.078	65.9688	18.541
6	102.433	48.0045	2.23546	5220.59	282.553	85.3029	15.3027			6	79.8694	18.3504	2.5774	3682.62	297.462	52.7451	19.0806
6	104.058	33.9279	2.26647	4148.22	273.861	43.3035	13.5037			6	81.6199	78.3498	2.64181	5507.17	437.7	76.5523	17.8674
6	82.7217	45.1513	2.81812	2482.89	280.337	50.346	29.138			6	93.6311	104.267	2.34397	5406.38	446.156	87.677	16.3048
6	85.8547	39.3569	2.36327	2569.51	268.072	46.3737	20.6308			6	65.2673	63.2189	2.24991	9698.71	355.098	74.1591	9.10536
6	88.0837	45.2213	2.46159	4501.32	252.8	41.4705	14.0127			6	86.2724	75.5225	2.56741	3605.88	344.885	67.6902	22.3036
6	96.0499	40.8332	2.00384	3242.6	275.362	76.4197	17.6742			6	65.1891	81.8698	2.03897	2942.54	312.953	42.6848	14.7721
6	99.3347	79.9122	2.33615	4058.18	272.144	66.2386	17.2651			6	80.8994	46.0662	2.22667	2781.93	286.606	58.1225	20.0223
6	50.8932	68.2209	2.14989	2868	265.23	28.9498	14.3532			6	75.2483	63.548	3.12296	2978.7	326.771	64.031	35.0731
6	91.9256	56.6067	2.12096	2875.68	279.524	46.374	16.3176			6	51.6544	36.6046	2.20294	5461.07	293.986	63.281	12.4206
6	48.8046	46.4932	2.05913	2477.14	271.065	31.1624	15.2106			6	63.1254	36.4407	2.14263	4130.62	296.926	37.2712	12.1095
6	99.5467	36.0147	2.43643	2803.7	272.068	93.9066	32.152			6	57.5773	64.5029	2.41452	1831.73	353.333	69.0021	36.3337
6	51.4414	59.5473	2.16973	4373.19	353.936	87.9736	17.1661			6	104.319	54.0488	1.92684	4306.12	382.254	229.57	30.1253
6	59.4369	60.8022	2.16545	5278.75	284.73	66.1791	12.6747			6	102.507	49.4472	2.08479	3075.35	353.333	126.022	28.3775
6	60.0272	55.1605	2.23546	4198.38	315.015	47.9602	13.6345			6	77.5819	32.2261	2.11287	2523.63	272.144	37.9982	16.4695
6	48.6393	42.1922	3.24614	4720.93	364.567	83.5134	30.6264			6	53.6455	55.2508	2.40007	2368.88	325.595	66.1913	27.9258
6	50.5662	48.5785	2.61478	4444	298.077	93.7127	24.1585			6	51.6765	45.9684	1.81295	2487.67	375.751	157.404	32.2706
6	70.7849	50.7523	2.55382	3716.43	294.842	47.8519	17.8232			6	72.7282	47.1288	2.41315	10937.4	534.19	95.644	10.3092
6	54.6603	31.9621	2.39699	3396.01	274.349	44.3769	16.8349			6	69.095	63.4965	2.29721	7247.44	530.867	90.5997	12.7572
6	66.1206	28.469	2.18903	2424.12	315.128	64.7052	23.2057			6	80.6632	79.0546	2.2649	5441.74	520.325	72.593	13.8204
6	50.0268	20.1179	2.33624	3204.27	261.676	46.9872	17.3575			6	58.4595	74.8244	2.37397	8555.62	353.182	63.5955	10.0617
6	55.5245	45.9932	1.73988	2622.58	354.411	117.852	22.531			6	59.1836	104.193	1.92684	6742.51	373.177	74.1682	9.53675
6	77.0235	20.228	3.34534	4873.68	283.07	97.0494	35.4346			6	91.2091	95.3395	2.25633	6061.61	350.367	46.7643	10.7335
6	46.6259	34.2924	2.59084	2479.85	282.703	45.581	24.0916			6	56.3317	90.6611	2.23355	4339.9	349.586	74.1591	16.3019
6	94.329	25.7487	2.2649	5722.94	285.368	32.6176	10.3119			6	52.9969	64.6342	2.40673	8712.93	340.823	52.6807	9.52072
6	98.9861	43.4384	2.30554	4864.4	286.277	39.1626	12.0763			6	92.8484	85.9935	2.3333	7520.3	349.332	74.778	11.5072
6	94.5268	58.9365	2.6105	5444.99	295.887	95.1752	20.4418			6	68.7532	71.1457	1.97756	4813.63	332.601	49.353	10.7644
6	53.829	59.5447	2.44452	3704.87	274.303	41.7755	15.8838			6	48.1321	36.0223	2.44071	4700.85	364.99	75.9453	17.8161
6	93.6221	53.8349	2.23048	3896.29	325.845	123.426	25.4169			6	53.6781	34.7336	2.27182	4914.55	370.469	104.521	18.8596
6	85.9206	35.3779	2.05723	2984.75	301.106	48.5705	15.544			6	53.4408	87.8369	1.93825	4354.53	322.642	63.3221	12.2536
6	49.0637	47.8334	1.51521	2224.86	278.149	29.7596	11.4867			6	59.5767	99.7514	2.35173	4931.06	296.531	60.194	14.3313
6	52.3524	19.4518	1.66252	1749.2	282.92	39.4401	15.755			6	67.7351	30.4908	2.13249	3287.14	338.328	47.1083	15.0608
6	92.2054	46.4992	1.9736	4721.02	285.847	39.0518	10.26			6	93.7497	55.7753	2.11858	3695.34	353.252	86.0599	18.7053
6	59.9853	38.3038	2.13249	4248.63	334.599	81.8387	16.349			6	48.9003	28.5594	2.40292	4371.05	370.3	88.2693	20.3379
6	57.1028	51.7836	2.077	3109.56	296.319	62.0401	17.1475			6	54.6202	43.2058	2.30862	4205.08	320.238	72.9802	17.4272
6	57.535	72.6737	2.41452	3438.48	287.222	54.89	18.6245			6	57.255	55.9264	1.96587	2761.8	341.115	69.5591	18.4406
6	99.7599	32.3798	2.24991	4132.01	283.914	102.037	21.1657			6	48.6378	42.6031	2.21739	2982.63	341.282	61.3787	19.4285
6	54.6042	41.8866	2.16735	4098.63	337.049	173.693	30.7105			6	54.3754	75.2224	1.8563	2788.93	362.567	131.588	26.0756
6	86.9369	24.1354	1.87817	3568.89	285.556	52.2926	12.5337			6	76.8627	98.6924	2.41315	8047.77	408.037	72.3128	11.3131
6	59.874	56.5167	2.38486	3295.49	262.965	34.536	15.5967			6	69.572	67.1876	1.7838	4415.04	416.822	62.9089	10.8502
6	54.1088	12.6253	2.43643	3107.92	307.713	104.361	31.902			6	80.3392	46.4002	2.0036	3489.54	413.118	75.0826	16.4997
6	52.7791	17.5997	2.32949	3293.31	285.594	92.8738	25.5319			6	57.8028	42.8808	2.31504	7840.08	337.19	68.3824	10.6272
6	97.7785	82.5148	1.90859	5088.86	315.165	29.4564	9.07304			6	72.3003	78.406	2.5104	7287.8	346.758	60.0653	11.852
6	82.6361	54.9108	2.16545	4616.17	273.393	34.1988	11.2369			6	70.2669	90.269	1.92684	4492.05	369.447	65.4599	12.0573
6	52.9767	62.7351	1.96578	4267.76	277.681	36.2597	10.6921			6	58.9971	29.0987	2.31528	5008.83	345.71	62.4815	14.0993
6	63.9653	104.102	2.31504	4948.64	269.253	50.6468	13.017			6	54.9774	13.4336	2.16545	3641.9	313.259	62.2422	16.1995
6	91.4716	37.6547	2.74482	4661.39	282.206	69.7198	20.5177			6	67.0893	24.3571	2.11001	3181.04	321.928	63.4319	17.4574
6	58.6218	77.4158	2.00099	4005.07	268.034	44.7163	11.9481			6	73.3432	67.3361	2.4825	7135.85	391.672	51.6638	11.2115
6	52.6262	30.0296	2.40387	3552.07	302.815	87.1285	24.0713			6	75.6891	76.0673	2.56916	5683.18	353.861	52.6704	13.8129
6	85.8037	36.873	2.32687	3594.02	274.995	76.3454	20.6106			6	72.2527	44.7031	2.39223	5925.19	372.776	63.5854	13.1684
6	57.5145	62.8346	1.9755	4720.8	330.575	87.0256	13.8561			6	77.6284	33.7028	2.85919	6912.55	386.783	64.165	15.2837
6	61.2904	55.1817	2.93619	5815.44	289.777	59.9563	17.5127			6	78.978	16.9799	2.08357	2835.95	354.718	120.099	29.3352
6	91.6913	36.0129	2.04278	3302.72	268.175	30.3024	12.5583			6	88.7079	40.9513	3.00554	11072.8	321.264	73.5989	12.3718
6	61.4443	70.2142	2.08357	2752.02	285.96	44.26	16.1244			6	78.9533	61.4671	2.04278	5471.92	344.118	54.1553	10.6003
6	86.7698	79.4009	2.16735	5405.96	299.178	51.7945	11.348			6	93.2804	29.1244	2.45516	5517.8	320.844	49.2963	12.9288
6	85.8959	97.404	2.25919	4103.32	261.751	34.0918	12.6656			6	91.1555	20.6132	2.35792	4009.18	284.563	56.0022	16.1916
6	83.3214	87.6962	2.382	3363.14	273.14	35.131	15.4487			6	59.7411	30.6283	2.03612	3582.67	366.387	70.9325	16.0437
6	57.2413	44.4897	2.382	5700.4	316.159	51.4994	12.3459			6	91.0336	46.3474	2.52672	3862.7	385.473	57.3887	18.6735
6	47.3673	45.582	2.03636	5634.61	294.367	59.7138	10.6983			6	78.0917	22.3702	2.12096	4033.72	366.02	79.7581	16.6393
6	48.614	16.9114	2.16973	3371.83	268.438	57.6235	16.5599			6	73.5919	36.5127	1.99528	3508.19	351.959	51.3259	13.6248
6	61.1614	24.1913	2.22762	4179.3	325.027	125.184	24.0784			6	81.0744	69.4851	2.29055	6968.6	394.692	66.8462	11.2764
6	52.4353	50.1508	2.02472	3797.86	338.328	175.319	29.293			6	80.4614	82.9588	2.43881	5480.63	396.736	52.8198	13.2145
6	93.7566	42.352	2.27991	6505.88	295.054	45.464	10.3132			6	83.3011	93.345	2.06606	3990.33	384.423	75.8175	15.6511
6	58.764	34.7443	1.98136	4159.05	287.602	30.1124	10.6022			6	62.9229	63.9655	2.19676	4058.04	368.441	52.6847	14.1452
6	68.4871	71.3672	2.14798	4744.36	269.009	39.5211	11.303			6	88.143	68.9814	2.33969	4749.06	320.618	50.0873	13.524
6	102.914	89.3057	2.2096	4148.73	292.2	35.1831	12.3484			6	79.1573	86.9611	2.34397	2877.75	348.377	63.6411	22.2771
6	62.259	94.2091	2.21317	3469.95	295.336	32.3643	13.5464			6	75.5688	66.817	2.06416	5285.05	312.559	56.9924	11.1832
6	106.177	55.9908	2.11858	2328.32	265.4	35.2497	17.0025			6	52.0189	69.1881	2.25657	5502.8	280.644	46.5824	11.4126
6	65.5676	71.2824	2.20104	6356.52	313.946	46.5849	10.0969			6	97.0205	53.3496	2.40007	4840.76	331.106	91.2784	19.0583
6	75.7158	81.9434	2.52244	4950.41	288.035	40.8554	13.509			6	62.6007	62.3578	2.31789	4261.48	301.931	32.9408	12.6503
6	58.1858	51.8988	1.9736	4448.76	319.834	113.371	17.1704			6	101.978	44.9774	2.43881	3950.76	316.3	34.8885	14.3036
6	60.0902	59.5868	2.4295	4182.93	320.449	57.4299	16.5876			6	52.2228	80.3086	2.47989	4251.02	281.419	50.9722	15.9554
6	72.8286	70.9772	2.44737	4194.98	297.632	57.3025	16.7119			6	99.5657	16.7224	2.60669	3512.28	308.434	62.1687	22.1294
6	75.6959	56.0611	2.26299	4280.71	307.75	51.7768	14.0836			6	95.471	43.4551	2.4941	8168.15	304.304	37.4346	9.54281
6	71.7185	35.2239	2.08357	4272.38	278.571	42.2451	11.846			6	64.5086	70.6306	2.66118	6106.37	305.437	55.4221	14.0811
6	54.7843	103.69	1.991	3874.87	290.775	45.9856	12.2356			6	52.6555	48.8163	2.04415	5279.17	310.753	70.9565	12.0654
6	96.7898	27.8506	2.26992	3586.3	251.922	27.8217	13.2345			6	101.805	34.0841	2.20937	3877.35	315.992	40.9406	13.4288
6	54.2515	39.3863	2.19141	3000	320.449	52.3406	17.4851			6	54.0278	14.1717	2.32307	3182.1	292.921	29.1026	14.7526
6	80.775	29.1136	2.28919	2827.22	277.568	46.316	18.3519			6	49.9759	66.1904	2.6105	3606.54	260.638	32.1821	16.125
6	66.4316	24.6951	1.84702	2692.14	286.268	32.9418	12.9116			6	98.9468	7.33846	2.75921	2534.51	270.351	34.7688	22.73
6	58.3459	28.1141	1.63847	2529.63	278.783	39.0556	12.1881			6	46.6513	20.1815	2.29055	2634.46	260.557	35.5251	17.3462
6	57.5898	90.0444	2.28633	3407.61	310.603	99.6783	25.3054			6	89.5673	72.9339	2.0732	5675.42	350.508	58.6675	10.8273
6	53.7302	47.7106	2.29983	3323.15	365.253	154.325	37.6707			6	87.2743	99.6642	2.4295	5179.11	333.824	65.7679	15.126
6	68.0493	40.0792	2.45379	5304.96	285.96	27.3597	11.437			6	63.8285	43.095	2.48631	5350.33	316.732	48.0611	13.3014
6	60.672	97.1046	2.6105	3814.42	289.881	27.1891	14.9017			6	81.552	36.8514	2.47608	3760.53	284.272	52.3434	17.6377
6	96.6611	67.1885	2.35792	4396.85	288.288	93.1911	20.3601			6	87.8263	91.3808	2.93756	3264.9	332.713	59.6168	27.7772
6	98.7234	44.0845	2.0036	4033.9	330.881	186.781	28.6951			6	52.5403	81.3073	2.26299	7934.13	395.855	95.5196	11.9682
6	58.4753	40.3955	1.86011	2467.39	285.368	38.0336	14.2622			6	54.9556	88.7942	3.16796	8052.01	391.989	108.645	22.3989
6	96.8417	73.4184	2.28252	3367.97	317.485	103.718	26.2881			6	65.5499	82.5345	2.25919	5419.62	362.68	77.8281	14.3309
6	77.936	93.8719	2.44713	5075.9	304.304	33.7916	12.1776			6	55.3635	72.6256	2.45802	3695.41	342.82	66.016	20.0768
6	60.6357	45.4199	2.07676	3979.75	319.909	106.075	19.6246			6	91.6919	66.036	2.22667	3512.58	375.171	82.4437	20.5679
6	65.4834	27.0985	1.80126	2773.73	282.553	35.5273	12.5342			6	72.9213	50.9106	2.4825	4943.6	354.793	85.7753	18.9883
6	53.0792	21.6097	2.19676	2877.47	279.454	49.5494	17.6306			6	62.0924	70.1065	2.50076	5053.39	330.331	48.129	13.9475
6	57.6172	26.9597	1.70116	1875.36	283.641	44.0604	16.0848			6	80.9633	29.7367	2.5123	4337.04	299.483	36.699	14.1797
6	59.753	53.2184	2.52244	6909.23	355.493	139.956	20.9044			6	62.0065	15.7409	2.31504	3203.33	347.618	86.1621	24.4812
6	101.384	62.4961	2.58703	5683.2	312.878	60.3741	14.8234			6	55.1809	13.7829	1.96293	3410.13	396.773	82.2097	17.1781
6	103.379	47.0072	2.00646	4339.54	305.202	59.0869	12.5097			6	69.0767	24.1856	2.13835	2552.19	314.021	34.8338	16.1266
6	93.7719	67.832	2.06071	3952.9	323.1	41.6132	12.2329			6	55.626	22.0302	2.58703	3829.56	345.823	107.834	30.2035
6	59.1073	32.5585	1.9929	3449.11	359.63	65.5554	15.3491			6	75.7092	8.9898	2.89171	3023.08	290.587	50.5333	25.9429
6	66.7383	56.0394	2.22382	3449.13	292.517	53.8212	16.3255			6	66.7315	89.7718	2.65285	2225.76	283.641	38.8152	24.9035
6	63.3803	101.183	1.78842	2945.39	290.775	41.0978	12.4167			6	94.4957	83.645	2.12821	8490.27	327.717	69.5437	9.05629
6	103.142	101.795	2.00646	3802.7	320.693	112.389	20.0765			6	52.6661	11.0014	2.33969	5770.92	306.578	69.2192	13.5397
6	102.369	97.0084	2.34159	3448.97	325.52	148.976	36.4652			6	55.4908	78.1274	2.11667	4910.46	296.775	48.5159	11.494
6	60.7613	55.1581	2.12821	4720.66	285.322	43.6911	11.5101			6	70.2763	65.3276	2.35601	4891.9	294.979	44.9229	12.8699
6	65.951	71.2469	2.96871	5047.99	298.852	39.8076	16.3522			6	69.34	93.338	2.4295	4343.63	289.881	49.7095	15.1035
6	105.956	92.2199	1.93517	2827.31	296.606	41.2334	14.0395			6	98.818	51.8202	2.37041	3989.57	297.556	35.6289	13.808
6	106.143	104.345	2.38843	4178.37	278.402	59.3539	16.4619			6	75.8041	38.7958	2.0036	3199.72	289.056	44.6749	13.8701
6	103.36	63.3073	2.38843	3194.73	269.253	41.7448	17.0585			6	89.8087	19.8629	1.93327	3031.75	281.839	54.4229	14.8182
6	81.5575	38.7782	2.32949	7110.86	285.706	40.8121	9.76011			6	60.7351	31.4299	2.69405	3111.24	297.082	55.802	24.0662
6	86.1146	79.1675	1.9527	6530.27	313.946	44.3862	8.56249			6	62.7803	64.3004	1.98755	2879.02	293.415	45.3861	14.8285
6	66.852	53.794	2.46159	5040.38	279.637	32.7639	12.2305			6	79.6583	19.9265	2.83204	4505.01	448.438	64.3842	21.1038
6	98.0246	82.4742	2.10644	4751.17	305.681	46.2857	11.5082			6	66.2438	57.2673	2.25372	4386.99	434.591	76.9708	16.7486
6	74.5403	37.7293	2.05057	4902.06	294.673	48.3353	11.0521			6	66.8324	42.0135	2.36565	3967.99	439.626	78.2534	19.8262
6	75.7161	43.8015	1.84702	3784.87	289.994	50.7362	11.6792			6	59.8799	34.9301	2.39816	5347.83	395.021	47.2735	12.6195
6	77.7663	30.6159	2.08057	2923.8	285.368	44.1378	15.4168			6	73.7007	36.9573	2.28252	3933.4	383.289	69.3486	17.5236
6	95.5916	66.9528	1.96587	2661.78	294.842	45.6979	15.4679			6	61.7156	86.7709	2.26992	2776.99	387.558	69.8632	23.1217
6	77.4018	87.1729	2.42118	2724.98	280.243	36.3981	18.3949			6	48.9097	13.1724	2.47703	2622.57	310.753	54.9036	23.9369
6	90.8043	72.6422	2.47323	3994.89	280.888	34.2055	14.3691			6	63.8952	38.6414	2.29983	4040.25	346.142	66.4822	16.9516
6	60.7733	61.4249	1.91239	2984.61	301.209	48.5591	14.1075			6	90.2248	75.349	1.67868	2709.56	379.755	118.832	20.7164
6	99.4589	12.9457	1.96587	2954.72	285.443	62.6699	16.5271			6	96.1749	31.0004	2.61478	7974	436.618	64.6685	12.1323
6	98.1676	43.314	2.57121	3125.45	277.314	34.1991	17.7301			6	93.9423	37.9077	1.88334	4562.09	410.491	102.835	14.605
6	101.038	80.5362	2.04415	2218.27	306.886	81.9695	26.2341			6	52.402	67.7666	2.63218	8160	311.399	60.9499	11.7483
6	55.2524	46.2867	2.06071	4325.1	259.137	40.0471	11.4411			6	85.6061	68.5063	2.23831	5123.14	299.671	39.8706	11.3357
6	104.749	55.312	2.18712	3594.92	254.575	28.9903	12.7759			6	69.8811	50.7278	2.07034	3617.64	314.303	50.9061	13.962
6	82.5141	47.4356	1.9565	5520.53	342.829	67.4813	10.7776			6	48.4495	13.9218	1.8961	2806.16	311.949	47.9855	14.4901
6	76.4256	59.0747	2.08479	4808.22	294.598	35.8689	10.6077			6	80.9888	79.4589	2.32949	8210.18	337.927	73.6197	10.699
6	80.1361	83.4549	2.44071	4110.49	309.635	40.6608	14.6295			6	65.0869	53.1662	2.09121	7265.38	333.136	42.2061	8.58772
6	74.6854	35.6099	1.94205	3186.35	321.21	48.4425	13.7503			6	78.2995	67.3694	2.6105	5398.1	329.719	50.9585	14.4437
6	76.6194	69.8399	1.83543	2357.38	312.263	50.9034	16.0569			6	85.8754	44.8764	1.96578	4723.85	355.859	62.0241	11.695
6	69.7536	95.5991	2.13249	3314.43	293.415	120.893	26.6928			6	91.9398	33.8549	2.43881	4606.92	338.159	51.9829	14.8389
6	73.5135	96.1753	1.76417	2576.02	309.776	130.207	25.366			6	73.7835	74.0332	2.3217	3190.65	363.851	66.4304	20.7263
6	70.2577	87.7262	2.29055	4509.85	289.319	39.0302	12.5589			6	86.9151	59.1847	2.60384	3984.21	323.988	78.5325	23.2
6	84.9598	57.7307	2.0732	4760.59	345.607	70.6356	13.252			6	62.3197	27.4242	1.88334	1892.9	329.475	56.9089	20.7284
6	77.8295	44.579	2.74101	4959.37	301.78	42.6716	15.2647			6	76.8892	98.1744	2.52672	5376.71	289.573	38.4586	12.6056
6	49.065	41.1743	2.25633	3672.26	265.611	41.0755	14.3087			6	65.4573	44.1983	2.34397	3888.27	323.668	53.3013	16.0424
6	72.3187	37.6672	2.34587	3956.18	304.99	54.2528	15.9893			6	79.3497	31.836	2.58275	2885.77	286.775	42.8173	20.7054
6	50.8464	102.055	2.34793	2851.79	272.895	56.1132	20.8771			6	104.918	87.4099	2.11858	13252.4	356.167	81.9101	7.06525
6	49.3225	87.7887	2.00099	2082.32	261.676	32.5722	16.62			6	102.94	37.2065	2.05057	4833.46	345.149	42.8481	10.7924
6	93.4829	88.9169	2.37683	4935.53	279.956	52.8684	13.7373			6	47.0909	88.2024	2.01163	4209.6	303.658	41.1847	11.3909
6	69.1494	66.2379	2.59742	5333.71	314.557	42.2049	13.4898			6	98.7022	100.624	2.02186	4380.16	321.781	53.8169	12.1168
6	58.9403	44.5588	2.31528	4518.34	278.647	37.7897	12.598			6	53.5925	96.8745	1.86011	3945.77	313.259	63.3526	12.432
6	59.3162	71.0595	2.17936	4246.04	291.946	51.1345	13.4003			6	82.1591	20.1211	2.5104	4578.4	285.81	51.8884	15.5074
6	104.291	75.9585	2.35173	3125.5	270.615	27.4924	14.936			6	47.1081	61.4895	2.23048	3871.54	255.95	41.9524	13.7091
6	68.0696	15.0411	2.52862	4386.94	260.487	59.9585	17.357			6	49.3657	73.637	1.75058	2293.32	338.784	70.0508	17.9597
6	53.6172	61.7975	1.91882	3374.88	297.082	48.4854	13.0267			6	48.7295	38.5482	2.04278	3104.27	269.084	39.9285	13.98
6	46.0537	35.339	2.03612	3001	279.787	37.7263	13.9938			6	109.024	63.0838	2.59605	3287.25	329.644	119.977	38.2663
6	62.7298	26.7592	2.14798	3013.15	296.775	43.45	15.6561			6	105.342	63.6456	2.59224	3538.07	322.846	122.593	36.3056
6	57.0342	21.4708	2.04795	3318.92	288.859	35.645	13.0173			6	71.9166	26.7541	2.36755	11322.4	316.732	59.491	8.16444
6	105.71	92.8044	1.74345	2811.86	286.014	32.8869	11.7973			6	78.0232	86.0929	2.14454	8530.98	338.934	55.6721	8.5177
6	58.9853	88.4214	2.06844	2932.2	252.957	28.6719	13.5267			6	95.2946	78.8408	2.14989	6726.61	370.605	55.4195	9.93783
6	66.2881	7.88374	2.04278	2703.05	288.025	63.0477	18.8003			6	75.2076	42.7126	2.04415	6008.09	328.86	40.5084	9.302
6	103.959	20.0058	2.72395	2317.82	237.401	34.4084	23.7002			6	93.6577	97.6399	2.4825	7078.77	366.591	100.32	15.6311
6	79.1474	54.0114	2.27896	5187.62	281.269	42.4779	11.6848			6	59.2458	64.5477	2.36755	5132.92	308.707	46.0693	12.6476
6	61.5837	46.1485	2.37136	4124.85	299.389	54.6681	15.8041			6	51.5568	94.9086	2.44357	4686.51	289.573	40.0377	13.3681
6	84.2619	59.3926	3.21911	5291.97	274.791	58.3449	21.4077			6	52.4477	13.2621	2.14263	3143.67	278.783	43.4447	15.1567
6	86.2104	68.016	2.0932	2970.34	315.475	69.5473	19.1787			6	92.1234	70.3055	3.17224	5216.37	324.807	67.8761	23.2683
6	91.7809	32.8696	2.01026	3181.85	266.9	39.1348	13.4093			6	66.082	23.5559	2.17698	3392.41	320.238	109.638	25.0933
6	88.047	42.8601	2.65927	2923.92	248.772	32.0444	18.9453			6	46.7703	55.7296	1.89453	2633.25	282.666	38.3927	14.0204
6	68.458	53.7438	2.20294	2813.39	286.531	43.94	17.0651			6	79.9381	60.2582	3.25626	2653.54	330.5	58.4514	38.9738
6	98.0574	45.7425	1.79222	2324.82	313.334	95.8066	22.5764			6	67.748	97.9631	2.31528	7722.73	383.747	70.0934	10.8527
6	102.073	45.4736	2.46159	3100.21	267.724	80.877	26.7071			6	79.0178	101.588	2.4295	6374.38	396.623	54.5663	11.9917
6	52.418	92.2655	2.32592	5559.76	291.825	43.1663	11.5118			6	59.8775	62.3881	2.40007	5563.56	344.689	65.4856	14.051
6	75.1649	73.387	2.02091	5528.24	285.096	50.5103	10.1773			6	49.2031	52.8897	2.07676	4314.29	338.078	75.881	14.8524
6	70.5544	53.9899	2.34159	3403.26	299.558	42.5019	16.0076
6	83.123	91.2315	2.22382	3043.64	304.558	41.6933	16.0266
6	72.9012	80.5049	2.3217	2990.24	289.056	44.482	17.655
6	80.5607	94.2464	2.43881	5797.54	289.89	41.9883	11.786
6	97.977	78.7098	2.23048	3992.08	283.237	49.8737	14.2871
6	67.5007	46.7149	2.2742	2534.73	268.072	47.8362	20.0139
6	64.1328	58.3607	2.13059	2220.11	278.252	38.777	18.3157
