# Supplementary material for: Monomeric agonist peptide/MHCII complexes activate T‐cells in an autonomous fashion
Source: EMBO Rep. 2023 Sep 28;24(11):e57842. doi: 10.15252/embr.202357842 (PMC10626418; doi:10.15252/embr.202357842)
Supplement: Supplementary file 6 — Source Data for Figure 5 [file EMBR-24-e57842-s009.zip › Figure 5/E/Fig 5E.xlsx]

## Sheet: Fig. 5E
Random FRET simulations
	FRET simulations 1 : 1 ratio
I-Ek molecules µm-2	Sim 1	Sim 2	Sim 3	Sim 4	Sim 5	Sim 6	Sim 7	Sim 8	Sim 9	Sim 10	Sim 11	Sim 12	Sim 13	Sim 14	Sim 15	Sim 16	Sim 17	Sim 18	Sim 19	Sim 20
20	2.61543e-06	0.000430002	2.54514e-09	2.74238e-08	3.05625e-09	1.28844e-09	7.06033e-06	1.32434e-06	1.7164e-08	2.76143e-08	9.33329e-05	1.84405e-06	5.3888e-07	1.03765e-08	3.68232e-09	4.3999e-07	1.19341e-08	8.11562e-06	4.49861e-07	1.70259e-06
40	1.26637e-07	1.08472e-05	3.2393e-07	1.97192e-06	2.16321e-05	1.16441e-05	2.56334e-07	4.09573e-08	0.00648012	8.44908e-06	7.06564e-05	0.000123106	4.22423e-06	1.05183e-06	0.000186817	1.17717e-05	3.00209e-06	0.000161755	3.55926e-08	2.84055e-08
60	2.45659e-05	0.000652054	0.00018436	4.18087e-06	1.90581e-06	0.000102547	1.37246e-06	0.000104528	0.0156953	0.000276244	1.73129e-07	0.000784183	0.00971425	4.00879e-06	0.00291507	8.36591e-05	3.73532e-05	0.0010311	2.86464e-05	0.00144317
80	6.23599e-06	0.000136674	2.07313e-05	3.82878e-05	0.000444415	0.0233455	9.79316e-06	4.85062e-05	0.00182435	2.90765e-06	8.9427e-05	0.000528612	2.85061e-05	0.00106166	0.000672064	4.63532e-06	7.10562e-06	3.79358e-06	0.000302135	0.00184117
100	0.000239357	0.000334493	0.000194216	3.09989e-05	3.95947e-05	0.00697315	1.02522e-05	0.00473726	0.000368456	7.61988e-05	4.57717e-05	1.68319e-06	0.00936245	0.00209731	9.89766e-06	0.00255778	0.000363781	0.0127938	0.0107495	0.0109382
120	0.00773049	4.87065e-05	0.00469326	0.00783813	0.000654363	0.000249202	4.47538e-05	0.00011204	0.00811279	0.000587486	0.00159796	0.00592838	1.64906e-05	0.00180511	0.00013966	0.00573178	0.00433066	0.000696063	9.46153e-05	0.000270191
140	0.000146491	0.0118536	0.00161301	0.00765815	0.0088433	0.000188779	0.000762873	0.000179163	0.00267108	0.00107191	0.000510923	3.77854e-05	0.000337123	0.00048919	0.00908692	0.00701018	0.00375657	9.769e-06	0.000930842	0.0155199
160	0.00021348	0.000258658	0.00466616	0.00677739	0.00070244	0.00207534	9.06159e-05	0.000252993	2.74512e-05	0.0101536	8.55461e-05	0.000603382	0.0194826	7.29742e-05	0.00174857	0.00558533	0.00292873	0.000572191	0.00175364	0.00158011
180	0.00451107	0.00049414	0.010283	0.000307983	0.00618033	0.00461314	0.000789245	0.00165909	0.00052791	0.00538332	6.62886e-05	0.00345246	0.000258052	0.0114831	0.000213953	0.00991991	0.00412977	0.001054	0.00112842	0.00607872
200	0.00139218	0.00325208	0.000624151	0.00596418	0.00187876	0.00186553	0.0060613	0.000285428	5.13282e-05	0.00179278	0.00874119	0.00939066	0.00558423	8.71501e-05	0.00826854	0.00559778	0.0111143	0.0061725	0.00188002	0.00732173
220	0.00478125	0.00248586	0.00245246	0.0136258	0.00647947	0.0156809	0.00367631	0.00384677	0.00142916	0.00301115	0.0138072	0.00961971	0.00455142	0.00854396	0.00914803	0.000945262	0.0191604	0.00906566	0.0118769	0.00436095
240	0.00961599	0.0116063	0.00475385	0.01207	0.0048455	0.000299062	0.0118708	0.00685408	0.00672765	0.0100925	0.00546314	0.00642986	0.010791	0.00597528	0.0052219	0.00189019	0.00694934	0.0052165	0.00854176	0.0138735
260	0.000377328	0.00530207	0.00859907	0.00660439	0.0136225	0.00230976	0.00336806	0.000739055	0.0112249	0.0101118	0.00233166	0.0065643	0.00760395	0.00609661	0.00551105	0.00375936	0.00526959	0.00364415	0.000484711	0.0146867
280	0.00631173	0.00454153	0.00493768	0.0192197	0.00674605	0.0107155	0.014671	0.00791111	0.00626207	0.0147332	0.00587245	0.0101825	0.00667083	0.00274733	0.00150749	0.00495289	0.00301036	0.00862983	0.00558646	0.00318157
300	0.00987231	0.00577202	0.00963539	0.0138805	0.00142581	0.00254072	0.00951327	0.00710275	0.0175709	0.0106257	0.00466939	0.00440841	0.00946192	0.0137799	0.0148247	0.00325804	0.0151961	0.00700077	0.00145834	0.00509892
320	0.00534991	0.00176817	0.0130746	0.00709866	0.0100165	0.00850431	0.00815083	0.0107852	0.00731054	0.00711948	0.0169574	0.00836542	0.00499932	0.0108583	0.00675273	0.00571813	0.012806	0.0127352	0.0150306	0.00467893
340	0.0117542	0.00859004	0.0100482	0.0101247	0.0106184	0.00222977	0.00990024	0.0135751	0.00700049	0.00738399	0.0142514	0.0152396	0.01248	0.00771848	0.0141712	0.0131221	0.0137345	0.00912078	0.011787	0.00978291
360	0.0109756	0.00435153	0.00503783	0.00543516	0.00807963	0.015144	0.00663	0.00811273	0.00539044	0.00658662	0.00169158	0.00916423	0.0066081	0.0141715	0.0133779	0.0107142	0.0105537	0.00424173	0.0145369	0.00622241
380	0.00649257	0.00888913	0.00549514	0.00483393	0.00673805	0.010945	0.00944256	0.00142168	0.00837331	0.00926685	0.00794417	0.00906416	0.0129952	0.00481503	0.00754076	0.00467365	0.0148232	0.00922562	0.0145701	0.00390523
400	0.00717089	0.0114481	0.00580549	0.0117598	0.00840962	0.00551606	0.0110972	0.0129442	0.0131022	0.0146798	0.00628648	0.00946687	0.0128139	0.01143	0.00837531	0.00874764	0.0114711	0.0070262	0.00740958	0.00944372
420	0.0172723	0.0106991	0.0055722	0.00413085	0.006533	0.0114397	0.0120797	0.0116582	0.0058736	0.00895767	0.00841668	0.0122745	0.0119213	0.00623743	0.00972857	0.00383955	0.0139152	0.0123084	0.0119921	0.0110739
440	0.0130678	0.00966798	0.0158192	0.00725618	0.0073114	0.0156751	0.00749777	0.014423	0.00758728	0.00611992	0.00580693	0.0141788	0.00783411	0.00848961	0.0138462	0.010404	0.011453	0.0166832	0.00433026	0.0097959
460	0.0132069	0.0139236	0.0211499	0.0152044	0.0151645	0.00534711	0.0139265	0.00681951	0.0146202	0.00640185	0.0121036	0.0194435	0.00290876	0.0054318	0.00825127	0.0104511	0.00937193	0.0131116	0.0071576	0.0140052
480	0.00659034	0.0114069	0.00638844	0.0112568	0.0117191	0.0085953	0.00702336	0.00984556	0.0240769	0.0112821	0.00964796	0.00839432	0.00384763	0.00789407	0.0133717	0.00712977	0.0126821	0.0118504	0.0126473	0.0112472
500	0.0126688	0.00928642	0.0116969	0.00750684	0.0162781	0.0147091	0.0170809	0.00653778	0.013397	0.0163843	0.0105136	0.00720268	0.0110175	0.0107676	0.0119486	0.0230453	0.0151991	0.00787806	0.0111233	0.010149
520	0.0141487	0.00646174	0.0206267	0.00903917	0.0170936	0.0111376	0.0165324	0.0112971	0.00944018	0.015687	0.00980646	0.0134658	0.0162379	0.00817452	0.00958524	0.0160053	0.0108631	0.0066432	0.00775055	0.00736815
540	0.00579455	0.00630898	0.0129992	0.0112585	0.0161666	0.0124084	0.0215411	0.020166	0.0169474	0.00632333	0.00879581	0.0154628	0.00541977	0.00724478	0.0139034	0.0116351	0.0117421	0.0116633	0.0109911	0.00963297
560	0.0128571	0.0159592	0.0102234	0.0126692	0.0162563	0.0177157	0.0225023	0.0140634	0.0171456	0.016158	0.0110816	0.00942523	0.017888	0.0117035	0.0143668	0.00951904	0.0139653	0.0173485	0.0131102	0.0128576
580	0.0140201	0.0101957	0.0108212	0.0159107	0.00944124	0.0164107	0.0196153	0.0151951	0.0128673	0.0160703	0.0107691	0.0153655	0.0133894	0.0179878	0.0122501	0.0177407	0.0175147	0.0152475	0.00665508	0.0162333
600	0.0124211	0.0135388	0.011549	0.0181337	0.00892078	0.0142756	0.0108465	0.0160579	0.0129211	0.0137524	0.0138056	0.0161443	0.0109043	0.0100941	0.0125798	0.01532	0.020197	0.0106418	0.0164522	0.0100789
620	0.0163699	0.0130013	0.0135408	0.00675855	0.0113929	0.0172124	0.0196621	0.0178502	0.0216372	0.0145025	0.0165921	0.0199231	0.0156953	0.00930027	0.0122791	0.0144045	0.0173216	0.0107687	0.0152446	0.0198354
640	0.0167597	0.0130469	0.0132444	0.0186934	0.020542	0.00956093	0.0191486	0.0125202	0.00846277	0.0153084	0.00902039	0.0161361	0.0109214	0.0110073	0.0111102	0.0169835	0.0143737	0.0167187	0.017614	0.0158193
660	0.016948	0.0144702	0.013859	0.0221681	0.015305	0.0249645	0.0155282	0.00941601	0.0170958	0.0141707	0.0166042	0.0122091	0.0129591	0.0148942	0.0131725	0.0152876	0.0117777	0.0205808	0.0214712	0.0153059
680	0.0188522	0.0223783	0.0196012	0.0177216	0.0142164	0.0123023	0.0136981	0.0188	0.02142	0.0157207	0.0164323	0.0221649	0.0141393	0.0221874	0.0161801	0.0139645	0.0179248	0.0152835	0.0146232	0.0111139
700	0.0153175	0.0130612	0.0181142	0.0160163	0.01649	0.0142096	0.0144612	0.0180653	0.0186332	0.020123	0.0161315	0.0115122	0.0227726	0.018809	0.0156812	0.0206579	0.0254584	0.0184524	0.0145599	0.0138118
720	0.02195	0.0170992	0.0210479	0.0112299	0.0148583	0.0202907	0.0174945	0.0157162	0.0192548	0.0171918	0.0168517	0.0191626	0.0180088	0.0168669	0.0146834	0.0128353	0.0241823	0.024425	0.0132537	0.0166958
740	0.0120762	0.0197099	0.0184681	0.0140745	0.0110993	0.0153813	0.0224745	0.0163581	0.018949	0.013338	0.0217686	0.0141582	0.0194102	0.0151179	0.0286469	0.0185038	0.012962	0.0110987	0.0166242	0.015436
760	0.017402	0.0219791	0.0156772	0.0114598	0.0153566	0.0169048	0.0216252	0.0179254	0.0116299	0.019205	0.0151471	0.0227474	0.0156034	0.0154767	0.0157544	0.0214234	0.0202438	0.0133233	0.0212789	0.0207548
780	0.0146035	0.0145088	0.0205345	0.0173902	0.0172542	0.0146632	0.0190779	0.0186467	0.0190019	0.0253466	0.0149441	0.0133758	0.0226895	0.0171391	0.0212945	0.0192386	0.0156125	0.0220308	0.0213715	0.0239081
800	0.021365	0.0193254	0.0227197	0.021634	0.0174606	0.0223188	0.0193536	0.0217335	0.0175819	0.0206032	0.0191728	0.0271348	0.0287877	0.0230666	0.0130934	0.019386	0.0153527	0.0238748	0.0209551	0.0170733
820	0.0162131	0.0265041	0.024077	0.0215484	0.0174051	0.0262712	0.0196111	0.0180628	0.0170236	0.0207258	0.0223435	0.0181038	0.0165891	0.0213695	0.0155911	0.0210087	0.0251409	0.0203077	0.013159	0.0218663
840	0.02154	0.0186686	0.0191072	0.0164447	0.0262597	0.0203224	0.0212938	0.0228967	0.0165399	0.0181474	0.0217632	0.0190145	0.0202802	0.0212646	0.0260857	0.0178309	0.0230848	0.0216231	0.0202435	0.0164699
860	0.0183424	0.0155781	0.0192156	0.0255062	0.0274366	0.0220015	0.0178297	0.0177589	0.0231936	0.0163347	0.0145597	0.0285003	0.02227	0.0303771	0.019836	0.02301	0.0163427	0.0217972	0.0188678	0.0264461
880	0.018948	0.0315562	0.0198226	0.0227963	0.0174059	0.0169289	0.0173358	0.015105	0.0195054	0.0171141	0.0248637	0.0174499	0.0139506	0.0163742	0.0205683	0.0151649	0.0222577	0.0288136	0.0203149	0.024259
900	0.0237274	0.0238208	0.0215987	0.0296472	0.0235768	0.0296475	0.026144	0.0250873	0.0194769	0.0175828	0.0239121	0.0262946	0.0179891	0.0212085	0.0228416	0.0246175	0.0225839	0.0214903	0.0218433	0.027389
920	0.0312089	0.0341762	0.018149	0.0178711	0.0197402	0.0171317	0.0202807	0.0273757	0.0182915	0.0171255	0.0177354	0.0188602	0.0231724	0.0227552	0.0233585	0.0251759	0.0229982	0.0234585	0.0292249	0.0205087
940	0.0254222	0.0151268	0.0244142	0.0179185	0.0256766	0.0249592	0.0188864	0.0233831	0.024343	0.0173621	0.0220395	0.0200634	0.0236236	0.0219725	0.0275355	0.0302652	0.0170837	0.0207648	0.0265734	0.0168117
960	0.0270138	0.0222432	0.0243544	0.0199658	0.0228211	0.0262717	0.0196541	0.0230332	0.0200874	0.0282091	0.0312456	0.0242094	0.021438	0.0187169	0.0196335	0.0263782	0.0197975	0.025831	0.0306878	0.0314791
980	0.0241969	0.0270658	0.0225685	0.0218834	0.0209778	0.0184376	0.0218196	0.0237273	0.0261259	0.0190222	0.0239797	0.0223035	0.0177198	0.0275822	0.018927	0.0223257	0.0188278	0.0243857	0.0234609	0.0289926
1000	0.0250891	0.021642	0.0259178	0.0231196	0.0271009	0.0277106	0.0203321	0.0282631	0.0226028	0.0249008	0.0234277	0.0205655	0.0262416	0.0287179	0.0225093	0.024603	0.0287326	0.0236418	0.0192467	0.0257074
1020	0.022066	0.0238601	0.0223155	0.0265125	0.0266956	0.0208683	0.0192994	0.0219314	0.0249042	0.019351	0.0252118	0.0292129	0.02202	0.017796	0.0223628	0.0243379	0.0144201	0.0249242	0.0195317	0.0275145
1040	0.0232119	0.0304233	0.0167925	0.0268209	0.0205405	0.0315432	0.0226712	0.0220678	0.0259355	0.0288848	0.0263026	0.0275755	0.0136734	0.0216404	0.0246294	0.0191234	0.023898	0.0241936	0.0256973	0.0208861
1060	0.0228465	0.0311252	0.0236975	0.0207092	0.0260228	0.0242957	0.0175894	0.0332731	0.0227376	0.0303135	0.0313435	0.0212927	0.0243648	0.0233949	0.0193674	0.0188282	0.0299921	0.0279308	0.0304824	0.0258652
1080	0.0265282	0.0239739	0.0302718	0.0283054	0.0210957	0.0260033	0.025713	0.0304139	0.0248744	0.0276801	0.0234402	0.027184	0.0237789	0.0299385	0.0271178	0.0219662	0.0324084	0.0242337	0.0265648	0.0279245
1100	0.0241633	0.0291951	0.0273447	0.027379	0.0296703	0.0228794	0.021031	0.0173415	0.029481	0.0239596	0.0153487	0.0347293	0.0266793	0.0259079	0.0233892	0.0173035	0.0222203	0.0212723	0.0255129	0.0239147
1120	0.0248301	0.0356155	0.0263307	0.028478	0.0256497	0.0271932	0.0248647	0.0317729	0.0228706	0.0218493	0.0207764	0.0262438	0.0261976	0.0305938	0.0282899	0.0319612	0.0314774	0.0239083	0.0295893	0.0298819
1140	0.018597	0.0270479	0.0273101	0.0261536	0.0256369	0.0225355	0.0271812	0.0322332	0.0256588	0.0293207	0.0318194	0.0293003	0.0300685	0.0234315	0.026256	0.0312735	0.0225269	0.0250409	0.0324963	0.0239065
1160	0.0296474	0.0199764	0.0295842	0.0278991	0.0197715	0.0267034	0.0310224	0.0259924	0.0265654	0.0308563	0.0317061	0.0240827	0.0343033	0.0235503	0.03007	0.0280971	0.0276817	0.0272334	0.0284984	0.0325318
1180	0.0283907	0.0262829	0.0220883	0.025283	0.0255556	0.0277286	0.0299546	0.0335097	0.0229895	0.0309416	0.0249833	0.0219287	0.0288004	0.0313527	0.0242669	0.0349923	0.0324593	0.0230042	0.0310382	0.0292684
1200	0.0269708	0.0316542	0.0289683	0.030523	0.0302081	0.0351237	0.0269864	0.0266153	0.0347619	0.018094	0.0271124	0.0300352	0.0334117	0.0159655	0.024571	0.0269482	0.0281036	0.0302995	0.0302389	0.0211686
1220	0.0265755	0.0270427	0.0238161	0.0272048	0.0264177	0.0329889	0.0297852	0.0306954	0.0223564	0.0332985	0.0248999	0.0337807	0.0334539	0.0298551	0.0276389	0.0289084	0.0309959	0.0344537	0.0346562	0.0326169
1240	0.030836	0.0289284	0.0357822	0.0250855	0.0295901	0.0274496	0.0259643	0.0239161	0.0335863	0.0252335	0.0280783	0.0258913	0.0222452	0.0218837	0.0293137	0.028588	0.0307986	0.0272207	0.0322076	0.0331476
1260	0.0227271	0.0316247	0.0320503	0.0229427	0.031149	0.0367801	0.0412545	0.025648	0.0290004	0.0254616	0.0215055	0.0352048	0.0262412	0.0203179	0.0354201	0.0359063	0.0333455	0.0354169	0.0248311	0.0367669
1280	0.0335747	0.0334324	0.0295832	0.0282073	0.0355624	0.0285981	0.0299508	0.0410473	0.0374554	0.0230622	0.0221961	0.03144	0.0362608	0.0287258	0.0301482	0.0309613	0.0380485	0.0297193	0.0347476	0.0256028
1300	0.0383204	0.0307382	0.0330996	0.0344211	0.022453	0.0358319	0.0291102	0.0238438	0.0313881	0.0381074	0.0326486	0.0342971	0.0336554	0.0298871	0.0221354	0.0324041	0.0277475	0.0318384	0.0284272	0.0328403
1320	0.033529	0.027455	0.0277925	0.0335887	0.0299933	0.0347581	0.0331094	0.0345034	0.031408	0.0347099	0.0322686	0.0352088	0.0333265	0.0280556	0.0317543	0.0331566	0.0263019	0.0282792	0.0313822	0.0376419
1340	0.0346768	0.0371662	0.0378709	0.0303122	0.0326352	0.0286271	0.0363781	0.0269633	0.0326254	0.033133	0.0365323	0.0317132	0.0340939	0.0324646	0.0301331	0.0269271	0.0336414	0.0326773	0.0366199	0.0308101
1360	0.0415925	0.025618	0.029371	0.0333662	0.0380191	0.0280341	0.0341208	0.03322	0.0253981	0.0344967	0.036758	0.0235922	0.0396949	0.0337943	0.0372052	0.0365237	0.0299966	0.0395192	0.0332816	0.028042
1380	0.0346329	0.030245	0.0302105	0.0314025	0.0352067	0.0316119	0.0374141	0.0372004	0.0270616	0.0270691	0.0373514	0.036312	0.0462682	0.0342201	0.034845	0.031647	0.0293667	0.0329806	0.0382402	0.0362304
1400	0.0312205	0.0335417	0.0367331	0.0312023	0.0347176	0.0372269	0.0302686	0.0339302	0.0340365	0.0347205	0.0372421	0.0379985	0.030472	0.0339875	0.0322069	0.0349532	0.0396754	0.0322945	0.0316795	0.0295744
1420	0.0346032	0.0340187	0.0281525	0.0352723	0.0306916	0.0380141	0.0303846	0.0309235	0.0340144	0.0353772	0.0405955	0.0373468	0.0373052	0.0268597	0.0315348	0.0366115	0.0250468	0.0398942	0.0377545	0.0274213
1440	0.0324475	0.0370396	0.0304338	0.0361426	0.0371204	0.0294856	0.0318636	0.0350852	0.0386347	0.0307493	0.0317008	0.0305299	0.0282229	0.0301202	0.0377578	0.0308527	0.0326008	0.030383	0.0346111	0.0349243
1460	0.0382674	0.038082	0.0323884	0.0329464	0.0397562	0.0430427	0.0357774	0.0320748	0.0339344	0.0363456	0.0359714	0.0320979	0.0389539	0.034406	0.0343396	0.0355904	0.0351316	0.0329204	0.0362926	0.0365818
1480	0.0314487	0.0308141	0.0288484	0.0369635	0.0410462	0.0340796	0.0351297	0.0318856	0.0366141	0.0316658	0.0357075	0.0292917	0.0330631	0.0321351	0.0330554	0.0359056	0.032662	0.0322937	0.0388737	0.0353959
1500	0.0295519	0.0321623	0.0375597	0.0371495	0.0336543	0.0395846	0.0331329	0.0318409	0.0330787	0.0366666	0.0382886	0.0361099	0.0351267	0.0346062	0.0381175	0.0354454	0.0291749	0.0330039	0.0333396	0.033966
1520	0.0331763	0.0303301	0.0364026	0.0371628	0.0390456	0.0341054	0.0357552	0.029045	0.0392851	0.0362602	0.0334278	0.0244264	0.0241429	0.033838	0.0324554	0.0348521	0.0374673	0.0352442	0.0339709	0.0359381
1540	0.0294337	0.0396515	0.0327187	0.0385204	0.0457505	0.0317023	0.0376771	0.0355852	0.037482	0.0369384	0.0370762	0.0333499	0.0340105	0.0406166	0.0311593	0.0390497	0.0378188	0.034844	0.0383784	0.0335278
1560	0.0322165	0.0316358	0.0354659	0.0326845	0.033105	0.0426227	0.033159	0.0365821	0.0471601	0.0334343	0.0411517	0.0414755	0.034051	0.0384129	0.0313982	0.0374408	0.0368106	0.0288441	0.0388695	0.0336376
1580	0.0368119	0.0353808	0.0367191	0.0368971	0.03643	0.0425437	0.0377747	0.039491	0.0400994	0.0326125	0.0361349	0.030977	0.0402592	0.0371236	0.0451505	0.0431745	0.0339841	0.032313	0.0372827	0.0307934
1600	0.0428479	0.0366555	0.0350379	0.0402943	0.0312617	0.0396287	0.0339366	0.0423102	0.031629	0.0389291	0.0314887	0.0335861	0.0419668	0.0378896	0.0365294	0.0330285	0.0415173	0.0390573	0.0377387	0.0428171
1620	0.0367864	0.0424626	0.0367029	0.0297602	0.035637	0.0355547	0.030695	0.0370493	0.0358962	0.0329225	0.039366	0.0356621	0.0331775	0.0353361	0.0388962	0.0390507	0.035425	0.0452644	0.0397446	0.0373299
1640	0.0470828	0.035469	0.0336853	0.038339	0.0401804	0.0354442	0.0287995	0.0437643	0.0395489	0.0382225	0.0363193	0.0403273	0.0442335	0.0328953	0.0363177	0.0428274	0.0360208	0.041972	0.0418194	0.0364101
1660	0.0363801	0.0342025	0.0346561	0.0352601	0.0385145	0.0366245	0.0369348	0.0391396	0.0412209	0.0441023	0.0363914	0.0403865	0.0367967	0.0384248	0.0378707	0.0359801	0.0370345	0.0439635	0.0408384	0.0446352
1680	0.0369885	0.0375454	0.0394302	0.0400052	0.0409975	0.0405217	0.0382405	0.0379118	0.0434891	0.0390971	0.0404898	0.0398971	0.0424524	0.044431	0.0405667	0.0320927	0.0414784	0.0406966	0.0449681	0.0409881
1700	0.0454	0.0354091	0.0391653	0.0316481	0.0370086	0.0415555	0.039201	0.0434004	0.0386314	0.0368285	0.0420622	0.0421045	0.0441991	0.0368151	0.0385991	0.0459396	0.0346762	0.0426508	0.0383718	0.0402419
1720	0.0414065	0.0386965	0.0383859	0.0476562	0.0414801	0.0455009	0.0477512	0.0423268	0.0405779	0.0394716	0.0339354	0.0349641	0.0354571	0.0378336	0.0371065	0.0417037	0.0403969	0.0337065	0.0362766	0.0442129
1740	0.0441985	0.0429525	0.040287	0.040937	0.04581	0.0413255	0.0427162	0.03927	0.0425285	0.0428608	0.0371636	0.0359823	0.0422238	0.037966	0.0422173	0.0390121	0.0327467	0.045201	0.0459837	0.0432011
1760	0.0365433	0.0395675	0.0464061	0.0419278	0.0388782	0.0443636	0.0373382	0.0392622	0.0381342	0.0448695	0.0425659	0.0382606	0.0465404	0.0417754	0.0342179	0.0485304	0.0415406	0.041099	0.0378163	0.0421617
1780	0.0416079	0.0418945	0.0398248	0.0447778	0.0398211	0.0332373	0.0390459	0.042004	0.0383544	0.0410345	0.0363927	0.0384406	0.0468335	0.0338346	0.0444222	0.0405813	0.042118	0.0432899	0.038733	0.0431906
1800	0.0407517	0.0379437	0.0476998	0.0505103	0.0380017	0.0402183	0.0478492	0.0422558	0.0326915	0.0422011	0.0409469	0.0401241	0.045219	0.0444722	0.0492274	0.040122	0.042707	0.0436879	0.045226	0.038438
1820	0.0386163	0.0400131	0.0427951	0.0413888	0.0435654	0.0475132	0.043853	0.0452761	0.0398828	0.0442926	0.0447644	0.0430207	0.0437445	0.0451313	0.0443266	0.0427401	0.0502544	0.043194	0.0406341	0.0460047
1840	0.0446851	0.0581547	0.0423885	0.0504464	0.040526	0.0437573	0.0390993	0.0415515	0.0429367	0.0456637	0.0429199	0.0417896	0.0374386	0.0447836	0.0489205	0.0447154	0.0466026	0.0422244	0.0444096	0.0502566
1860	0.0431907	0.0384832	0.0413573	0.0439315	0.0428698	0.0423005	0.0400026	0.0463566	0.0431371	0.0403224	0.0453415	0.0424449	0.044436	0.0385437	0.0405677	0.0454061	0.0462068	0.0427427	0.0422764	0.0375423
1880	0.0494122	0.0420319	0.0451087	0.0428878	0.043695	0.0419144	0.041976	0.0421904	0.057199	0.0429616	0.0403103	0.0492483	0.0467042	0.0442844	0.0452829	0.0468705	0.043075	0.04128	0.0433949	0.0524016
1900	0.0442905	0.0329891	0.0502801	0.042597	0.0466861	0.0391144	0.0417161	0.0435795	0.0465448	0.0426671	0.0407029	0.0445573	0.0454653	0.0410968	0.0486227	0.0430469	0.0419341	0.0487381	0.0374818	0.0477705
1920	0.0468549	0.0408346	0.0496955	0.0445687	0.0424829	0.0476354	0.0440238	0.0410288	0.0496072	0.0442743	0.0426498	0.0434529	0.0470199	0.0495086	0.0470768	0.0437858	0.0477592	0.0406455	0.0461048	0.0471852
1940	0.0385095	0.0452056	0.0493616	0.0436559	0.0476379	0.0460832	0.0407666	0.0438612	0.0471665	0.0453584	0.0455234	0.0486246	0.0446251	0.042029	0.0430621	0.0410469	0.043654	0.0365757	0.0453749	0.0543049
1960	0.0448983	0.0421796	0.0445767	0.0527229	0.0515255	0.0409511	0.0439998	0.048337	0.0502195	0.0413253	0.0475696	0.0374807	0.040379	0.0442632	0.0496136	0.0429717	0.0469807	0.0471455	0.044262	0.0503348
1980	0.051384	0.0477146	0.0432511	0.0473647	0.0444592	0.0472457	0.0432854	0.0479169	0.043408	0.0473191	0.0499339	0.0465387	0.0440969	0.0535017	0.0453603	0.0440641	0.0466487	0.0390387	0.0472565	0.0502543
2000	0.048695	0.0473654	0.0494648	0.0468944	0.0457373	0.0511547	0.0484089	0.0418339	0.0463763	0.0432154	0.050753	0.0485385	0.0509095	0.0428679	0.0427323	0.0422853	0.0465405	0.0455752	0.0484391	0.0431527
FRET data cells 1:1 ratio
Activated BMDCs
I-Ek molecules µm-2	FRET efficiency
247.734	0.0243428
1121.27	0.0344374
1042.69	0.032891
644.017	0.00926101
259.244	0.0118031
922.052	0.0341073
351.858	0.0112151
282.919	0.0185388
215.272	0.0228783
241.959	0.0233858
366.828	0.0326342
206.179	0.0256937
136.859	0.0118687
1259.69	0.0385235
871.408	0.0296292
198.492	-0.00161001
208.705	0.0115627
694.623	0.0201373
394.22	0.0202044
388.325	0.00703122
88.0023	0.0307513
471.327	0.0344448
447.407	0.0274431
201.563	0.0149088
102.222	0.0206902
1179.14	0.0341137
612.898	0.014801
68.7208	0.0163033
271.935	0.00621196
247.009	-0.00351074
364.249	0.0023359
385.411	0.0241216
229.345	0.0218926
162.191	0.00358659
543.32	0.0306611
152.912	0.0248622
460.654	0.0130036
203.327	0.0125567
436.227	0.0319841
271.933	0.0238488
112.447	0.0339013
438.309	0.0210059
77.852	-0.00165765
77.8085	0.013519
537.893	0.021351
217.05	0.0130324
219.588	0.0087952
312.076	0.00851516
333.31	0.0118183
294.545	0.0364827
149.772	0.00378771
276.174	0.0264256
283.33	0.0150893
1129.89	0.0276112
237.879	0.00808605
824.047	0.00548278
615.939	0.0237456
563.131	0.0124326
712.469	0.0404447
200.794	0.0187516
354.538	0.0112006
241.74	0.0131359
544.746	0.0115435
360.524	0.0057078
328.179	0.0136125
498.089	0.0108225
1625.62	0.0232811
264.741	-0.003816
214.674	0.0179772
1107.62	0.00923714
823.515	0.0158682
324.057	0.0145872
128.561	0.0192361
734.961	0.0244055
427.759	0.00870114
378.04	0.00731638
753.588	0.0176503
219.504	0.0214364
403.041	0.0165176
122.831	-0.00865381
68.3003	-0.00178075
203.309	0.000186374
592.894	0.00856277
703.375	0.0207338
531.746	0.0100711
274.505	0.0142411
309.036	0.0134035
285.288	-0.000355118
88.1506	-0.0182787
252.353	-0.00157973
575.299	0.0165782
249.961	0.021765
536.999	0.00837285
460.145	0.00476669
324.924	0.00982617
287.952	0.0225669
375.326	0.0157665
346.172	0.0156791
263.218	0.00964333
397.736	0.00874638
772.888	0.014386
175.389	0.0109549
667.144	0.0170078
343.497	0.00392498
527.621	0.0289788
708.337	0.0479982
314.087	0.0324507
Activated B-cells
I-Ek molecules µm-2	FRET efficiency
160.946	0.0199455
2625.7	0.072034
214.136	0.00174572
500.779	0.0241557
940.006	0.0311113
665.141	0.0247388
828.255	0.0346173
707.455	0.0347575
266.317	0.0202486
141.908	0.0104651
177.466	0.00352711
187.452	-0.00313414
755.009	0.026418
587.671	0.0195146
247.321	0.0208016
482.32	0.0167962
264.015	0.00887183
336.981	0.0212521
270.743	0.015191
55.8269	0.0156983
218.583	0.00469896
427.823	0.0234629
286.827	0.00717705
421.864	0.038412
504.941	0.0120784
327.046	0.0121492
91.0548	0.0297492
302.103	0.00883833
175.862	0.0176066
404.263	0.0360838
462.793	0.025068
192.95	0.0448153
541.932	0.0168286
456.013	0.0261739
448.781	0.0206864
266.836	0.0206284
962.127	0.0698353
93.9761	0.0080407
688.315	0.0232896
484.705	0.0420145
182.288	-0.00491548
429.476	0.0496978
621.594	0.0187479
318.808	0.0174511
155.888	0.0250673
228.72	0.0196269
154.926	0.009558
355.141	0.0244085
354.549	0.0267494
124.569	0.0204304
195.803	0.0192058
101.685	0.0303283
445.978	0.0309901
188.46	0.0180447
447.863	0.0134213
661.68	0.0107086
2080.58	0.0231983
368.03	-0.00378301
305.025	0.0176372
1428.72	0.0091784
1071.2	0.0157597
442.675	0.0143784
196.66	0.0186764
959.763	0.0242363
573.174	0.00858852
510.608	0.00721317
983.203	0.0175253
311.104	0.0210405
542.07	0.0163277
189.449	-0.00844224
120.827	-0.00173482
290.724	0.000157934
780.983	0.00847942
920.014	0.0205905
704.034	0.00996746
380.318	0.014004
423.772	0.0132072
393.888	-0.000374112
145.807	-0.0176502
352.442	-0.00157972
758.841	0.0164321
349.431	0.021407
710.644	0.00828316
613.93	0.00470066
443.766	0.00967996
397.24	0.0222354
507.192	0.0155726
470.505	0.0154702
366.114	0.00947232
535.394	0.0086325
1007.49	0.014284
255.589	0.0106982
874.421	0.0168742
467.139	0.00385497
698.842	0.0287303
926.259	0.0477002
430.128	0.0320164
FRET efficiency donor only
	mean	stdev	n
Activated BMDCs	0.0002188	0.007729	71
Activated B-cells	0.0001265	0.007502	131
FRET efficiency IEk on PLBs 1:1
	I-Ek molecules µm-2		FRET efficieny
	mean	stdev	mean	stdev	n
	775.751	20.4878	0.0180371	0.00444091	34
	120.364	3.04005	0.0129493	0.00472056	30
