# Supplementary material for: Monomeric agonist peptide/MHCII complexes activate T‐cells in an autonomous fashion
Source: EMBO Rep. 2023 Sep 28;24(11):e57842. doi: 10.15252/embr.202357842 (PMC10626418; doi:10.15252/embr.202357842)
Supplement: Supplementary file 6 — Source Data for Figure 5 [file EMBR-24-e57842-s009.zip › Figure 5/B/Fig 5B.xlsx]

## Sheet: Fig. 5B
Activated BMDCs										Activated B-cells
IEk brigthness of single molecules										IEk brigthness of single molecules
frame	x (px)	y (px)	FWHM (px)	intensity (counts)	background (counts)	bkgstd (counts)	positional accuracy (nm)			frame	x (px)	y (px)	FWHM (px)	intensity (counts)	background (counts)	bkgstd (counts)	positional accuracy (nm)
5	82.5852	63.1806	2.68095	3721.16	266.392	38.9342	17.4476			5	98.2488	84.3136	2.41737	3378.8	252.697	24.8917	14.4125
5	77.9959	40.7773	2.31885	2297.98	268.755	26.1572	17.5613			5	123.266	47.0234	2.17163	2564.05	258.968	22.0293	14.7363
5	42.8208	60.4863	2.62442	1660.17	241.168	32.3763	27.8972			5	106.934	58.8417	2.70588	2921.59	237.326	18.856	16.9676
5	85.6897	36.3529	1.79698	1245.84	281.635	27.97	19.4468			5	99.2117	71.0493	2.3217	2265.84	273.403	61.0457	25.9827
5	85.8204	57.5734	2.53398	1729.95	253.854	31.7762	25.5194			5	98.9131	64.7729	2.16259	1720.93	268.492	38.8426	22.438
5	43.9108	83.143	2.45379	1378.92	252.547	29.5995	27.8413			5	104.413	35.0831	2.21739	1171.54	235.505	17.6616	23.0343
5	90.5758	47.8196	3.12677	1062.35	283.07	31.0169	50.7671			5	103.913	80.8376	2.47703	2372.77	260.487	27.3802	18.8839
5	82.4903	20.4654	2.01026	1116.61	262.301	24.8206	23.1066			5	101.069	70.4426	2.31504	2102.99	264.823	38.8861	21.3559
5	41.5561	70.1659	2.03612	822.229	236.691	20.3087	26.9573			5	112.82	77.008	2.15879	1238.75	302.702	40	29.1233
5	76.1434	81.3365	2.4103	1785.22	247.704	18.3934	19.8237			5	106.589	66.2685	2.19676	1946.69	253.107	48.4918	23.4146
5	80.3729	26.3328	2.52862	1282.91	328.86	51.7481	43.3079			5	108.884	72.822	2.17936	2425.09	261.2	27.8637	16.0267
5	61.8756	24.9511	2.54668	1814.99	256.257	26.2751	23.0427			5	108.676	61.1671	2.69048	2468.17	256.426	25.7733	20.0495
5	45.6794	86.3693	2.31147	1509.25	233.528	23.6438	22.2434			5	128.806	102.254	2.54111	1766.75	253.474	24.2267	22.7723
5	82.6991	47.8185	2.27182	1461.18	293.659	72.1472	41.3186			5	127.301	83.025	2.17163	1660.03	255.25	48.2893	26.0029
5	80.144	15.924	2.42094	1612.42	291.496	36.4594	26.8788			5	104.138	56.6669	2.57121	2723.67	250.77	19.96	16.8581
5	43.5416	27.0432	1.83899	1133.64	243.757	21.3951	19.8037			5	105.829	73.7944	2.40387	2041.12	272.364	30.9645	20.9182
5	81.0579	53.6606	2.40007	1093.13	265.043	31.1893	32.8708			5	112.836	73.4053	2.2058	1937.81	265.536	28.3247	18.8336
5	68.3033	8.78293	2.648	1202.73	257.136	24.9605	31.7112			5	105.133	63.4712	2.35601	2426.17	259.749	17.7453	16.0883
5	71.6387	96.1551	2.08167	1064.04	267.32	46.0453	33.8193			5	110.401	81.6539	2.38581	2365.69	256.332	34.1539	19.4111
5	50.6957	73.4336	2.57549	2645.2	251.065	20.7184	17.2999			5	123.695	55.7987	2.44452	2029.86	261.445	19.053	18.7862
5	78.2063	73.0896	2.4276	2150.3	268.034	26.9946	19.5467			5	97.4662	35.8292	2.22025	1800.5	248.885	30.6183	20.4477
5	58.3291	15.4082	2.25372	1547.35	251.997	23.0438	21.0689			5	106.899	52.226	1.77226	1309.06	248.163	19.4782	17.1712
5	83.8496	74.3454	2.3333	1479.1	284.563	31.8573	25.4791			5	104.944	96.2343	2.16545	2468.65	252.471	23.3324	15.1654
5	58.1262	30.8472	2.42094	1439.1	250.375	23.2916	24.2077			5	119.283	76.3586	1.98755	2171.89	248.304	18.8575	14.4403
5	48.4537	84.2416	1.89453	1001.86	253.549	20.8493	21.9725			5	96.2445	68.0047	2.71824	2697.36	238.182	25.0609	19.0284
5	73.1563	46.6637	2.44713	2710.67	244.52	24.8099	16.6816			5	104.101	62.76	2.31885	2844.52	257.918	24.3581	15.1718
5	83.7138	22.628	2.27182	2415.3	270.736	33.7218	17.8718			5	102.502	72.5087	2.71516	2682.31	247.975	25.4178	19.1442
5	80.948	53.1432	2.4276	2218.09	254.955	26.1287	18.9791			5	104.093	33.0306	2.24188	1634.69	248.734	24.3559	20.5243
5	74.4383	87.9252	2.19331	1549.45	250.451	25.2957	20.907			5	105.824	64.3613	2.3217	3786.23	275.587	28.7363	13.2265
5	73.2405	30.1454	2.67509	1728.99	251.065	21.5167	23.7656			5	111.719	70.3841	2.68762	2374.52	259.443	23.7222	20.0486
5	65.782	9.56557	2.6124	1571.43	259.443	36.1693	30.595			5	100.068	42.097	2.09937	1939.15	259.994	19.9652	16.4437
5	82.0869	7.70355	2.6124	1512.29	254.711	27.589	27.5774			5	125.846	44.8279	2.63646	2855.19	238.872	20.3624	16.9247
5	81.7145	30.0602	3.14259	3060.31	257.805	24.4469	20.8811			5	118.399	71.2861	2.06416	1844.91	272.355	27.7445	17.8224
5	78.2041	43.5014	2.23546	1856.44	249.844	23.8114	18.7662			5	102.636	52.4264	2.26647	2205.61	269.283	37.1239	19.6523
5	70.7797	33.2774	2.80608	1972.62	261.445	29.0339	25.7602			5	126.306	61.4504	2.46444	2196.44	238.577	19.3593	18.1469
5	68.5151	26.5329	2.58703	1736.64	257.248	25.6231	24.0203			5	119.072	69.4255	2.73459	2239.1	273.29	25.7616	21.8149
5	76.0531	18.6652	2.27896	1662.08	259.994	41.3226	25.6301			5	105.738	84.2371	2.26647	1570.26	241.906	16.9577	19.6764
5	63.9068	16.9993	2.50076	1473.21	245.985	25.5747	25.6765			5	105.238	57.8426	2.70493	1819.47	249.763	27.3528	25.3015
5	85.8165	58.4414	2.44357	1124.07	252.166	30.7172	32.7893			5	104.397	99.7111	2.56107	4998.92	316.563	84.2021	19.5588
5	86.6218	71.5867	2.86417	1217.71	239.804	18.7116	31.2517			5	105.593	68.8238	2.53207	4232.69	280.719	29.08	13.6966
5	81.7924	12.0201	2.04795	972.317	296.7	47.7503	36.3482			5	119.819	58.0355	2.30862	2635.7	265.78	27.9423	16.3009
5	77.8269	14.0153	1.88334	939.099	291.599	63.6558	39.9498			5	129.286	99.1897	2.91157	2538.21	249.995	26.4445	21.9552
5	73.9125	52.335	2.08167	2324.16	249.519	34.8163	16.5815			5	106.412	115.092	2.13249	1680.88	251.841	18.5698	17.9611
5	80.4004	36.6211	2.4103	2569.93	246.248	25.4087	17.0277			5	112.572	37.6826	2.45094	2114.96	245.372	22.5675	19.0488
5	85.1058	46.6523	2.72014	2070.98	267.846	21.5361	21.6215			5	131.501	85.2759	2.49791	1784.97	265.861	33.1858	24.9287
5	90.5252	71.0884	2.90919	1345.81	237.401	22.0234	31.6499			5	129.687	78.8069	2.51658	1850.02	297.782	91.2365	48.7202
5	74.0962	28.0214	2.74125	863.303	240.914	14.7074	34.341			5	102.556	65.2838	2.29055	2857.8	281.193	41.9366	17.4602
5	86.6885	33.5913	2.58085	620.416	271.899	26.3034	52.0373			5	125.387	60.8448	2.56107	2136.56	240.109	22.8072	20.0013
5	50.7404	29.4928	2.38866	2821.03	260.205	24.4466	15.7819			5	131.467	82.901	2.62632	1268.61	262.705	24.3396	29.8595
5	69.79	80.5844	2.32307	1631.48	248.417	22.5145	21.0029			5	131.286	94.4978	2.87726	2519.04	235.084	48.102	28.931
5	53.6541	84.4781	2.91157	1616.8	233.158	23.0529	28.3937			5	104.635	100.772	2.62013	2285.55	275.786	48.7052	27.1667
5	76.774	84.645	2.63836	1113.91	255.218	24.0676	32.8109			5	118.072	78.3649	2.01026	1499.73	277.719	27.6595	19.6988
5	76.8904	80.4763	2.36565	2013.22	251.922	20.0397	18.3668			5	101.31	91.4006	1.89955	1570.8	273.403	46.5025	21.756
5	81.2236	49.149	2.58085	2137.76	245.206	21.5981	19.909			5	107.939	53.7013	1.96587	896.902	279.342	58.8359	42.2079
5	81.6326	66.8587	2.43643	2089.36	244.444	23.2322	19.193			5	115.095	94.7963	2.58085	2945.75	263.228	42.3204	20.2605
5	73.5948	35.6289	2.14989	1542.32	252.659	23.7638	20.1126			5	124.473	49.0189	2.62442	2467.6	239.728	23.0894	18.8818
5	48.762	32.7313	2.32949	1617.08	250.164	19.89	20.5634			5	104.892	95.0771	2.382	2014.31	273.657	50.9304	26.5781
5	47.988	43.0423	2.46825	1619.08	251.521	24.1167	23.2111			5	96.489	72.7077	2.60027	1974.06	248.304	26.8334	22.5386
5	46.9252	7.1662	2.01026	1194.94	245.994	21.6743	21.2971			5	130.355	81.5434	2.79645	2248.22	232.382	23.5801	21.777
5	74.9563	8.19185	3.25246	1671.78	241.13	22.697	32.0844			5	107.87	79.0321	2.51658	1738.61	253.211	17.7634	21.0098
5	71.5737	91.3036	2.0297	917.596	245.677	19.723	24.8206			5	109.825	98.1718	2.26647	1775.17	275.399	82.6969	38.5195
5	84.9294	87.2567	2.29055	1163.49	249.519	22.6489	25.7375			5	130.35	74.2907	2.22405	1359.5	234.69	21.4933	22.0927
5	44.203	79.0052	1.95133	909.778	246.248	21.9912	24.5376			5	98.7224	79.6514	2.07962	1996.65	282.816	36.6967	18.6876
5	63.6511	24.6009	1.57947	459.545	244.139	18.7586	28.2743			5	107.862	70.6655	2.28252	1744.15	254.711	21.2082	19.4514
5	61.8027	33.4857	2.75386	5096.2	360.68	63.1993	18.1105			5	99.7392	87.8965	1.79698	775.221	268.184	43.1525	33.2728
5	57.7649	58.9681	3.32681	6205.33	308.603	46.9195	17.7406			5	103.616	77.1537	2.38486	2522.86	270.924	23.6949	16.744
5	67.4231	53.7216	2.59605	3170.72	292.771	36.2335	18.1579			5	101.685	61.7651	2.21222	2148.02	274.227	23.6867	16.9308
5	56.6787	69.9823	2.52862	3034.04	307.609	42.3476	19.2666			5	96.8754	49.0116	2.46825	2313.4	254.405	25.3363	18.6981
5	80.9752	54.4069	2.36327	2448.79	267.724	30.0159	17.9333			5	106.186	92.4294	2.5104	1778.98	251.065	33.036	25.1152
5	64.5738	75.3202	2.66891	2766.83	300.533	103.11	41.5038			5	104.87	47.5585	2.47989	1570.37	253.22	22.5474	23.3298
5	77.936	28.2309	2.12631	1986.08	276.293	26.4986	17.4146			5	133.089	61.8648	2.34159	1445.35	227.04	20.2614	22.2703
5	61.1455	75.8305	2.36565	2330.82	323.288	92.6946	35.6613			5	104.964	85.9947	2.18127	1155.47	299.925	54.3983	38.1945
5	56.0475	76.3773	2.60122	2347.62	284.159	65.9127	32.1541			5	117.053	76.5841	2.13059	807.857	243.025	21.701	29.5221
5	55.3395	94.2537	2.34793	1809.92	263.304	25.4595	20.6071			5	104.564	99.5938	2.29055	1550.22	239.328	24.1727	21.7577
5	73.1674	58.4501	2.83451	2080.07	287.147	33.7417	26.9291			5	115.79	53.1173	2.29698	1121.51	232.382	18.0118	24.7668
5	65.2505	67.7708	2.91692	2424.35	317.597	86.0867	47.3807			5	96.6977	55.5849	2.34587	2065.7	250.375	27.2715	19.2835
5	63.2008	97.6459	2.46182	1364.56	256.332	24.9554	26.2632			5	98.7136	49.6786	2.62013	1855.38	252.957	33.3693	26.0091
5	66.4223	59.9554	1.70701	900.371	356.74	70.7244	37.8896			5	98.103	41.3709	2.33434	1585.05	246.417	24.0528	21.924
5	70.1965	25.129	2.48768	1521.12	296.319	56.2256	38.6091			5	102.664	75.0141	2.54111	5135.35	262.965	32.5882	12.5341
5	75.1363	40.9265	3.04187	851.838	279.787	31.7592	59.3513			5	98.7118	88.4781	3.01072	3467.92	252.166	22.9023	17.9902
5	71.1949	20.2971	1.91882	921.004	310.387	61.3078	40.7941			5	116.503	63.1936	2.36137	2435.46	263.609	20.9099	16.5041
5	60.34	24.8609	2.67319	5141.81	296.7	46.1119	14.8281			5	101.833	61.7827	2.32307	2417.24	264.541	20.0451	16.165
5	75.7949	58.3614	2.35173	2910.34	268.184	21.6161	14.8897			5	127.472	48.8645	2.26299	1382.54	239.728	20.3121	22.0003
5	52.4135	21.7136	2.06416	2775.41	299.009	29.4327	14.0271			5	135.514	92.7698	2.86798	1445.28	227.74	27.6674	32.6022
5	54.9186	40.8509	2.2096	2230.71	300.843	30.9505	17.6888			5	118.401	48.8365	1.89955	1685.29	253.718	18.235	15.828
5	59.2963	65.1775	2.4276	1972.39	281.193	24.668	20.1332			5	96.1172	65.3802	2.48768	1043.7	227.816	15.9797	27.6527
5	61.3777	37.1606	2.02662	2161.22	289.056	39.5045	17.5874			5	131.186	77.0666	2.65927	938.096	228.822	23.1189	36.9123
5	84.4186	85.9328	2.23831	2061.52	250.62	22.1818	17.3519			5	116.278	71.0653	2.648	2135.95	270.924	24.8125	21.3443
5	68.8953	44.2949	2.47323	1901.23	255.645	25.3679	21.2749			5	101.589	83.4056	2.67319	2181.79	255.95	24.122	21.1249
5	52.2003	61.1164	2.52672	2258.32	289.573	41.9229	23.8398			5	99.8766	77.6903	2.24474	1403.95	268.288	49.0628	31.6778
5	49.4522	90.7095	2.61478	1590.4	244.839	20.7693	24.1301			5	100.737	68.7246	2.47965	1950.67	237.495	20.4744	19.8476
5	62.3682	19.2374	2.47965	1698.12	321.098	65.8308	39.2589			5	98.0006	84.2635	2.4825	955.954	236.224	20.1782	31.3275
5	78.0949	9.22111	2.6124	1668.49	252.377	33.2099	27.9542			5	103.624	71.6378	2.17508	1498.38	248.568	23.5632	20.7255
5	57.8991	7.0513	2.54206	1252.48	262.301	32.7786	33.1495			5	109.22	86.0703	2.75196	1826.11	230.524	21.4843	23.7578
5	69.2398	21.1184	1.87532	1036.92	275.955	36.0879	25.7064			5	126.467	60.0085	2.53207	1419.97	227.74	19.3765	24.4609
5	79.6723	14.2011	1.94467	1258.89	261.2	48.1314	27.2506			5	108.625	105.196	2.43643	890.191	233.697	20.5909	32.3285
5	63.7746	69.0585	2.83916	4937.83	324.069	32.9637	14.7253			5	98.3787	103.037	2.10359	689.649	237.114	19.1184	30.9251
5	76.7063	50.17	2.57549	2700.75	261.064	25.1865	17.8293			5	102.507	79.2709	2.4276	3565.1	262.705	29.206	14.4962
5	81.473	72.5338	2.76159	3592.14	288.606	99.5013	33.7283			5	104.431	70.1244	2.16164	2388.36	265.4	24.8463	15.6224
5	69.7781	55.4303	2.96585	2856.6	277.193	43.7029	25.9292			5	100.857	87.3802	2.34159	2217.79	252.957	23.6807	17.7307
5	75.3944	84.2001	2.29055	2052.72	286.987	40.5715	21.8347			5	112.032	73.519	2.62442	2020.84	266.89	31.4888	23.8795
5	68.3982	89.0823	2.86417	1855.21	249.688	22.8288	25.2199			5	101.118	110.223	2.27182	1009.33	227.191	22.2562	27.8448
5	57.7657	82.5898	2.21222	1917.49	252.166	22.2696	17.901			5	103.077	99.1361	2.44452	1945.31	241.168	24.3825	20.4194
5	67.7223	77.1721	2.38866	2232.24	263.228	37.8975	21.1296			5	100.883	52.3825	2.57121	2198.59	253.22	25.4194	20.334
5	45.4644	57.6565	2.15227	1954.85	242.381	33.8318	19.2452			5	109.99	48.8948	2.82547	1664.88	239.422	22.5874	26.5452
5	77.5	75.3327	2.382	1833.53	340.466	115.015	54.3467			5	119.739	91.5683	2.63836	3192.16	252.091	22.1584	16.1044
5	72.9767	26.1949	3.04323	1826.45	256.026	31.3409	31.786			5	117.561	58.8511	2.85277	4262.21	294.448	49.7484	19.2733
5	66.1085	35.1413	2.69405	1628.8	254.099	21.1829	24.8087			5	121.607	73.649	2.31885	2689.71	272.684	24.1733	15.6647
5	61.2793	28.6533	2.36755	1349.21	249.138	20.9422	23.7796			5	116.571	65.9813	2.28919	2321.08	290.388	35.0277	18.7952
5	74.6653	9.58911	2.65927	1441.56	236.224	19.6617	25.8407			5	99.055	31.6744	2.30862	1904.5	272.144	50.6409	26.3729
5	49.4019	35.2083	2.04415	885.469	245.844	20.8931	26.035			5	101.937	72.1697	2.76555	2173.11	255.645	25.7771	22.5844
5	69.7882	71.7827	1.77952	1256.85	284.983	61.1932	27.5453			5	100.432	39.1518	2.52244	1404.1	270.502	31.4164	29.3951
5	42.5929	67.3164	2.78517	2251.27	258.059	27.1866	22.6739			5	102.964	87.3152	2.71824	1171.47	233.697	23.3445	32.562
5	87.9203	88.0263	2.42118	1733.86	243.832	21.409	20.9715			5	112.675	49.5776	1.87817	782.017	260.487	26.3474	27.5203
5	43.4903	87.1583	2.84611	1744.92	267.574	23.9313	26.5037			5	110.079	78.9535	2.32687	1431.87	259.518	40.51	29.3681
5	81.0977	48.1397	2.84093	2052.72	266.637	59.2136	38.8646			5	114.586	77.2647	2.59605	1351.45	250.952	45.2786	39.3597
5	51.3819	88.8277	2.32592	1743.23	243.588	28.8779	21.748			5	101.148	70.8458	2.68095	4809.75	294.367	38.7697	14.6357
5	82.3594	51.4955	1.8428	1011.46	285.594	53.9883	32.1366			5	100.921	59.6346	2.55144	2988	287.222	41.752	19.6048
5	43.3318	60.8508	2.85277	1620.38	236.579	27.3151	29.568			5	101.183	37.9438	1.9736	2016.17	255.138	21.1488	15.1842
5	89.2269	95.2962	1.66787	466.131	270.361	20.965	30.9437			5	120.206	41.7258	2.23048	1464.71	239.041	21.3074	21.1098
5	61.2762	17.7073	2.38843	3430.83	265.005	23.6517	13.9667			5	109.582	74.4447	2.46825	1488.38	259.137	24.3123	24.614
5	66.1693	51.7822	2.40292	1934.53	250.952	23.5709	19.8839			5	109.943	88.3845	2.46539	1513.19	266.467	63.6902	41.9607
5	72.8143	71.9043	2.14798	1798.77	267.153	63.0728	28.3389			5	96.8825	90.1978	1.76798	981.026	262.564	24.8591	21.5019
5	76.7584	40.2461	2.36755	1829.31	247.591	27.5526	21.1986			5	99.1533	55.1934	1.72093	1242.46	277.568	88.7192	34.427
5	79.7567	14.6245	2.45379	1640.9	251.69	23.2269	22.5753			5	99.2788	76.8199	2.37421	1150.89	283.387	36.9219	34.1172
5	77.628	69.2319	2.32949	1517.09	273.861	77.0939	44.0738			5	95.5403	45.3007	2.49434	808.646	251.234	26.4455	40.1806
5	48.6111	77.4511	2.24474	1445.73	270.502	75.2396	42.2294			5	98.2877	84.1051	2.01544	756.623	271.216	31.1878	33.5835
5	83.7954	32.4129	2.43881	1006.03	245.26	18.8216	28.911			5	107.921	83.7806	1.5634	787.848	275.756	56.0589	31.094
5	54.2183	20.6608	1.83899	909.601	262.564	28.7194	24.9223			5	106.211	58.0062	2.73037	1365.76	239.804	20.021	27.8322
5	58.8045	4.72254	2.89953	2916.85	257.684	26.6847	19.9758			5	107.745	69.769	2.41452	791.062	254.249	20.6857	34.7316
5	77.8012	97.3906	2.69048	2526.56	240.914	24.915	19.5582			5	122.052	68.7821	2.46825	5492.66	307.496	38.1941	12.0653
5	57.7214	50.1319	2.23048	2038.13	247.591	24.7259	17.8244			5	123.318	82.1078	2.43881	3724.02	296	39.5959	15.4755
5	60.1275	27.7603	2.37778	1739.71	246.766	21.6497	20.5381			5	128.93	57.2362	2.47703	3592.86	260.82	23.2912	14.1186
5	67.8624	10.0051	2.62204	1938.51	243.913	21.885	21.6489			5	106.687	74.1855	2.01806	2930.09	281.839	19.9756	12.4989
5	51.7624	26.9874	1.87532	1190.13	259.274	22.3823	19.8537			5	122.385	87.7917	2.23355	2965.95	280.243	47.682	17.348
5	76.3521	5.79845	2.02472	1027.8	240.109	20.9692	23.412			5	132.299	71.6875	2.29721	2574.28	281.099	44.4609	19.3813
5	55.4887	21.1148	2.07929	1051.42	243.095	26.4232	25.6714			5	131.366	48.5724	2.18712	1151.43	243.663	23.3928	24.6985
5	63.3828	90.9057	2.63408	2325.59	277.831	27.5166	20.7143			5	106.427	79.2289	2.5104	2432.79	274.077	26.5764	18.7314
5	67.6049	56.1471	3.34073	2949.03	294.673	32.4751	25.9386			5	126.68	77.8095	2.82547	2202.96	267.041	25.6565	22.9764
5	61.2986	54.9611	1.77952	808.89	272.759	41.2668	30.8578			5	107.485	97.0867	2.68285	1774.79	249.138	22.6769	23.8256
5	49.4795	16.6092	2.02779	600.564	252.951	19.7529	32.7439			5	113.856	69.7221	2.25657	1432.15	266.392	21.1336	21.6613
5	69.5123	55.2136	2.29721	1626.83	247.591	18.7427	19.9173			5	101.99	96.7231	2.29055	1412.8	246.916	36.7941	27.5034
5	50.3465	56.1025	2.25657	1484.27	252.377	26.745	22.6913			5	109.966	61.9216	1.83899	835.309	295.59	35.8404	29.2771
5	77.1485	62.1905	2.40007	1362.87	242.912	20.6878	23.9431			5	112.57	50.682	1.8563	1092.87	262.564	33.1389	23.4977
5	70.9451	39.7603	2.23238	1285.7	234.934	19.8445	22.5213			5	122.786	81.7891	2.64609	4777.37	256.026	28.577	13.3466
5	44.4362	26.7876	2.84474	1128.7	245.206	17.9108	32.1115			5	101.938	39.6739	2.29055	2777.36	288.709	41.8829	17.8058
5	56.112	66.4424	2.35792	1151.71	234.384	23.5204	27.2592			5	103.901	69.7524	2.23048	1956.37	252.471	24.2535	18.1982
5	44.3247	13.8887	2.37041	859.002	238.872	18.4745	30.7631			5	102.757	48.3387	2.26647	1826.16	261.445	22.2615	18.9629
5	84.6972	51.7827	2.64609	816.838	235.782	18.5872	36.8553			5	127.766	52.4123	2.17508	1152.42	254.711	41.7774	31.9904
5	42.252	14.4244	3.2327	2055.59	263.853	32.8389	32.6151			5	127.86	62.6989	1.92399	1035.88	236.428	18.7883	21.4053
5	59.844	38.2128	2.44357	1241.11	239.973	26.2757	28.3474			5	103.274	73.5101	2.31504	3470.57	297.082	36.8129	14.8143
5	63.8726	57.8515	2.88243	4266.88	324.525	80.3219	26.4179			5	101.95	46.325	2.40673	3408.91	291.179	53.0184	18.3275
5	79.358	65.8136	2.81812	3104.27	286.912	52.9141	25.0702			5	128.624	106.306	2.74387	4326.81	265.005	46.9505	17.5166
5	81.4062	90.0184	2.77899	2599.22	244.801	23.5482	19.6845			5	101.931	85.5043	2.4238	3011.7	300.843	37.2825	17.3532
5	51.3226	36.0575	2.382	1819.98	256.501	23.1252	20.3458			5	103.65	67.3363	2.57311	2380.29	279.492	33.3997	21.2123
5	76.198	96.6445	2.7123	2004.11	248.622	22.7375	22.3365			5	125.849	67.9187	2.23048	2622.74	253.474	20.6882	14.8284
5	87.2353	24.6756	2.58988	1842.42	244.139	18.2153	21.0778			5	108.713	87.34	2.28919	2250.48	269.931	38.0348	19.8369
5	77.964	14.9853	2.45802	1507	236.945	19.7079	22.8322			5	102.149	80.1529	2.4276	2496.18	297.176	58.3873	25.0613
5	66.4917	82.1991	2.7123	1529.17	262.301	25.7312	27.9907			5	101.775	107.496	2.39509	2040.17	258.968	29.1153	20.3779
5	51.344	25.2122	2.78803	1460.21	245.527	17.7117	26.3918			5	129.722	101.555	1.83067	1716.8	318.619	120.044	36.7436
5	83.786	70.1206	2.24854	1336.93	281.839	68.9913	42.4027			5	132.096	61.9737	2.46539	1435.48	247.6	22.1448	24.4213
5	65.8199	13.1204	2.57311	1013.04	241.906	21.14	32.1301			5	103.432	98.2447	2.01163	1292.07	265.705	35.3453	23.9227
5	70.5448	38.0923	2.34793	1226.65	242.212	18.1588	24.0889			5	127.797	52.9717	2.47323	668.651	243.663	18.7115	38.7781
5	74.1394	34.5906	2.56107	2530.92	263.684	23.3318	18.1004			5	134.255	75.331	2.47989	2029.7	238.257	18.3645	18.9649
5	88.0425	68.5027	2.55572	2210.19	241.83	13.624	17.8987			5	130.459	61.3933	1.87954	1613.84	253.549	58.63	23.8478
5	80.136	56.9699	2.30862	2097.76	240.607	20.6323	17.5335			5	100.495	82.6437	2.5104	2871.24	249.214	30.0482	17.4434
5	70.7925	54.9068	2.64371	2209.8	235.084	18.7309	19.4595			5	106.071	58.5437	1.98327	1419.88	246.916	31.9263	21.0688
5	52.8159	58.2839	2.77899	1998.51	239.578	19.3686	22.0895			5	111.517	70.9433	2.53635	1152.26	245.527	20.1094	28.3801
5	62.8332	39.0149	2.56741	1138.57	251.997	22.9847	30.5171			5	120.196	77.93	2.43108	1124.3	253.211	24.8886	29.5164
5	74.5124	24.6552	2.21739	1073.71	267.724	34.8536	31.4087			5	121.265	90.782	2.41452	1238.07	242.056	28.889	29.1076
5	51.3327	53.5646	2.01163	1681.96	303.536	36.6084	20.1241			5	113.296	81.3516	2.36137	4973.26	271.786	22.4247	11.0965
5	85.783	50.1274	2.36755	1516.82	248.455	26.5108	23.726			5	129.316	92.4974	2.2096	2075.49	251.922	17.1903	16.3497
5	49.1573	81.9252	2.12096	1261.91	252.166	19.5461	21.3875			5	100.934	87.8748	2.44071	2069.06	259.825	22.2072	19.141
5	83.4156	90.8918	2.45094	1425.86	248.885	23.8361	24.9341			5	105.413	93.5494	2.22405	1325.87	262.862	35.892	27.2842
5	79.8606	84.682	3.15678	1092.9	241.83	17.6959	37.529			5	134.526	84.6887	2.74101	944.587	241.281	17.978	34.5274
5	53.0651	76.8426	2.80608	3193.86	282.957	25.4769	17.8555			5	105.773	49.6927	2.50695	1594.24	239.253	23.7769	23.8103
5	52.2709	96.6741	2.81812	3209.25	295.336	55.9746	25.2691			5	107.326	56.4077	1.9929	1215.04	248.314	24.7998	21.6291
5	77.6404	31.4973	2.59605	2885.3	263.304	25.5765	17.3384			5	127.88	60.7853	1.70701	1099.92	293.911	73.3306	32.6729
5	51.2044	31.6712	2.76349	2956.91	295.223	28.9577	19.1045			5	102.047	57.9665	2.61669	2414.96	254.405	25.3949	19.5563
5	80.5528	81.7859	2.62837	3318.01	252.697	27.5315	16.4266			5	99.3087	75.6416	2.36755	2255.68	270.736	36.9406	20.4892
5	85.2186	46.5198	2.18127	2306.61	304.304	91.8473	30.9177			5	97.8509	64.9035	2.67509	1574.35	278.952	32.6942	30.0024
5	53.9153	85.1918	2.51863	2710.04	276.601	27.086	17.6475			5	110.95	78.0271	2.56345	1950.42	239.898	17.285	19.9347
5	72.3982	49.9405	2.52244	1938.53	263.304	24.747	21.3715			5	110.297	34.2275	2.18127	1288.94	239.422	18.5928	21.5676
5	55.9234	92.2023	2.29055	1987.36	300.383	81.7285	35.1302			5	102.066	62.6499	2.21603	2454.18	247.17	27.0821	16.1129
5	49.3787	70.3993	2.46159	1994.91	270.811	44.744	26.1229			5	107.01	68.8881	2.24474	2204.98	255.288	22.9833	16.839
5	83.1327	41.7866	2.13249	1872.93	291.179	95.2497	36.8953			5	117.109	73.1252	2.26992	2069.14	262.057	53.844	24.9359
5	53.3059	20.6836	2.28919	1792.69	256.995	19.0392	18.7819			5	98.8079	55.7923	2.68095	1818.54	236.428	17.5573	21.9439
5	86.6379	25.4724	2.46539	1509.19	261.676	24.6549	24.4661			5	110.103	98.3845	2.50266	1580.87	245.994	20.8395	22.9727
5	65.6835	91.7357	2.92311	1451.8	256.882	25.4824	32.1283			5	119.621	83.4135	2.11667	1058.22	243.095	24.3628	25.4048
5	59.897	29.9407	2.38581	1397.86	255.218	25.9826	25.1545			5	112.428	73.4912	2.11287	1416.36	263.116	60.5384	32.8126
5	84.7078	51.2435	2.91157	2058.1	269.009	54.7613	38.1804			5	128.05	99.8789	2.78327	3427.37	254.405	49.7034	21.9288
5	60.5314	12.515	2.94684	1213.58	246.417	20.078	33.3781			5	115.141	64.1281	2.34587	1898.01	270.811	22.4424	19.3157
5	84.824	95.7778	2.82547	1251.41	237.326	21.5863	31.7444			5	113.889	93.6938	2.35601	2910.85	246.248	21.7226	14.9296
5	46.6226	32.7782	2.41315	2544.73	249.594	20.3186	16.3958			5	102.882	74.3272	2.28538	2606.4	261.676	30.6778	16.629
5	89.8845	82.1222	2.69048	2634.95	252.091	23.7799	18.811			5	106.689	66.3736	2.59224	2368.85	246.417	21.2715	18.7251
5	80.1321	70.9487	2.60122	2538.81	249.763	19.7741	17.7721			5	100.874	80.5022	2.46825	2103.75	263.473	46.1874	25.6196
5	43.5999	10.1422	2.67509	2346.95	253.474	23.4025	20.0094			5	111.468	70.1502	2.25633	2830.35	312.709	82.1415	25.187
5	76.7094	12.0339	1.83067	1296.3	296.319	59.1172	27.4785			5	105.923	48.8571	2.76349	2324.94	256.807	29.9732	22.7632
5	72.8093	32.315	2.31528	1533.71	243.983	19.3461	20.9602			5	118.765	83.5983	2.19676	1481.55	260.487	24.4504	21.3495
5	83.6975	90.8084	3.15297	1758	252.81	22.3858	29.5124			5	107.069	72.7487	2.01163	1531.66	329.475	114.888	46.8434
5	50.9496	19.0054	2.36137	1307.69	245.093	24.0522	25.26			5	105.848	77.6193	2.4238	2376.13	248.988	29.0328	18.6876
5	45.1022	79.5357	2.11287	1200.81	234.003	20.2651	22.1388			5	114.362	116.269	2.17698	1568.22	234.69	19.3406	19.28
5	40.0933	20.1512	2.38866	997.541	237.57	20.9149	29.3112			5	126.37	77.9723	2.3217	1554.93	246.597	17.4319	20.4234
5	80.4829	9.8093	2.75731	1557.19	286.775	70.2547	54.1355			5	120.46	88.9363	2.57549	1337.5	241.027	21.8628	26.9481
5	62.9364	79.4541	2.20294	2536.71	282.92	34.1627	16.7046			5	110.676	78.4775	2.44999	1113.94	240.466	50.1287	45.2992
5	53.3471	42.4011	2.31242	2147.66	262.668	38.17	20.829			5	111.481	78.6667	2.82241	2783.75	267.846	44.16	24.6617
5	69.871	65.1224	1.92018	1460.93	286.987	23.9916	18.2704			5	110.04	62.729	2.96228	2943.5	259.749	50.314	27.4744
5	61.0905	47.7181	2.80073	1693.88	254.88	23.2683	26.2074			5	121.609	65.766	1.96293	1958.3	249.138	24.1487	15.7069
5	72.8705	37.495	1.99528	1402.2	255.645	24.7785	19.7587			5	109.206	113.261	2.65927	2487.24	229.117	23.0918	19.0889
5	69.2947	71.0336	2.18712	1488.02	279.178	34.8926	24.1324			5	107.352	41.285	2.70071	2340.04	232.763	18.9373	19.3115
5	82.7556	18.6253	2.84611	1359.7	251.14	20.9346	29.925			5	115.601	124.245	2.03612	1746.84	239.898	24.3356	17.5665
5	59.3589	40.1082	2.54668	1943.65	253.474	29.1588	22.8398			5	100.076	86.1885	3.35819	1651.58	239.497	23.8632	34.6264
5	49.4976	10.6542	2.73322	1230.17	243.757	19.915	29.8289			5	131.572	54.3358	1.58566	985.929	267.8	63.4164	28.6451
5	71.8299	59.5303	2.04415	913.688	266.087	24.6036	26.9198			5	119.137	76.3047	2.36137	955.572	241.906	18.9817	28.7873
5	43.9201	61.8705	2.35364	1572.6	265.931	42.6334	28.59			5	123.004	93.0485	2.06416	2575.24	312.376	58.0975	18.9563
5	45.5805	90.9191	2.38063	1521.75	242.212	25.4758	23.5154			5	121.063	84.4831	2.08702	2498.19	299.558	41.8934	16.9176
5	71.7482	84.8239	2.47323	1770.99	234.554	20.2407	20.9413			5	119.636	79.4725	2.31242	2163.52	307.917	94.1626	37.0997
5	41.5651	68.686	1.98136	912.427	267.358	45.2364	35.0425			5	129.409	74.0939	2.5774	1651.3	254.024	24.194	24.2426
5	52.4171	39.0318	1.96159	1130.94	240.353	22.7525	21.6878			5	121.313	62.5837	2.29983	1728.84	267.8	24.2854	20.412
5	62.7082	5.14073	2.29055	994.694	243.913	25.413	29.9246			5	121.103	96.976	2.31504	1664.44	302.815	78.971	40.8602
5	43.2902	10.8535	2.47989	1022.92	244.139	20.0654	29.8264			5	118.361	73.1833	2.46159	5302.97	282.093	90.5221	18.308
5	64.0099	5.9868	2.61478	1715.04	253.474	21.4356	23.196			5	118.413	60.7649	2.79645	3116.52	266.087	23.8351	17.7598
5	83.0921	29.2294	2.47989	1924.93	253.93	27.7385	21.8005			5	131.548	67.7354	2.0036	2199.55	250.239	18.0568	14.386
5	84.5844	72.7502	2.38581	1780.32	235.736	30.697	22.6819			5	114.542	76.3197	1.59232	1393.67	343.714	173.878	47.8386
5	71.4587	23.2784	2.22405	1661.99	248.622	36.5273	23.2781			5	96.816	92.2326	1.7819	1190.85	243.663	23.8349	18.9997
5	76.3761	6.826	2.15227	1557.03	270.615	46.1066	26.2654			5	132.016	63.2306	2.26992	1264.6	244.801	28.854	26.2888
5	84.4258	41.0857	2.44999	1344.38	247.854	19.4725	24.3607			5	98.5724	62.5727	2.80073	1183.93	223.213	20.3564	31.8699
5	62.7139	66.2827	2.78089	2569.74	248.314	17.9719	18.7056			5	102.526	81.1714	2.4276	2600.93	256.257	33.9791	18.5801
5	48.0542	49.3911	2.24854	2386.77	248.314	30.5767	17.2355			5	112.959	67.6722	2.3217	2766.88	280.337	27.3272	15.8358
5	46.2144	62.9314	2.70493	2048.37	247.283	23.9637	22.295			5	107.922	90.2644	2.55382	2853.98	273.974	27.8016	17.4923
5	46.2928	34.6845	2.27182	1464.58	253.854	17.1854	20.5986			5	127.28	87.2783	2.50504	2989.47	249.519	19.4783	15.4593
5	87.2202	53.7537	2.64609	1845.83	236.691	22.0854	22.6473			5	100.964	70.9037	2.20675	2425.37	241.281	20.6212	15.3255
5	61.9576	32.6315	2.84896	1853.72	232.151	16.68	23.0332			5	111.978	88.6133	1.81675	1152.19	314.874	58.0714	29.5747
5	41.0126	49.4899	2.50695	1068.99	266.087	25.6565	32.3635			5	109.277	91.6593	2.12821	1810.12	283.49	76.4012	31.8483
5	88.5714	64.4508	1.86011	703.513	246.323	45.0372	39.1313			5	106.733	92.1401	2.19676	4329.41	296.606	37.658	12.142
5	86.9889	65.9278	2.07676	3444.56	283.99	27.4198	12.2536			5	123.322	85.5569	2.29983	4038.65	269.009	24.2994	12.2516
5	85.6443	79.4301	2.75386	2628.29	286.014	39.4889	23.4258			5	127.655	59.1681	2.21222	3661.59	302.853	100.59	22.5969
5	83.4419	72.5005	2.58513	2007.41	273.657	34.9896	24.6192			5	129.874	32.1993	2.6124	3298.21	261.921	25.4973	16.0696
5	83.8756	59.955	2.45516	2274.12	266.787	30.4127	19.8572			5	124.14	70.2499	2.49791	2791.05	260.487	28.8057	17.4392
5	73.7059	56.6291	2.12821	2026.26	274.227	65.2053	25.836			5	131.058	102.865	2.15227	2492.49	308.18	64.6406	22.068
5	71.6777	52.401	2.63836	2347.67	262.301	66.5088	33.1653			5	128.309	97.7038	2.31504	2262.78	279.956	79.3534	31.1775
5	75.0239	27.3813	2.44357	5905.97	258.63	35.5625	11.2094			5	120.293	45.3125	2.18712	1775.59	258.639	18.7287	17.908
5	78.669	52.2565	2.43643	2062.32	246.098	22.8484	19.2703			5	104.882	86.4627	2.27896	2121.23	290.144	47.3902	22.8705
5	41.9462	46.594	2.94422	1895.19	246.522	29.1253	28.4156			5	107.248	44.5396	2.35173	1738.26	252.913	24.3506	20.9208
5	58.0481	26.0502	2.12631	1272.01	243.207	20.3676	21.5475			5	122.115	37.418	2.28538	1714.79	267.208	28.6256	21.4283
5	44.9071	48.6149	3.04704	2744.03	267.724	34.457	24.6157			5	115.789	97.6634	2.78517	1669.94	267.921	21.5719	25.6055
5	49.9276	61.0589	2.71135	2121.81	262.226	48.316	30.3266			5	123.14	109.281	2.17698	1761.02	274.995	54.5728	26.8085
5	83.5024	30.8153	2.53826	1806.45	240.353	34.4294	25.7197			5	100.546	91.4195	1.91239	1752.19	295.897	93.8894	31.881
5	58.8348	59.5164	2.12096	1088.32	251.841	24.1457	24.9203			5	130.68	39.4119	2.83394	2034.69	245.844	21.6443	23.0344
5	43.9182	33.4922	2.32592	1194.98	245.41	26.3881	27.266			5	106.332	79.0807	2.80608	2311.79	300.383	66.075	37.2321
5	52.4144	39.37	2.29698	847.67	248.304	23.0728	32.3159			5	131.897	14.2802	2.43881	1353.76	235.188	19.3406	24.0768
5	82.7622	32.8673	2.648	2483.69	239.898	24.9906	19.405			5	98.7812	26.1393	2.41452	1255.99	249.138	17.6612	24.374
5	41.4608	71.6579	2.33969	2304.28	291.75	80.8985	31.7182			5	127.142	6.43247	2.46825	1303.97	234.159	21.8661	25.9496
5	57.3689	46.0863	2.49434	2252.3	240.278	22.0827	18.6143			5	127.689	107.743	2.17163	1678.08	279.637	69.539	32.84
5	45.4478	67.7818	2.32687	2163.8	276.396	84.6122	34.406			5	100.637	79.899	2.07358	1480.74	279.027	51.604	27.585
5	55.4477	73.2187	2.48631	1837.78	278.402	35.2783	24.9378			5	113.422	86.6172	2.39223	3347.28	256.026	23.3983	14.1685
5	63.5125	60.7365	2.90143	1971.55	253.474	23.1696	24.7493			5	105.224	90.232	2.50504	2415.62	272.144	29.1303	19.295
5	82.3581	79.9221	1.82103	1708.42	283.716	66.9766	23.534			5	105.955	60.8921	2.51863	1867.71	247.975	26.6075	22.3769
5	81.0062	85.2418	2.27182	1590.34	279.787	46.9928	28.4031			5	107.44	69.0559	2.83832	2323.04	283.237	43.8112	28.547
5	84.1564	58.1122	2.30364	1208.96	271.786	57.6251	42.0798			5	102.481	104.534	2.71516	2001.16	246.691	26.4838	23.5277
5	76.1327	71.3808	2.36137	2187.67	250.451	19.9095	17.4279			5	97.9797	73.8971	2.24474	1808.44	252.471	20.5595	18.5476
5	85.7977	36.2551	2.52862	1452.58	235.505	21.3163	24.7279			5	118.105	72.2692	2.43453	2171.8	242.381	23.6776	18.806
5	59.942	12.8139	2.11287	838.476	241.906	20.1608	27.8016			5	107.396	79.4764	2.53635	2341.12	251.446	30.7275	20.3908
5	86.4935	51.1246	2.69048	1356.28	221.153	19.786	27.337
5	64.5331	54.3	2.31242	2248.12	288.288	38.3212	20.1932
5	68.699	75.4844	2.62442	2612.27	290.662	31.5564	19.9884			IEk brightness after TOCCSL
5	58.3472	30.5141	2.20675	1729.5	279.862	24.4801	19.4546
5	69.3186	39.0782	2.52244	1498.03	282.553	25.6779	25.7157			frame	x (px)	y (px)	FWHM (px)	intensity (counts)	background (counts)	bkgstd (counts)	positional accuracy (nm)
5	64.3155	95.7281	2.36137	1109.41	285.368	40.2604	36.7353			5	127.518	89.6213	2.05913	1286.21	280.032	25.9267	21.995
5	57.5101	37.5967	2.34968	1629.06	274.687	35.0631	25.0585			5	116.009	27.5521	2.62013	1374.15	234.309	19.7627	26.204
5	53.5432	65.9898	2.03612	1161.79	259.518	28.6523	24.0367			5	135.135	83.3299	2.49053	1159.42	251.234	36.6498	36.3975
5	54.6898	92.7026	2.49053	1334.08	249.995	26.997	27.9626			5	125.145	74.5321	2.35173	3879.82	277.193	30.2653	13.3703
5	56.9388	42.5893	2.49791	1696.62	275.258	35.6099	26.7661			5	104.61	51.8268	2.06071	1964.03	341.995	130.628	43.4298
5	66.3153	37.5259	2.61669	4382.62	291.233	49.9564	16.6861			5	109.174	56.6319	2.61669	2749.07	265.155	36.914	20.4341
5	75.0744	35.9511	3.10509	4985.59	324.525	52.6858	20.0167			5	133.174	69.0381	2.76349	2211.06	248.875	22.002	21.2701
5	81.3224	90.9148	2.38866	2828.4	257.684	20.5302	15.2738			5	135.228	81.149	2.07738	593.133	257.956	22.3498	35.8112
5	82.9909	72.9459	2.03612	1879.92	283.07	57.0922	23.5282			5	115.514	52.88	2.2742	3023.67	266.087	23.1666	14.1961
5	80.2855	23.6698	2.10644	2020.12	278.858	41.9508	19.9296			5	113.168	43.5579	2.35792	2054.76	249.914	21.3284	18.3024
5	55.4784	66.1581	2.26647	1172.94	247.02	22.8764	25.3403			5	123.85	9.4114	2.57311	1781.38	233.34	20.828	22.03
5	75.9123	19.307	2.42094	1292.52	272.895	58.348	43.6761			5	110.192	92.837	2.54111	2776.9	389.352	83.7973	31.9381
5	64.6496	90.0553	2.0036	1083.33	267.8	33.6313	26.4393			5	128.625	69.883	2.60027	2281.33	296.319	29.0461	21.0165
5	67.3139	47.285	1.83638	990.913	290.418	73.885	40.9049			5	105.596	23.4393	2.26992	1601.92	247.6	21.2804	20.379
5	55.2928	85.7398	2.4238	1088.63	242.381	20.0278	27.7732			5	128.542	54.6161	2.3217	1740.01	263.934	24.1938	20.5426
5	42.3639	43.0789	2.67081	976.786	237.802	17.9371	32.6023			5	104.069	46.5462	2.32307	2036.55	336.206	120.683	48.9934
5	63.09	56.825	2.39816	4539.16	298.246	43.2685	13.6673			5	117.938	77.7078	1.88239	1013.71	325.52	43.6555	29.0676
5	72.4754	50.8006	2.82431	2910.54	265.78	44.4649	23.9414			5	110.123	90.7496	2.53635	1596.56	290.662	53.8102	37.0757
5	68.5913	60.9641	2.44737	2456.8	270.962	49.5781	23.3112			5	100.087	23.9976	1.96587	1297.74	243.588	23.129	20.0268
5	73.1189	34.0446	3.37368	2432.12	288.596	30.7684	29.5742			5	98.9308	47.3288	1.86509	1092.04	280.644	63.8642	34.5339
5	46.7618	53.8987	2.49434	2246.54	277.885	35.9478	21.8336			5	134.791	78.2726	2.34587	668.619	256.176	29.007	44.7243
5	57.949	63.3762	2.52672	2092.86	268.492	37.3933	23.8409			5	126.463	89.8924	2.31885	2287.51	255.856	25.5778	17.513
5	48.2505	96.1095	2.70874	1794.58	239.497	17.7323	22.4365			5	113.736	51.5606	2.59742	1724.68	277.568	29.6577	25.6901
5	82.9373	33.7603	2.87726	1613.43	251.521	22.8099	27.8751			5	118.599	88.0485	2.49696	1520.77	273.14	28.8878	26.3081
5	83.9318	52.6515	2.04415	1006.71	260.895	25.6485	25.5817			5	122.987	79.9806	2.53207	921.225	263.473	25.485	36.5193
5	67.9765	27.7474	2.41315	1172.42	282.103	32.098	31.8925			5	120.037	58.4897	2.42475	2078.98	274.575	32.4352	21.2643
5	87.5548	91.7983	1.95133	859.972	238.182	19.2161	24.5136			5	117.644	46.5714	2.60027	1286.63	266.256	30.0982	32.1199
5	56.4403	59.5001	2.47132	2844.15	281.839	25.2293	16.4471			5	110.234	84.6081	2.37397	1722.34	243.207	21.997	20.7097
5	54.7454	36.2024	2.3217	2290.62	278.402	37.7776	19.9159			5	128.386	56.3783	2.15417	1323.78	239.728	21.9611	21.7468
5	57.5473	43.8886	2.4941	2512.97	336.526	69.9745	29.4704			5	124.673	62.044	2.30364	2947.52	272.28	32.7604	15.8102
5	55.8271	82.6537	2.02779	1825.97	279.637	25.0784	17.1316			5	117.2	87.7568	2.43881	2169.52	298.077	46.764	24.7259
5	49.157	78.0679	2.57121	1979.75	279.787	28.5848	22.6731			5	121.997	91.3916	2.08357	1431.21	301.818	64.9794	33.4168
5	50.702	87.8538	2.18712	1653.22	279.956	33.8955	22.1017			5	129.782	70.9765	2.11667	1273.12	294.979	80.8196	45.2112
5	80.3778	32.9888	1.7819	1437.81	267.724	54.35	23.0308			5	116.307	84.9124	2.39223	2997.38	260.67	22.3244	14.9933
5	61.0592	42.4802	3.10699	3035.14	280.719	90.3352	45.0443			5	125.551	74.8649	2.28633	2323.21	259.919	22.2734	16.5601
5	70.8894	77.0771	2.12631	1228.8	251.997	18.4963	21.5409			5	122.738	102.778	2.22405	2072.21	244.308	27.8712	18.135
5	62.1867	84.8949	1.9929	1521.18	262.965	31.6595	20.1696			5	130.923	89.4296	2.83832	1016.69	234.765	18.0481	34.4436
5	84.181	69.6611	3.00554	1729.2	252.547	30.2871	31.9511			5	108.128	83.1155	2.38063	1509.03	259.137	29.2957	24.9196
5	53.9485	46.8022	1.53689	910.295	335.75	98.0012	40.4214			5	104.068	76.0071	2.00099	1597.08	270.211	33.8202	20.0889
5	83.9457	60.9781	2.58703	1298.06	261.595	47.6115	41.951			5	101.878	81.2178	2.23238	994.33	261.921	47.3569	40.9209
5	73.7155	25.2793	2.18127	1016.34	251.065	20.0646	25.4862			5	117.775	101.319	2.14798	1970.66	259.749	22.5746	17.0767
5	83.6827	30.2266	2.21317	1120.73	274.941	72.1602	50.1408			5	122.994	76.0871	2.30434	1450.93	245.844	19.5767	21.6221
5	59.3317	20.0041	2.60408	1150.8	237.495	25.4602	32.2603			5	113.704	98.675	2.40007	2767.91	292.63	37.829	18.2533
5	83.6545	56.9524	2.45516	2687.48	243.095	23.9885	16.7085			5	133.463	93.4847	2.30862	2685.16	258.968	21.4532	15.2707
5	48.3756	42.1453	2.44452	1936.31	258.489	26.2965	20.9468			5	132.717	85.3791	2.40673	2353.13	275.258	32.0242	19.2516
5	57.2726	90.6471	2.51468	1819.86	267.208	45.0367	29.154			5	111.54	89.7683	2.10222	2124.05	361.39	80.4538	28.1842
5	57.8772	68.6289	1.76022	1322.53	289.89	46.4457	22.1684			5	111.63	84.9939	2.12286	2389.42	334.373	110.993	33.2441
5	48.5	54.1956	1.71665	884.016	294.448	27.1195	22.8053			5	132.943	72.2825	2.6105	2128.68	251.065	29.2057	22.1893
5	48.9805	64.0261	2.47703	1957.15	260.989	56.8348	31.136			5	118.126	53.2873	2.39223	2653.35	278.402	26.2013	16.6681
5	63.2513	88.8531	2.64181	1693	245.523	16.6887	22.2914			5	115.776	103.084	2.68095	2708	254.499	23.873	18.4314
5	55.5654	71.8626	1.80471	1016.59	297.556	60.9712	33.6096			5	125.261	94.5025	2.08167	2623.11	284.159	42.2546	16.3536
5	70.2059	31.4597	2.28633	724.6	233.909	18.3766	32.8405			5	126.852	41.1245	1.90145	1675.44	269.64	60.1511	23.9344
5	79.099	13.1114	3.11472	5300.94	267.8	43.4099	17.4822			5	131.462	46.7463	2.05723	1810.8	249.688	23.1654	17.2048
5	75.9331	34.8632	3.17034	3141.55	291.75	37.5362	24.5908			5	131.178	91.9095	2.27991	1197.62	302.279	58.84	42.3377
5	52.0992	31.4166	2.91347	2814.11	242.137	24.2023	19.9855			5	131.025	102.043	2.67509	1350	266.749	24.9735	29.6229
5	49.9714	85.4198	2.12631	2091.11	260.638	22.1664	16.2414			5	130.415	37.1545	1.89955	971.872	274.687	85.0931	49.6745
5	84.8613	64.1072	2.54287	1595.17	271.899	26.9969	25.3723			5	119.683	97.7579	2.41315	2481.95	354.637	37.6182	19.8052
5	65.9996	76.6611	2.28633	1371.12	250.375	20.7372	22.5034			5	110.804	96.5187	2.01163	1733.45	392.552	132.222	47.2122
5	43.8864	60.7121	2.03897	1476.98	256.638	22.4247	19.144			5	112.12	77.0985	2.40007	1878.14	276.601	54.3596	29.6905
5	66.8091	34.7738	2.69405	1570.36	246.879	31.4334	29.7765			5	110.278	72.0184	2.18332	1944.67	276.714	51.7591	24.0879
5	42.6433	55.2029	2.43108	1290.73	244.064	24.5012	26.6507			5	129.296	59.5738	2.20675	1554.48	257.608	53.7482	30.0618
5	81.1598	53.6709	2.17508	1365.63	260.299	49.565	31.0026			5	126.072	66.6115	2.00384	1743.55	288.606	96.9712	35.7214
5	45.7209	28.7386	2.10359	1132.76	258.059	27.877	25.2725			5	130.286	65.0905	2.0036	1422.11	291.233	95.9979	42.6793
5	78.5988	63.3093	2.67319	1436.17	266.89	47.3136	40.4868			5	122.721	94.4688	2.13059	2053.27	293.109	31.9801	18.0304
5	82.3854	23.1043	2.53398	1526.42	281.522	46.1204	34.58			5	118.167	63.7486	2.19676	1526.07	319.049	41.8856	26.0909
5	47.2074	19.3974	2.38866	798.138	235.301	22.6487	35.3279			5	116.324	52.9808	1.68248	947.234	302.712	29.7603	21.9131
5	73.5916	25.1177	2.58085	1190.29	261.064	23.9236	30.2772			5	110.523	59.7604	2.42475	2435.54	289.994	31.7917	18.9456
5	50.141	87.4353	2.43108	3230.85	264.71	28.4763	15.34			5	128.827	95.7625	2.20294	2230.66	279.787	27.2527	17.0072
5	46.9822	47.8717	2.47608	2886.12	269.931	27.3354	16.6537			5	122.508	57.4596	2.77554	2796.71	292.63	89.7347	39.2771
5	77.6253	33.7905	2.29983	2236.84	263.778	22.8784	17.146			5	108.779	49.1125	2.31789	1963.09	275.587	24.2493	19.0056
5	85.4465	69.5495	2.71516	1437.61	239.422	22.6349	27.8424			5	109.515	66.7978	1.99528	1960.02	364.492	157.495	48.4404
5	51.1818	60.6203	2.70071	2737.7	257.805	21.508	18.032			5	112.582	106.651	3.07799	1522.59	266.256	31.2517	37.1747
5	67.2332	67.6126	2.30364	1957.65	260.299	24.1059	18.8706			5	105.752	97.3707	2.29721	2504.54	353.861	78.6531	27.9665
5	85.7736	44.5415	2.62013	2246.6	251.997	28.978	21.4314			5	130.878	49.7565	2.03636	810.638	245.985	27.486	30.4682
5	70.7765	76.5742	2.31528	2233.11	253.549	31.7753	18.9146			5	111.913	121.959	3.0238	866.583	264.71	24.6765	49.2119
5	80.0207	69.916	2.38581	2079.25	251.615	29.1063	20.0193			5	105.417	90.8825	3.08228	2609.9	292.21	24.8323	22.7269
5	62.0636	75.1429	2.32592	1927.05	264.823	28.0862	20.1475			5	131.171	93.9743	2.60384	2188.25	246.248	25.0143	20.6221
5	51.5381	79.3839	2.12286	1835.59	288.025	35.2347	20.04			5	110.998	91.479	1.80661	2075.32	286.606	50.8822	17.2194
5	52.2616	43.6752	2.28633	1760.88	279.637	69.2853	34.3169			5	112.287	88.3446	2.62632	3027.76	279.862	28.8801	17.624
5	48.8653	36.2744	2.47608	1658.22	287.772	74.4957	44.1283			5	120.745	46.3515	3.04989	2185.46	267.921	27.3745	26.2388
5	51.9305	39.0242	1.90145	1093.31	310.04	62.7177	35.1808			5	113.178	68.6853	2.62013	1564.7	273.064	43.3853	34.3813
5	77.6713	75.4006	2.11858	1050	267.32	46.1882	35.2484			5	122.506	95.46	2.4238	891.595	252.302	23.8655	34.0703
5	71.28	33.2373	1.991	1159.84	241.281	25.8324	22.5512			5	117.437	71.2006	2.73322	2893.9	259.825	25.4937	18.4054
5	43.0235	51.7883	2.41315	2896.86	241.281	18.946	15.0585			5	120.95	94.0316	2.60408	2842.44	265.611	61.0737	25.9786
5	46.9236	22.2376	2.4295	2182.3	254.711	55.4902	27.117			5	113.148	53.0486	3.0625	2549.08	235.782	21.1364	21.8178
5	49.2519	27.0762	2.80263	1992.12	259.518	49.7214	34.382			5	108.813	84.3557	1.87817	1434.47	296.395	39.6386	21.2268
5	50.8642	33.0569	2.62632	1159.75	256.026	39.1711	41.3533			5	117.751	89.545	2.05343	1370.93	272.28	62.0476	32.7259
5	64.3859	58.0459	2.5774	3401.9	263.684	21.4851	15.0297			5	122.423	81.1104	2.16735	951.652	272.59	40.645	36.5101
5	59.8716	95.227	2.3217	1835.62	256.501	21.2386	19.2353			5	119.754	52.3408	2.47323	2049.32	242.306	21.7593	19.4645
5	66.9634	76.7266	2.43453	2087.8	237.57	23.0707	19.1511			5	121.752	73.9336	2.44999	4861.12	360.088	40.2591	13.1183
5	74.4756	10.2915	2.88148	1863.97	254.33	22.8233	25.3364			5	129.141	66.5678	2.99436	4254.18	295.887	39.7766	18.6461
5	69.3191	25.5127	2.7085	1768.37	239.804	31.5761	27.5357			5	133.607	74.9482	2.83808	2521.29	304.821	34.5801	23.6884
5	66.4108	15.5913	1.88596	1070.59	267.724	19.193	20.6129			5	121.869	88.0931	2.49434	2039.22	303.386	30.9859	21.9934
5	82.4669	8.98419	2.17698	1284.58	251.065	25.7086	23.5535			5	115.367	73.4925	1.76022	1503.32	390.91	88.6439	30.2127
5	61.9601	75.6698	2.12096	1931.28	276.547	31.2562	18.5314			5	112.639	69.6802	2.29698	1819.63	374.037	97.2925	44.1664
5	71.6624	64.5072	3.28878	2079.98	265.155	24.88	29.0013			5	133.079	58.8959	3.2327	1533.55	242.137	26.9431	36.7355
5	62.3985	83.4088	2.36327	1739.29	264.635	33.7616	23.6781			5	106.483	98.8398	2.35601	2610.21	278.139	24.1836	16.244
5	43.8526	44.3697	2.48346	1425.82	244.801	19.7637	23.9547			5	114.389	68.5946	2.36137	1100.29	256.882	20.6313	26.9352
5	57.5313	21.2093	3.11663	1023.31	244.689	20.9879	41.6			5	128.448	84.2753	2.63836	3201.74	269.009	37.5583	18.6919
5	75.1532	60.1556	2.81812	2484.38	288.025	31.4757	22.7607			5	131.81	77.161	2.44713	1599.58	292.668	36.7737	27.5977
5	82.6921	65.2132	2.32949	2908.25	266.637	33.9472	16.3476			5	127.388	67.4767	2.44071	1634.95	257.73	23.1363	22.4522
5	49.0922	34.5158	2.4295	2504.49	265.78	23.4417	17.1437			5	119.578	60.927	2.76349	2148.15	267.921	25.3783	22.6189
5	51.336	20.428	2.4276	2737.73	272.59	46.7967	20.554			5	120.679	79.1248	2.74482	2181.73	288.493	35.6263	25.4649
5	77.488	49.3231	2.4276	2750.83	267.208	31.0216	17.3653			5	131.753	39.413	2.2761	1492.37	263.398	23.9425	22.0639
5	81.9827	41.6525	2.52244	1779.96	256.332	27.7441	23.5136			5	113.965	46.6484	2.35601	1349.49	258.527	29.8681	26.8171
5	72.1382	87.5073	2.38063	1721.34	237.495	22.0604	20.802			5	133.209	57.1377	1.7819	498.566	279.492	24.8034	34.3875
5	68.0648	30.0843	2.58085	1485.24	263.853	33.3428	30.0328			5	116.861	93.6898	2.96871	1375.32	269.358	25.3364	34.089
5	64.9271	8.91441	2.44071	1725.52	263.684	32.9074	24.6336			5	113.593	66.5572	2.00004	873.602	304.1	61.1473	45.8551
5	65.0527	16.8037	2.53826	1311.22	264.16	29.0174	30.034			5	111.844	82.6182	2.75386	1944.99	331.21	46.4872	32.5871
5	80.2456	72.1009	2.18332	1318.94	256.638	17.6716	21.0768			5	131.642	83.5056	2.46825	1476.16	256.995	20.4982	23.4878
5	55.966	16.6367	2.15417	1690.11	292.21	80.9848	36.1639			5	125.713	80.2593	2.65261	2971.95	273.252	22.8086	17.0121
5	66.4035	22.6915	2.19141	1458.78	266.637	31.4557	23.4742			5	117.154	65.1704	2.60669	2847.43	270.502	23.7577	17.2614
5	46.12	54.6545	2.94779	4273.65	256.882	22.1475	15.3712			5	107.859	60.1306	2.35792	1952.35	281.839	61.7755	30.4429
5	81.7941	89.093	2.53826	2374.96	258.78	21.7613	18.3331			5	129.491	65.4727	2.56107	2131.46	257.453	28.8192	21.5117
5	49.4702	62.0219	2.87083	1963.54	244.614	24.0543	24.7902			5	127.184	77.1529	2.43643	2011.33	279.674	36.9776	23.1771
5	53.9098	40.2493	2.44999	1287.69	247.283	23.786	26.6772			5	131.569	87.3306	2.33969	1951.97	278.477	71.7887	33.517
5	87.4421	55.8503	2.13059	859.274	243.057	21.194	28.0927			5	132.306	83.8835	2.047	1035.96	315.278	65.851	43.4852
5	66.0127	56.6851	2.53398	1100.54	241.736	20.845	29.5914			5	123.664	94.7892	2.58085	3301.93	328.479	35.9999	17.482
5	72.3162	31.5741	2.44452	909.83	237.971	17.1215	30.0851			5	124.932	76.3385	2.46159	3464.16	305.371	45.2443	17.3627
5	80.9452	64.8447	2.52244	2599.53	250.733	23.321	17.4881			5	127.087	101.728	2.44357	2498.91	305.437	37.4587	20.0166
5	49.522	55.0033	2.5774	2535.98	244.52	20.3949	17.7013			5	112.859	97.9354	2.32687	2405.39	382.254	53.9756	23.022
5	76.1455	6.59441	2.77125	1999.36	261.845	20.7304	22.3898			5	129.451	93.8455	1.94752	1666.9	318.628	37.5589	19.5932
5	74.5998	56.3967	2.24474	1915.75	259.137	28.1934	19.3646			5	130.079	84.8386	1.66443	1183.26	349.22	81.0458	31.6331
5	85.889	39.2804	2.69405	1693.05	254.499	23.8275	25.1213			5	128.026	81.4867	2.14798	1703.74	340.861	95.2987	40.7836
5	59.4022	81.2982	2.80608	1604.88	239.898	21.6865	26.5911			5	126.63	63.7772	2.42118	3616.39	273.393	23.6558	13.7502
5	46.0566	9.99856	2.11858	1233.42	243.095	23.8253	22.8167			5	110.687	58.1951	2.21739	1117.22	257.248	22.6192	25.3608
5	39.8303	60.6349	2.3217	1082.12	239.898	20.6007	26.644			5	123.664	93.0394	2.44357	3177.64	248.772	21.3744	14.7314
5	41.6892	37.3477	2.24569	1083.85	232.382	20.0475	25.3348			5	118.614	48.0717	2.56107	1586.55	243.588	20.731	23.5435
5	65.2485	55.7843	2.38581	2444.65	259.919	19.2988	16.4356			5	118.525	57.6763	2.94398	1244.55	252.957	27.1745	37.5946
5	75.8085	41.1983	3.07799	3309.25	258.893	34.1565	21.7227			5	107.335	48.0102	2.27182	1117.76	246.597	17.9138	24.4655
5	62.5997	28.2498	2.54287	2385.59	259.062	26.083	19.1698			5	123.555	67.2908	2.36137	2528.67	265.536	27.0361	17.0449
5	51.0135	82.3153	2.4941	2200.46	248.622	26.7906	19.8727			5	130.102	92.9869	2.35364	1876.64	267.724	24.0382	19.8709
5	66.2704	74.0972	2.16735	1977.85	250.545	22.8977	17.2633			5	132.038	105.287	2.47965	2264.95	232.382	17.4425	17.6387
5	64.7485	84.3626	2.23546	1842.94	250.164	20.7543	18.2872			5	119.288	93.7649	2.43453	3451.17	292.668	32.7133	15.2847
5	70.0847	5.23873	2.45094	1808.49	264.635	23.4044	21.2195			5	134.382	84.8922	2.58988	2335.27	281.99	30.1704	20.8578
5	77.342	36.2975	2.26647	1945.48	299.925	77.1989	33.6142			5	123.311	94.7403	2.29983	2922.5	276.143	29.2376	15.386
5	48.3472	70.3805	2.59742	2426.05	262.301	56.5856	28.0551			5	122.119	57.7824	2.4276	2747.77	241.017	20.0821	15.7539
5	76.8993	84.3742	3.29015	3929.11	252.166	67.3191	31.3021			5	114.751	76.9726	2.2649	2362.13	274.995	32.2838	17.8085
5	76.4179	20.3292	2.59084	1523.83	264.635	19.683	24.1556			5	121.219	109.661	2.88148	2346.02	269.677	27.9557	23.303
5	58.1307	21.7317	2.79645	1267.45	256.882	27.0051	34.2408			5	128.938	65.6008	1.80471	1309.65	269.283	35.5083	20.4994
5	77.6485	93.6167	2.7268	1814.09	240.914	27.7242	25.7734			5	120.286	81.447	2.4825	1268.31	261.37	25.0502	27.9794
5	85.3156	66.4247	2.55917	1239.65	245.093	34.0369	34.4763			5	133.034	81.6599	2.02091	1135.43	255.57	24.6593	22.9577
5	82.8528	77.0328	2.30862	2439.13	248.772	22.7659	16.3318			5	121.103	101.556	2.21739	1658.66	268.605	25.5999	20.3484
5	81.7024	52.5532	2.68144	1761.8	247.133	20.7867	23.3186			5	113.962	101.274	1.7819	2286.56	279.108	19.9564	12.6516
5	48.0402	58.3843	2.23546	1394.28	248.568	23.611	22.4564			5	124.938	55.1131	2.31147	2024.2	255.95	20.8326	17.9685
5	77.9846	33.1214	2.31147	1223.2	250.545	18.3924	23.7623			5	119.627	59.5043	2.22405	2025.56	270.736	26.2017	18.0934
5	43.8609	8.85098	2.37421	1442.22	247.6	26.3269	24.5836			5	122.171	79.8304	2.5774	1675.1	315.024	63.2672	41.245
5	52.2281	24.1881	1.9736	901.932	251.065	19.1327	24.0866			5	112.479	108.57	2.51468	4743.12	330.25	35.6756	13.2981
5	42.5833	62.7964	2.78089	1076.8	243.283	25.4124	37.2277			5	119.529	88.375	2.4238	3331.93	310.807	42.7013	17.052
5	87.6284	21.2554	2.2058	966.677	237.401	23.8692	28.3003			5	130.481	90.4563	2.30364	2988.83	311.874	83.794	25.2563
5	71.6368	22.5891	2.11025	684.821	244.952	24.6887	34.4821			5	126.045	59.7331	2.58085	3262.13	278.036	27.6854	16.2641
5	82.0667	45.6964	2.72942	3499.08	272.28	31.2971	17.2506			5	121.659	77.2858	2.6105	2289.47	283.885	26.2889	20.392
5	78.6922	39.525	2.23048	1763.9	264.465	53.8914	27.6126			5	129.064	72.9278	2.57121	2216.52	278.783	31.0255	21.6345
5	88.6455	41.1026	2.64181	1195.16	251.234	29.9337	34.6834			5	128.74	39.8736	2.62013	2049.55	242.212	27.8144	22.4775
5	87.2053	48.6521	2.6518	1528.21	247.283	46.0007	37.1675			5	116.386	109.473	2.45379	3122.9	250.915	26.8219	15.6168
5	73.7536	68.1571	2.97935	2280.96	239.328	33.6413	27.0045			5	121.817	85.0469	2.75196	2983.33	270.044	33.6641	19.9154
5	88.4698	81.9565	2.50076	1781.26	247.029	22.6447	21.7612			5	104.851	93.4656	2.53826	1988.22	268.175	49.0838	29.0468
5	53.2603	52.0135	2.49148	1705.16	263.684	22.5867	22.2606			5	108.659	73.7676	2.30364	1748.57	322.003	57.432	30.567
5	55.6783	87.2798	2.38843	1763.73	258.527	31.2758	23.0351			5	106.565	99.04	2.29698	1995.03	272.355	50.8401	25.271
5	88.1414	64.7624	2.01026	1283.9	254.099	38.8469	25.1065			5	101.57	83.057	2.50266	1417.88	285.247	34.0546	30.048
5	82.2902	26.9727	2.88243	1189.7	235.188	25.5819	36.5401			5	115.179	25.4072	2.50695	1163.27	248.885	23.226	29.2317
5	69.8027	44.258	2.33624	949.079	243.913	19.4471	28.7466			5	117.081	48.5495	2.0335	1159.77	281.532	36.7683	26.8036
5	76.5306	54.5732	3.23651	3625.62	277.568	26.4214	19.8746			5	118.902	73.0366	2.56345	793.339	282.356	29.8503	45.6256
5	73.9472	14.7347	2.89953	3332.21	251.922	18.6548	16.9498			5	123.155	63.8698	2.28538	2346.26	344.285	60.2419	24.4055
5	80.1977	68.5834	3.17034	3374.97	301.097	58.5718	30.3091			5	112.75	71.4462	2.30554	2054.78	350.104	39.5078	21.7506
5	48.801	78.2329	2.58275	2624.64	263.473	47.1689	23.3819			5	131.06	94.4248	2.26014	1911.01	286.912	31.6777	20.3442
5	62.7771	36.3576	2.53635	1976.84	250.62	33.1508	23.6487			5	121.235	45.4228	2.57311	1540.99	284.73	24.7262	25.5389
5	81.4868	46.2297	2.57121	1992.01	253.718	25.439	21.6927			5	122.1	32.1879	2.25633	1623.88	264.71	38.2466	24.7063
5	81.2746	35.7503	2.382	1790.22	250.915	42.9756	26.4285			5	111.805	50.0219	2.39816	2400.46	295.887	41.4348	20.9884
5	76.5529	31.2565	2.08702	1558.72	259.599	46.1366	25.0514			5	109.487	33.192	2.61478	1962.48	288.342	45.4177	29.3354
5	44.5264	78.8196	2.55382	1643.27	263.609	71.1259	45.3007			5	109.077	71.4764	2.54573	2055.42	384.881	82.693	41.5716
5	68.9788	24.2005	2.22405	1267.95	236.945	20.142	22.7007			5	105.828	50.9061	2.12286	1206.73	348.151	54.8934	35.3843
5	48.881	34.8819	1.92946	870.539	244.614	20.2571	24.335			5	125.969	60.1361	2.6124	4083.77	273.403	35.6878	15.3606
										5	108.026	69.3761	2.54668	2379.76	269.009	27.1262	19.4585
										5	127.483	74.3314	2.21222	2471.24	269.677	38.1021	17.7574
IEk brightness after TOCCSL										5	118.473	50.9854	2.32687	1893.15	256.332	21.0157	18.8832
										5	112.187	62.8566	2.04795	1501.22	269.009	29.8842	20.6548
frame	x (px)	y (px)	FWHM (px)	intensity (counts)	background (counts)	bkgstd (counts)	positional accuracy (nm)			5	121.534	90.4764	2.54206	2496.39	242.687	22.4341	17.9344
5	64.7055	34.3896	2.43108	1601.22	267.153	26.2287	23.5871			5	131.971	87.8926	2.77363	2568.95	252.697	25.8238	20.31
5	52.2489	8.49607	2.72014	1835.05	256.332	25.1639	24.5603			5	129.649	67.7279	2.49148	1933.32	231.122	20.0764	19.9807
5	66.9438	15.4653	2.90919	1503.85	269.452	28.4492	32.7664			5	122.1	83.9494	1.61545	844.895	245.565	18.2931	19.8976
5	73.2915	29.6732	2.62632	1480.11	265.155	29.2982	28.9857			5	121.658	95.5168	2.53207	2594.19	245.731	27.5511	18.3537
5	78.1284	78.1029	2.5104	951.832	297.927	34.0711	41.3291			5	108.402	82.8743	2.6518	2278.36	258.376	27.8476	21.268
5	70.3816	84.0254	2.81227	1149.71	270.615	29.6381	39.1004			5	103.225	52.5928	2.41832	1627.61	251.841	34.4968	25.9317
5	82.6825	29.5714	2.56345	2236.01	243.452	27.0349	20.4162			5	132.696	64.9484	2.2761	1390.99	239.898	17.6853	21.4009
5	49.0052	60.9296	2.0335	1628.89	284.676	64.6311	28.614			5	131.847	75.9633	2.65927	1108.42	236.121	15.712	28.732
5	84.0886	18.7505	2.13454	1066.59	264.823	26.8799	26.4915			5	127.157	59.4256	2.16973	991.355	241.525	23.3994	27.0263
5	66.0137	29.0871	2.48768	1269.06	273.506	54.5406	44.2101
5	62.2141	33.5875	1.79936	1101.68	260.525	54.258	28.9141
5	52.8867	80.0666	2.01806	734.691	249.026	21.6921	29.3471			Brigthness mSav dimer control after TOCCSL
5	60.826	73.6137	2.65927	1121.43	247.17	26.2141	34.3497
5	43.0989	23.3468	2.88528	959.12	246.766	25.0521	42.6457			frame	x (px)	y (px)	FWHM (px)	intensity (counts)	background (counts)	bkgstd (counts)	positional accuracy (nm)
5	50.2014	42.4174	2.43453	2333.04	257.453	18.4478	17.1421			5	133.508	91.9371	2.80608	4408.06	307.75	37.0446	16.2115
5	59.1091	41.6581	2.10222	1612.99	246.691	21.2126	18.5642			5	127.053	87.8134	2.11667	1864.68	265.931	35.4465	19.7916
5	81.3502	50.9659	2.39128	1307.28	245.731	18.5248	23.7768			5	102.221	61.5187	2.47965	2105.1	263.609	25.8801	20.0956
5	41.8264	46.9789	2.04415	846.365	248.568	27.7474	29.8162			5	130.328	25.065	2.4276	5560.94	292.63	30.1822	11.1741
5	85.8344	42.8967	2.46825	935.433	253.549	25.6666	34.9133			5	129.259	59.7637	2.65642	3975.29	300.496	42.2927	17.0041
5	51.0421	96.1998	2.36137	2019.84	246.417	25.4302	19.3322			5	121.05	101.5	2.27182	3864.09	352.223	131.007	27.7923
5	87.5852	39.2511	2.58275	1369.58	232.382	28.8857	29.7589			5	121.653	76.4382	2.20937	2851.62	319.834	33.7648	15.4764
5	89.4651	75.6459	1.85345	1093.78	248.314	23.3023	20.8476			5	100.933	22.1696	1.83543	2545.82	346.218	75.6017	18.5911
5	86.4936	65.4756	2.57311	1187.22	229.362	20.2454	28.4041			5	112.956	69.116	2.45516	2225.05	331.992	28.9903	19.8265
5	82.0856	62.5063	2.44452	2410.19	265.4	44.6499	22.3207			5	124.736	97.6178	2.0932	3401.82	379.586	245.912	47.2015
5	77.9614	41.7239	2.66356	2173.63	243.207	21.3318	20.3994			5	108.3	23.6696	2.43881	1583.32	281.099	54.3089	35.1762
5	54.568	63.09	2.25919	1588.41	260.374	20.971	20.303			5	113.897	34.1437	2.91883	1483.4	257.136	24.5892	31.0708
5	51.2817	79.8607	2.59319	1319.35	239.898	17.1506	25.5536			5	104.178	18.9353	1.7838	1550.12	339.305	126.877	40.399
5	67.9736	89.3697	2.58703	1122.92	253.323	34.3055	38.099			5	116.051	95.1748	2.06071	1098.82	350.367	71.1523	44.3847
5	69.0676	72.0192	2.65642	2292.78	264.541	65.7993	33.9849			5	123.891	85.5803	2.66891	5039.66	285.443	26.0578	12.8307
5	71.108	93.2871	2.05913	1691.49	267.724	26.1854	18.4876			5	109.083	67.2036	2.68095	4648.27	285.96	52.616	16.955
5	71.2193	76.75	2.28633	1958.77	266.181	51.0855	25.5309			5	130.966	77.3357	2.08357	1975.26	278.952	46.064	20.8468
5	57.5763	31.8934	2.43108	1893.88	250.915	23.8831	20.5135			5	130.737	71.9891	2.84896	1787.99	268.859	36.7818	31.9009
5	81.5132	19.1449	2.11667	1527.19	259.518	30.4829	21.4544			5	123.41	75.5779	2.07929	1256.57	262.226	25.3121	22.4377
5	68.3967	17.7189	3.12091	1829.03	246.493	18.3261	26.5369			5	113.816	80.4245	2.80927	1334.59	285.847	46.8235	46.5921
5	84.4344	28.7644	2.28919	1678.91	251.69	22.5752	20.2818			5	128.682	104.337	2.92311	4015.63	320.068	50.2821	21.037
5	56.1827	4.62556	2.13059	1149.53	264.004	29.1536	25.9072			5	132.432	94.6108	2.91347	2580.03	308.877	53.2925	30.9398
5	57.9012	51.6824	2.75386	2824.42	322.642	64.6358	29.8011			5	109.959	47.7833	2.35173	2011.08	279.956	39.1211	22.626
5	80.7188	62.3665	2.22667	2422.94	299.314	78.9093	27.3507			5	111.798	98.6289	2.54206	2574.27	340.466	87.6919	35.46
5	63.2121	36.2347	2.56107	1967.51	259.749	24.3801	21.4769			5	108.181	71.8521	2.18127	1468.3	277.719	54.0799	31.0547
5	66.2533	63.4839	2.3217	2257.34	253.22	28.6871	18.2448			5	121.192	43.0862	2.9765	1193.63	243.452	24.4567	37.3687
5	76.852	52.7085	2.17508	1807.67	294.842	68.3967	30.5045			5	126.936	55.8659	2.49791	803.597	241.987	15.4565	32.5005
5	68.8434	6.22801	2.78089	1618.57	268.438	35.3428	32.4808			5	100.124	73.061	2.45516	5782.93	334.373	52.5724	12.8227
5	77.0364	57.4864	2.63836	2266.66	284.159	75.2615	37.6064			5	108.238	104.756	2.16973	3180.18	279.492	27.081	13.4456
5	72.0874	28.7982	1.58674	745.46	248.988	19.362	21.2445			5	103.46	97.5737	2.20675	3134.54	272.355	24.8253	13.6052
5	78.645	71.8878	3.21102	1085.25	263.304	33.6127	55.0678			5	102.984	50.0372	3.04187	4033.72	294.367	42.2351	20.3573
5	53.1374	85.8036	2.05723	2214.74	324.876	81.1645	26.3669			5	108.995	85.0271	2.69405	3227.18	363.393	68.8804	26.8081
5	59.8271	96.387	2.11667	1768.16	290.775	25.899	18.5241			5	97.9583	66.6632	2.0913	2797.67	303.884	58.0489	18.1321
5	57.2191	70.9658	2.27182	1665.06	283.528	25.2928	20.8405			5	108.131	73.5819	2.47965	2092.32	285.322	33.8469	22.204
5	55.1176	78.7496	2.35792	1237.17	301.677	28.9567	28.1947			5	116.7	55.5411	2.62442	2097.53	243.663	19.3309	20.0373
5	48.8839	36.6927	2.23355	1208.39	286.165	29.3378	26.7449			5	104.31	60.9078	2.44713	1722.53	275.681	23.3813	21.8459
5	68.4049	52.3731	2.22405	1691.16	313.165	31.4443	21.5983			5	105.018	88.0632	1.71665	1546.56	342.362	122.526	36.6067
5	70.9987	61.3059	1.99528	1204.25	312.03	37.0365	25.4494			5	99.6715	83.7748	2.70208	1757.59	294.979	67.1118	45.0128
5	78.3085	54.1421	2.04278	1266.01	338.159	51.0581	30.3982			5	122.724	117.908	2.20294	2516.02	266.637	27.3693	15.7968
5	57.2054	35.7207	2.04415	1124.19	323.988	38.5585	28.3454			5	119.536	76.3097	2.54953	2126.45	266.561	21.5433	19.6754
5	76.7192	58.8751	2.31528	1400.69	330.406	49.1306	33.4072			5	126.494	95.9385	2.42094	1635.37	262.132	23.7595	22.399
5	55.0033	52.3194	3.08953	3657.34	301.668	30.954	19.6023			5	134.769	118.145	2.19331	1475.44	245.994	18.4705	19.9845
5	68.2599	60.0009	2.17508	1898.03	264.635	23.279	17.8359			5	127.499	75.6195	2.42094	1309.41	250.07	22.8143	25.5992
5	62.6653	42.3908	1.7132	1095.18	276.143	24.0713	19.1799			5	120.776	106.017	2.53635	912.958	270.615	27.1762	38.0916
5	51.9471	75.9361	2.11382	832.905	259.349	27.7488	31.6152			5	129.41	76.3	2.81036	2273.97	239.647	23.5379	21.7406
5	62.7269	92.3586	2.78979	1224.71	244.308	21.3027	31.5102			5	110.285	82.0765	2.77125	1580.04	234.384	20.7162	26.0501
5	74.1072	41.4917	2.38063	2655.93	272.28	26.1065	16.5484			5	118.946	85.7536	2.32949	2169.7	256.107	21.3726	17.4776
5	48.3615	88.4862	2.6105	2462.19	245.26	26.876	19.5783			5	130.858	72.8446	2.22382	1477.82	239.973	19.8912	20.5897
5	53.9989	79.8516	2.5774	2177.73	250.915	19.3061	19.1809			5	129.24	78.1645	2.50695	3403.91	239.422	18.1548	14.2455
5	79.6705	66.8087	2.38063	1573.53	264.71	16.8158	20.7214			5	103.97	73.8165	2.55917	2551.8	253.854	20.3984	17.495
5	79.1252	36.4342	2.64181	1897.21	279.787	56.6204	35.536			5	102.712	49.0018	2.04278	1150.6	244.139	27.8993	24.06
5	74.6454	28.3395	2.46159	1410.21	271.328	29.3242	27.401			5	131.724	76.8519	2.44071	3311.68	243.377	24.0724	14.6525
5	80.7493	85.2447	2.62442	3111.88	251.065	27.1884	17.0166			5	99.5962	77.7059	2.40673	2309.51	242.518	17.1464	16.8476
5	83.1738	70.8139	2.50695	2546.47	282.816	76.729	31.4674			5	124.877	51.2032	2.10359	1661.94	240.466	22.8653	18.5405
5	71.1273	85.1732	2.36137	2045.22	257.399	28.3935	19.8151			5	98.7676	87.3514	2.2761	1755.27	243.377	29.226	21.1352
5	49.6034	34.8552	2.92311	2077.3	248.051	23.1781	24.1385			5	99.7109	65.7729	1.96587	1531.16	265.23	46.9713	23.4499
5	53.2186	56.639	2.45094	1808.8	265.4	27.1849	22.233			5	135.017	93.0145	2.81812	1512.74	224.545	20.2867	27.2073
5	62.4161	42.3057	2.40292	1931.76	258.068	27.4185	20.8029			5	111.684	109.399	2.12631	1175.92	231.263	17.7995	21.9456
5	64.1772	72.5796	2.18712	1500.34	257.399	24.8448	21.1609			5	99.348	61.1761	2.16164	1200.85	252.377	53.1583	35.8096
5	72.4007	12.6019	2.68095	1780.49	258.78	31.5676	26.9945			5	111.684	82.6796	2.31528	3132.11	252.659	19.836	13.8707
5	81.1323	35.3494	2.34397	1665.64	285.594	45.4142	28.1647			5	127.736	78.4479	3.16796	3561.8	253.211	26.0122	19.4733
5	74.471	46.6139	2.83808	1219.59	284.159	22.9859	33.3821			5	106.557	99.7123	2.56107	2292.29	274.537	36.6846	22.5347
5	77.9861	25.8776	2.53826	1421.66	273.064	31.5952	29.4728			5	121.003	107.985	2.8706	1460.12	252.81	24.5935	30.7019
5	55.7914	34.4729	2.22405	977.115	277.239	26.4306	29.5913			5	118.981	98.1314	2.01163	1223.91	252.302	18.2499	20.2401
5	78.2199	77.5462	2.55144	3434.47	296.775	37.4707	17.009			5	135.279	104.655	1.83899	1289.04	245.882	28.6275	19.6971
5	65.7794	70.4082	2.50076	2306.6	322.696	33.2961	20.8347			5	133.722	96.3459	2.29055	1265.24	243.757	24.936	25.1428
5	79.3482	32.0268	2.43643	1864.98	287.602	25.199	21.0991			5	103.646	48.2793	2.57311	4898.11	328.254	53.5906	15.5146
5	81.7469	82.6857	2.54287	2099.2	323.668	78.3974	38.9743			5	120.44	32.8395	2.5104	4381.08	269.79	27.0901	13.0972
5	85.151	81.8782	2.74101	2486.34	291.496	82.406	39.8473			5	131.996	58.752	2.94684	3154.41	283.81	34.4921	21.2395
5	77.6472	44.9174	2.23048	1497.89	286.775	25.8558	21.9748			5	101.702	93.788	2.26992	2355.65	265.005	38.0737	18.9967
5	70.1796	32.755	1.96397	1121.18	282.666	40.0055	27.296			5	106.988	85.9999	2.30554	1864.28	259.349	27.8185	20.3021
5	87.0055	6.23708	2.83808	1213.59	249.763	22.6737	33.3035			5	106.197	55.433	2.22667	1357.82	274.995	79.9435	46.3072
5	67.5408	18.263	2.48768	1030.02	271.382	25.5967	32.8537			5	121.338	52.9342	2.23355	735.272	244.064	16.5938	30.5992
5	53.8026	80.5718	2.68523	2937.42	288.493	21.6716	17.1947			5	107.43	77.0937	2.14454	4931.53	328.479	64.0805	12.9471
5	47.4145	96.6408	2.74767	1404.07	266.012	26.2044	30.5278			5	115.53	87.5236	2.50504	3634.9	282.553	32.3177	15.2616
5	62.8718	81.2735	2.56107	1573.79	286.531	42.9358	32.7698			5	116.972	80.179	2.85634	2775.06	283.124	33.5721	22.0239
5	53.9028	72.7954	1.89262	1050.6	272.28	25.2362	22.4357			5	107.746	97.1344	2.43643	1459.61	264.16	22.2652	23.8407
5	47.6672	35.3797	2.24474	1113.76	295.373	45.8136	36.6879			5	121.309	63.9005	1.9736	969.621	243.832	22.8261	24.1395
5	67.0348	69.0163	2.51468	2758.33	293.49	34.4771	18.7993			5	114.55	72.8996	2.69143	3073.98	300.242	65.7774	27.0121
5	58.2717	77.5426	2.57311	3188.16	277.005	30.5277	16.8881			5	118.182	52.1389	1.89262	1569.32	307.917	70.6847	27.8917
5	67.2089	75.6863	3.37987	2692.08	292.21	26.9535	25.9495			5	130.774	96.6134	2.49434	5538.92	277.568	36.5257	12.019
5	82.7295	69.7686	2.15227	2337.81	303.733	37.9965	17.7725			5	130.275	109.505	2.92691	4844.45	296.037	55.1271	19.172
5	78.2521	55.3697	2.52862	1972.61	275.108	36.1247	24.5257			5	102.739	87.8791	2.24474	2728.61	284.993	56.9687	20.3488
5	81.8577	47.1772	2.30078	1610.28	315.4	79.9347	42.0524			5	101.519	48.3377	2.52672	1716.47	240.278	22.1235	22.4219
5	75.8898	38.9443	1.94491	1188.5	281.099	32.3337	23.3429			5	112.488	71.3555	2.30862	1357.22	259.825	19.3732	22.5255
5	70.1309	37.1217	1.96587	1058.98	263.609	35.2397	26.7566			5	109.538	107.634	2.80608	1140.81	243.452	19.2052	32.0803
5	49.258	79.3641	2.29055	1104.6	289.46	29.5853	29.6821			5	109.019	117.638	2.96585	1276.03	253.643	42.892	49.8606
5	58.4317	85.2196	2.40007	4898.2	258.968	20.1682	11.259			5	113.492	115.819	2.66118	1372.41	246.135	36.7783	35.3726
5	63.0835	64.5718	2.39223	2811.67	246.323	25.6111	15.9994			5	102.364	57.2172	1.56779	663.109	290.418	47.8208	32.4972
5	75.1295	42.5227	2.29055	2106.44	289.777	35.234	20.1613			5	130.901	58.947	2.64181	4699.13	285.368	49.1783	15.9678
5	83.5662	44.7547	2.84896	2323.81	255.645	20.3373	20.9703			5	130.508	73.1957	2.60027	4028.4	248.304	22.7452	13.8858
5	75.4899	61.4578	2.38063	2161.7	244.614	24.9315	18.6031			5	131.476	45.4793	2.77899	2007.19	260.989	20.6721	22.3942
5	46.354	51.8802	2.37421	1749.9	245.372	27.4665	21.8928			5	111.987	48.7503	2.31528	1909.5	257.145	26.3316	19.7576
5	71.1448	56.2	2.2649	1505.58	250.07	31.5347	24.0366			5	128.196	85.7328	2.4238	3435.4	288.035	41.5692	16.514
5	53.6318	49.7184	3.18188	1862.41	241.45	23.0934	29.0571			5	123.308	81.3953	2.60669	2544.74	278.139	85.9174	36.8699
5	82.3158	24.0908	2.01544	1487.64	244.52	23.8728	19.0839			5	109.71	84.6625	2.7123	5004.94	309.523	72.7243	19.5065
5	52.3428	56.0374	2.21317	1384.95	256.257	19.9516	21.3198			5	124.627	86.1115	2.43108	4265.89	274.227	29.8571	13.0775
5	87.6288	63.4518	2.57549	1454.85	243.757	18.6439	24.3448			5	105.555	79.4163	2.34397	3655.37	341.686	128.373	30.4388
5	44.4904	44.6448	2.11667	1295.16	254.499	33.0288	24.8714			5	115.72	55.6352	2.28919	2378.75	256.501	22.8657	16.4347
5	48.5138	91.4566	2.29721	1034.4	248.772	18.2492	26.1462			5	108.867	64.4149	2.19331	2007.73	311.399	47.2079	22.482
5	61.4299	45.2179	2.31147	912.194	245.844	21.7229	30.2457			5	112.91	71.6401	2.12821	1979.69	282.244	57.581	24.3181
5	77.0353	64.1884	2.30364	808.169	250.545	21.9607	32.8826			5	118.285	72.3323	2.81812	1805.26	251.446	65.4077	46.4098
5	44.4333	5.23797	2.23048	1617.05	256.332	24.5889	20.5941			5	105.087	84.5513	2.17508	1997.02	325.139	132.107	47.7999
5	46.0521	34.9091	2.33624	1731.31	235.197	20.5126	19.9257			5	102.221	84.3797	2.34159	2169.83	251.922	27.8854	18.7595
5	81.8628	41.2255	2.51658	1532.98	264.71	55.2572	38.6224			5	109.093	81.4636	2.3217	2087.74	258.78	27.2372	18.9006
5	78.1586	39.1034	2.04278	1060.44	277.193	59.8918	39.4704			5	103.705	71.0162	2.40934	1263.21	241.525	23.5032	26.3284
5	48.7593	54.6964	2.02779	1211.24	276.864	41.7814	27.619			5	119.276	87.4093	2.23048	1360.48	244.942	16.8781	21.0114
5	78.5356	25.775	2.99627	1292.98	241.906	19.5448	32.3453			5	132.502	57.6744	2.19676	6224.89	315.738	86.3792	13.0661
5	58.5515	33.2766	2.63646	2001.18	256.426	24.6935	22.1191			5	107.629	79.2326	2.98316	5721.84	364.999	75.1096	20.8241
5	76.4228	84.6359	2.48768	1954.23	243.832	26.832	21.4275			5	107.732	90.769	2.64181	3553.29	349.473	68.4671	23.8323
5	58.2821	52.1032	1.93327	1212.58	270.502	22.3025	20.3074			5	113.383	82.3581	3.10699	3402.69	305.512	71.25	33.5268
5	55.7682	44.52	2.50266	1251.69	247.337	29.7771	30.8371			5	105.641	27.3796	2.25919	2524.23	324.694	92.7675	30.5908
5	71.163	16.1627	2.4825	989.35	236.121	19.9644	30.4921			5	110.16	66.092	1.9929	1938.23	339.854	79.7593	27.6763
5	47.1149	57.938	2.80073	2430.35	305.986	77.8866	40.3937			5	126.902	93.1643	2.44357	1355.83	258.209	28.0755	27.3749
5	59.0503	62.7945	2.48346	1931.22	293.279	29.2839	22.2207			5	132.863	49.2369	1.84702	954.77	274.303	28.6253	24.2106
5	47.6586	33.0904	2.38581	1968.72	282.703	37.4304	22.9789			5	109.6	31.5805	2.14989	1651.81	298.458	105.994	46.0346
5	42.5619	64.6907	2.50076	2106.14	279.787	45.2311	25.8086			5	132.773	32.557	2.05057	885.766	245.844	21.7157	26.4444
5	50.8648	66.3028	2.44999	1388.14	291.637	25.3673	25.9484			5	129.448	83.918	2.2742	5183.54	331.36	86.0521	15.8947
5	43.7181	54.6713	1.84988	1475.24	307.271	86.2945	32.8139			5	124.497	75.0582	2.52039	4284.75	288.606	26.7948	13.3036
5	64.6305	28.2362	2.73745	1433.74	261.064	24.9872	29.3118			5	126.702	115.72	2.53635	3933.5	291.75	22.7649	13.6998
5	75.6655	91.6003	2.68095	1511	241.906	30.8299	30.1377			5	130.794	93.3923	2.99008	4601.49	310.387	61.233	21.9352
5	72.8173	52.628	2.76935	1216.75	247.337	22.1361	31.8165			5	130.684	100.498	2.53398	3346.86	309.469	35.3955	16.8124
5	73.2955	75.3107	2.37421	886.625	252.302	16.6419	29.2733			5	117.597	93.0495	2.43108	3433.85	310.499	96.6253	27.3257
5	86.5228	49.8336	2.99627	3089.19	246.323	31.2781	21.2013			5	111.007	107.698	2.14454	2585.61	296.7	31.2731	15.5542
5	50.2478	55.7207	1.95912	1352.46	274.995	32.248	21.5191			5	112.749	122.68	2.47015	3385.81	309.523	125.63	35.327
5	83.26	78.5027	2.89171	1429.89	265.155	28.023	33.4749			5	112.644	88.3049	2.23831	2060.63	325.027	104.781	39.9798
5	74.9503	76.8763	2.80073	1210.88	249.214	22.4944	32.6383			5	114.202	93.3902	2.59742	2326.37	341.432	111.783	49.794
5	86.1756	24.5865	2.25919	882.614	254.33	27.5704	33.2073			5	111.412	83.4224	2.53207	4885.74	286.775	60.1161	16.049
5	73.3654	43.0124	1.96587	587.837	249.844	22.4979	33.5268			5	108.902	76.6041	2.46444	3401.46	276.864	27.2917	14.9538
5	83.361	58.1018	3.41297	3148.86	317.802	45.0225	30.4722			5	102.174	73.7825	2.89953	2645.21	272.144	35.1483	23.7622
5	65.8547	68.744	2.62204	2470.96	276.855	28.2828	19.9592			5	126.39	67.9667	2.35601	1993.04	279.454	37.6111	22.4209
5	66.7765	37.5075	2.22025	1828.55	291.599	24.4471	18.9155			5	100.198	63.3174	2.21739	4337.82	326.545	97.8992	19.2328
5	63.6829	49.0922	2.41315	1963.48	352.857	65.9581	33.0223			5	132.376	56.3358	2.2649	1731.02	254.88	35.3763	22.8557
5	63.5744	56.1357	2.12286	1345.85	316.807	46.6255	29.0552			5	98.243	51.2599	1.9929	1501.09	258.893	22.4348	18.4689
5	79.6087	66.1729	2.24212	2284.92	261.445	37.9387	19.0591			5	102.863	71.3805	2.11858	1498.78	285.247	74.4671	36.6002
5	49.2087	58.042	2.6124	2217.65	268.438	36.2568	23.6206			5	106.665	82.8709	2.81812	1410.53	246.248	20.7896	28.7406
5	57.4832	41.285	2.51658	2609.41	269.452	57.1292	25.2588			5	107.343	64.4984	1.60903	1230.72	300.392	68.3896	25.6416
5	61.9037	39.9836	2.50695	2187.55	267.208	75.6458	35.6016			5	100.496	94.952	2.86417	3067.36	273.711	39.7674	22.1905
5	48.509	46.5125	2.41832	1886.22	264.465	32.3397	22.6543			5	103.142	84.7757	2.62632	2542.29	259.062	53.5567	26.53
5	48.4484	51.9362	2.67509	1956	271.075	39.3722	28.0485			5	98.1111	83.526	2.44713	2106.02	253.07	59.2166	29.5046
5	64.3623	66.2723	2.12821	2125.73	303.846	38.1609	18.732			5	100.862	66.0286	3.13105	2519.32	254.33	40.7217	29.9041
5	84.2793	26.1151	2.36327	1446.24	245.731	15.6983	21.34			5	108.531	56.6484	2.31885	1541.68	249.383	26.7458	22.9115
5	66.6014	51.6167	2.52244	1469.5	274.424	35.7431	30.3574			5	101.617	52.1592	1.93327	1072.56	247.6	30.4455	24.289
5	65.7614	30.2543	2.56535	1068.67	263.473	30.0585	36.2428			5	113.833	105.594	2.35364	2798.33	291.75	40.5296	18.134
5	71.8027	35.2109	2.20937	2732.02	330.787	68.6425	22.176			5	122.788	73.0415	2.12631	2004.02	335.519	46.775	21.4034
5	49.7775	47.3306	2.50266	2937.1	311.324	46.7009	20.3668			5	99.9401	66.3085	2.92691	5815.59	319.909	31.4384	13.6167
5	68.5872	69.5932	2.79645	2982.75	275.146	32.0005	19.9659			5	110.695	77.7995	2.28919	4847.42	293.659	44.0123	12.404
5	48.2394	42.1982	2.25372	2462.9	358.75	86.8633	29.5827			5	112.446	34.4547	2.11667	3501.67	307.224	29.6389	12.5641
5	58.6384	43.958	1.93634	2200.57	300.956	33.7036	15.5642			5	123.049	53.9764	2.50266	3562.29	293.109	39.5621	16.4968
5	73.7478	51.9712	2.16735	2229.09	286.127	32.3392	17.5129			5	117.789	73.1281	2.16735	1795.58	268.438	30.5988	19.8542
5	46.747	65.389	2.15879	1471.51	290.775	28.8337	22.127			5	109.138	53.6904	2.23926	1768.12	273.403	31.2538	21.0892
5	70.0156	75.8176	2.77125	1864.52	292.517	43.3131	32.5771			5	111.182	43.559	1.66978	886.395	282.206	41.2709	26.164
5	58.5309	21.5546	2.81812	2157.06	290.219	29.6419	24.5335			5	114.428	62.2424	2.94422	1211.79	251.997	27.0448	38.2779
5	67.561	26.5692	2.43108	1621.17	295.486	34.9156	26.3596			5	117.913	108.64	2.45379	4802.14	267.471	29.3673	12.2711
5	59.217	55.5402	2.52672	1017.39	295.627	28.3788	35.6753			5	103.742	67.1969	2.71135	2093.25	256.713	27.5463	23.1024
5	74.1647	40.8318	1.92946	2179.93	344.172	45.8506	17.3802			5	104.072	76.8638	2.18903	1528.55	268.072	27.6335	21.6372
5	58.823	47.9223	2.68762	2412.59	309.786	48.7562	27.0969			5	130.838	84.1922	2.49148	3247.84	253.474	22.6299	15.0011
5	63.4867	68.5132	2.73745	2330.33	290.313	34.3409	23.753			5	116.669	37.9554	2.21603	1607.55	245.372	15.7858	18.7405
5	54.4142	64.8918	2.47132	1999.55	289.994	31.2028	22.0788			5	129.145	75.1506	2.93756	6613.27	298.152	31.315	12.6245
5	51.4975	73.6367	2.76935	1893.57	294.197	25.0347	24.5732			5	132.972	87.0444	2.05438	2902.17	307.459	33.5903	13.9994
5	53.4913	49.7217	3.1383	2328.54	311.399	69.546	47.0252			5	113.538	95.2874	2.28538	3392.89	309.673	35.1575	14.5933
5	72.8086	47.4881	1.84566	1279.55	356.026	66.4574	30.4739			5	121.777	96.495	2.91692	3151.87	277.239	29.4688	19.7497
5	53.8619	29.2056	2.29983	1773.74	292.771	39.9521	24.3002			5	133.04	61.5943	2.648	2427.39	264.86	25.1014	19.7162
5	56.0091	81.4019	2.40934	1089	296.15	34.3629	34.9713			5	116.433	61.1133	2.382	2145.75	299.009	47.463	24.2579
5	61.5771	76.3967	2.28252	949.56	294.122	40.554	39.7071			5	125.51	53.3529	2.62837	2129.86	252.81	28.7402	22.2506
5	74.4971	62.89	2.26647	2221.24	299.389	30.9648	18.3159			5	133.476	109.291	2.2761	1516.67	259.274	18.1942	20.4353
5	54.5227	70.8444	2.72014	2067.67	304.304	30.5993	24.3936			5	120.515	65.3683	2.55382	1761.04	277.239	71.4039	42.6876
5	72.608	14.9277	2.73459	2784.09	279.524	36.5575	21.4455			5	121.728	71.1768	2.68714	3589.65	312.709	33.7175	17.0292
5	72.8997	55.1248	2.25919	1911.81	300.496	35.8509	21.3359			5	123.321	91.1629	2.4238	3221.85	296.926	27.112	15.1387
5	65.9355	67.5954	2.78327	1974.6	290.219	27.9411	25.0546			5	115.985	61.7017	2.14454	1958.66	314.594	40.8812	20.6569
5	65.3844	9.33404	2.45094	1604.78	311.874	38.6635	28.3407			5	131.877	85.4334	2.66118	7689.28	275.108	45.5146	11.2062
5	78.0113	40.6133	2.96205	1642.95	307.224	30.35	32.5349			5	109.137	63.5162	2.47323	4001.96	271.899	23.5789	13.2661
5	60.6296	45.2465	1.991	1335.96	315.738	28.5404	21.2124			5	103.799	97.9871	3.17224	3548	281.99	27.2287	19.8326
5	67.3641	77.0661	1.84566	1061.03	280.032	32.2501	23.5449			5	132.015	91.2759	2.54311	3583.06	268.755	43.1654	17.3807
5	57.5044	53.9325	2.47989	2461.96	273.064	28.414	18.6687			5	99.1847	62.129	2.35601	2674	263.398	30.3974	16.9371
5	76.4323	6.35734	2.85253	2494.8	286.014	29.0661	22.362			5	103.97	104.598	2.22762	2182.11	295.633	56.2197	23.8125
5	45.8963	57.2575	2.36755	2026.61	287.316	48.9494	25.584			5	108.97	104.19	2.16545	1538.63	273.506	64.9578	33.5126
5	80.4368	12.3237	2.07738	1889.47	313.09	51.2445	22.7052			5	109.876	61.2469	2.74101	4554.03	294.767	44.6278	16.491
5	54.0223	27.2474	2.88243	2130.45	256.638	23.235	23.3336			5	124.288	59.5507	2.61669	2721.51	258.059	32.0873	19.4802
5	71.7206	74.3024	2.63218	1932.68	281.099	34.5033	25.8122			5	130.777	100.921	2.17698	2416.82	247.17	22.8586	15.3902
5	69.8736	18.4098	2.01829	1457.22	277.465	25.4783	19.6949			5	126.957	58.4272	2.52244	2597.75	233.27	18.0353	16.6928
5	57.6163	90.827	2.37136	1305.11	273.823	24.6491	25.6535			5	131.124	70.4228	2.62442	5958.61	286.014	63.5723	14.988
5	69.7351	25.1625	2.48631	2829.61	315.729	36.0429	18.5007			5	115.624	29.1438	2.382	2310.71	255.57	23.6745	17.6378
5	73.0857	46.278	2.55917	2495.24	310.499	35.6893	20.9277			5	133.635	58.3911	2.53826	2320.54	296.606	22.9173	18.8165
5	55.2668	53.4344	2.22762	2293.32	281.99	23.8293	16.4238			5	125.486	86.013	2.43188	4842.23	298.077	31.2824	12.2369
5	74.8298	69.9043	2.31147	2521.86	278.036	25.6801	16.4411			5	113.524	65.3225	2.94398	2901.57	276.293	23.0748	19.6013
5	62.9423	43.953	2.14263	1698.33	296.531	28.1906	19.7695			5	127.413	59.3609	2.37397	2082.39	345.569	105.561	44.4169
5	70.0573	33.9897	2.61478	1954.69	287.772	46.1554	29.7218			5	122.853	46.7688	2.33969	1864.17	255.25	51.0632	27.5449
5	51.9978	25.2974	3.13295	1878.65	281.024	33.5542	33.7387			5	117.487	91.8151	2.23355	1426.28	263.304	17.7995	20.6653
5	73.3491	11.5674	2.18712	1569.9	294.367	51.5969	28.6295			5	123.413	82.069	2.39223	1948.04	288.935	30.5369	21.3492
5	75.9414	23.0805	2.15227	1369.13	297.556	35.9462	25.4227			5	122.549	98.0042	1.98755	1584.13	322.238	31.3227	19.4884
5	51.7476	38.9679	2.70208	1717.3	278.149	35.028	29.5514			5	131.396	90.5853	2.28919	2377.33	264.16	63.0478	24.9254
5	55.3229	34.0031	2.59319	1372.42	280.168	50.6204	41.9675			5	105.042	73.5942	2.85277	2129.53	263.684	31.522	25.8696
5	68.6687	11.0594	2.80799	1403.37	264.541	43.7117	42.4319			5	105.152	80.9028	2.54573	1968.6	287.222	89.717	46.3092
5	65.2275	33.1761	2.16164	903.055	310.958	64.9585	53.6525			5	126.447	50.6148	2.43881	1917.79	236.374	16.7975	18.9563
5	64.071	70.6057	2.0932	919.243	272.28	37.3285	33.7545			5	99.6024	86.8561	2.3333	2078.58	262.965	49.1502	24.5764
5	70.8362	6.1708	2.28252	2069.13	253.474	18.925	17.1947			5	100.644	81.6695	2.18332	1960.93	298.783	79.9338	32.116
5	41.7245	65.9144	2.34587	1703.48	256.332	24.5524	21.1808			5	109.13	96.7709	2.4295	5277.34	340.161	68.6562	15.2497
5	65.8203	82.8245	2.44737	1487.86	266.637	27.6825	25.5418			5	125.022	48.0297	2.92596	3528.8	276.293	31.4812	18.8024
5	81.2139	82.2759	2.49053	1869.73	274.303	35.3218	24.6978			5	122.231	110.585	2.49696	3657.95	311.78	86.4307	24.8963
5	70.6308	90.8126	2.92691	1739.75	256.713	29.3015	30.0898			5	125.209	88.6094	2.53826	3059.91	277.681	23.8446	16.0315
5	45.7279	28.9856	2.01544	1578.64	251.14	21.9238	18.0556			5	109.645	66.4555	2.75731	2766.53	281.635	38.1167	22.2143
5	77.0843	96.1852	1.9929	1212.3	283.07	28.012	22.523			5	127.82	109.737	1.83257	2539.24	326.376	60.0235	16.3725
5	82.0106	66.2742	2.59742	1481.49	279.862	27.3613	27.6644			5	125.791	75.6435	2.37421	2195.9	273.823	21.4544	17.745
5	43.2172	52.6669	2.58703	1351.95	256.638	23.3349	27.5369			5	120.841	78.2069	2.23355	4109.75	300.843	51.1821	14.1715
5	83.988	75.9958	2.28252	1132.01	290.925	54.0199	41.7964			5	123.151	73.4319	2.33969	1943.69	269.931	88.1858	39.5874
5	70.4947	10.9321	2.56345	2589.58	370.112	38.9986	21.2316			5	129.111	84.6715	2.5123	2466.53	281.673	28.4548	18.9614
5	71.6346	53.707	2.49434	2122.28	331.879	32.3916	21.7662			5	128.807	94.1156	2.83394	2666.27	318.168	63.5386	32.4777
5	58.9246	28.4512	2.19676	1123.17	352.213	44.4624	34.4933			5	113.084	85.794	2.40649	1683.62	302.712	33.3858	24.7419
5	70.7317	85.4841	2.76935	2066.62	303.987	36.1673	27.076			5	120.702	68.4304	2.56107	5796.82	327.294	24.9423	11.2387
5	63.1427	6.57027	2.38486	1817.49	326.621	59.086	31.9633			5	119.756	89.6369	2.50695	2862.14	316.732	26.7267	16.8954
5	49.7117	19.7058	2.59605	2487.84	274.941	27.3047	19.404			5	113.917	64.5176	1.81675	1323.01	348.498	71.5239	30.3917
5	55.788	51.6752	2.23926	1827.43	295.373	36.2184	21.8616			5	110.774	67.0423	1.79698	1481.42	346.969	57.1797	23.4649
5	63.7307	61.1515	2.67081	1922.48	279.108	26.7368	23.7394			5	108.941	82.0152	1.93327	1730.41	384.235	145.18	47.7196
5	68.5136	37.1407	3.3895	3423.22	290.493	38.6097	25.8331			5	125.246	88.7493	2.62632	3686.06	317.915	35.5025	16.5253
5	58.9447	75.6698	2.58275	1112.46	284.88	31.9151	36.6973			5	118.044	50.2432	2.94041	2976.32	340.255	34.3861	22.0407
5	52.5332	33.5214	2.58085	2166.32	284.413	26.8672	20.9864			5	118.882	43.2222	2.38866	2251.24	305.437	45.9088	23.0496
5	49.474	74.2861	2.69058	2092.33	260.707	44.1338	28.6544			5	114.765	58.5629	2.28252	1995.94	322.125	31.1618	19.8918
5	43.9007	54.3594	1.93517	1770.41	311.07	64.8829	24.6827			5	128.098	66.3019	2.72656	5561.65	271.899	27.0921	12.4884
5	83.3062	63.2879	2.40673	1300.62	264.71	15.6941	23.1845			5	113.418	56.5095	2.52244	4147.58	280.032	75.418	20.7133
5	85.1167	38.1411	2.7085	1266.37	261.921	26.1075	32.1873			5	108.944	80.9245	2.56107	3656.2	287.602	57.9501	19.9994
5	56.0421	87.0451	1.83923	1157.26	270.044	52.5398	28.183			5	133.163	50.0085	2.56535	2896.48	254.405	17.3349	15.8926
5	82.5	20.9388	3.05822	1195.11	276.284	31.1905	44.6104			5	116.363	64.3467	2.34587	2904.5	273.657	33.3664	16.4177
5	64.5444	44.2383	1.9929	813.743	278.571	28.8978	30.1572			5	129.668	74.5452	2.6518	2755.47	276.967	29.1402	19.0241
5	53.7269	87.7131	2.50504	2669.14	312.376	65.629	26.9563			5	113.022	75.8835	2.13249	2300.69	294.367	83.9389	27.8045
5	75.5237	97.6529	3.35629	3158.89	324.957	39.325	27.341			5	107.032	64.0645	2.14263	1685.13	294.842	46.9691	24.7799
5	70.4957	82.6732	2.63646	2250.83	330.25	49.5811	28.0834			5	118.119	74.9313	1.79508	1487.32	283.49	69.0845	26.3245
5	78.3766	66.0779	2.40007	2219.82	342.399	35.1905	20.6937			5	124.274	47.4829	2.44357	1541.31	240.876	22.0103	23.0207
5	71.2883	34.1037	2.35364	1983.61	328.173	39.7475	23.0587			5	111.002	48.8219	2.92977	1745.81	239.898	27.5173	29.1895
5	57.8445	59.2261	2.50266	1704.8	318.365	42.0936	29.2839			5	134.842	56.6213	2.62442	1234.02	246.522	26.3586	31.4962
5	63.4809	27.2416	2.65927	2032.45	323.762	46.461	29.7045			5	102.617	113.536	2.63218	5134.44	263.473	29.9516	12.8248
5	73.145	76.7243	2.42094	1781.52	324.876	36.4342	24.9381			5	99.6382	92.4984	2.72395	4620.16	288.747	31.027	14.366
5	63.3229	51.6271	2.19676	1604.17	329.475	35.8281	23.2692			5	101.426	73.0309	2.65927	3471.92	264.973	27.2896	16.1578
5	71.5086	62.1053	2.50266	1548.43	332.854	37.5173	29.5813			5	116.908	101.335	2.00646	2535.79	312.414	102.256	26.6773
5	61.2062	79.4159	2.44357	1545.37	297.387	23.6914	23.4981			5	120.173	103.902	1.99718	2157.54	322.696	99.8244	29.9898
5	55.3732	72.6121	2.45516	1760.91	309.102	37.6493	26.0992			5	117.966	91.1361	2.59084	2391.73	256.713	23.5193	19.0449
5	77.1684	31.1986	2.29983	1702.07	361.601	66.4334	34.607			5	110.974	82.0727	2.60027	2304.25	258.63	21.2902	19.1164
5	54.208	50.1539	2.08892	1165.71	345.973	43.2392	30.3792			5	114.662	75.0459	2.21739	1298.82	272.515	62.9915	39.5566
5	67.291	6.49229	2.57121	1008.9	325.139	33.3552	40.4257			5	130.563	57.9605	2.43881	4054.45	283.387	25.8931	13.1644
5	71.6462	89.835	2.96871	1684.03	298.533	44.2743	40.2734			5	114.977	73.9443	2.69785	3893.26	316.732	33.541	16.194
5	67.0608	94.6939	1.88977	982.418	315.588	44.6347	30.3725			5	112.006	80.854	2.19676	2975.35	342.679	101.005	26.8779
5	75.6719	18.3685	1.53689	760.705	338.403	35.7216	24.3615			5	127.11	48.6022	2.43881	2201.33	256.257	18.6281	17.793
5	65.6158	76.9654	2.13249	2441.31	312.784	33.4798	16.3442			5	132.883	65.0947	2.41315	2171.45	290.662	76.645	33.853
5	65.0247	23.9878	2.55917	2798.49	301.78	26.5059	17.5304			5	132.75	69.7254	1.9755	2017.13	309.523	56.4285	21.1014
5	74.1323	78.5776	2.39816	1883.07	307.224	44.691	26.2395			5	111.687	54.7435	2.02472	1449.15	273.252	65.0764	31.5288
5	68.9437	62.4963	2.2649	1997.96	342.829	84.1076	35.0585			5	107.468	50.6707	2.16259	1849.09	284.676	71.3053	30.5311
5	71.203	67.7917	2.11667	1805.1	338.784	72.474	30.4123			5	121.171	117.033	2.23355	4569.59	336.3	53.636	13.4062
5	56.5139	62.2005	2.44357	1680.61	320.524	37.1083	26.6498			5	123.694	62.4412	2.46825	4508.37	283.124	31.1249	12.9853
5	71.3441	88.7501	2.42475	1253.63	291.871	31.9632	30.4648			5	135.136	73.3358	2.75196	3419.42	288.596	31.0607	17.6562
5	70.4194	19.6187	2.48768	1462.16	280.644	32.4187	28.3844			5	118.938	122.662	2.67714	3753.67	323.213	44.3869	18.2832
5	66.6579	32.1034	3.0625	1745.94	314.444	59.2563	51.2871			5	122.998	94.0544	2.53398	2975.77	292.771	33.6667	17.8831
5	70.9837	36.2718	2.38486	1331.83	294.517	51.1878	37.654			5	133.565	119.76	2.28276	2191.88	273.544	26.9236	17.8891
5	49.2601	51.9095	2.20104	2995.11	377.686	69.9627	20.6965			5	121.86	69.3961	2.31789	2713.33	264.541	31.6588	16.6398
5	54.2957	20.5297	2.55572	3049.75	342.82	40.6951	19.1452			5	121.032	80.7991	2.61669	2108.92	284.422	27.8862	22.0284
5	55.9371	39.7685	2.52862	2702.09	317.915	28.85	18.0886			5	134.972	88.9575	2.6105	2338.98	275.786	31.4794	21.3924
5	50.316	45.2204	2.68523	2796.94	334.712	49.2846	24.2094			5	127.192	88.1868	2.28252	4173.65	294.842	30.3548	12.3718
5	57.3055	63.2611	2.10359	1652.66	322.388	40.6967	22.7188			5	123.86	99.7822	2.38866	3940.09	285.443	27.1082	13.1889
5	62.2217	28.9013	2.31147	1648.48	325.595	39.002	25.5563			5	119.28	114.128	2.36565	3556.54	304.821	58.2734	18.1694
5	63.4666	20.1471	2.28919	1257.95	351.389	45.8687	34.2683			5	133.459	49.24	2.37397	2992.38	263.473	23.8432	15.0552
5	68.7492	18.5184	2.82241	1708.37	353.408	64.2383	48.2075			5	126.751	76.234	2.62204	2818.67	272.28	65.3097	27.6877
5	49.2142	53.9103	2.0036	1767.29	313.09	32.3747	18.5055			5	129.89	57.6058	2.04415	2083.9	262.975	22.1929	15.5891
5	58.3646	44.9292	2.85253	2519.71	295.897	29.1646	22.238			5	114.223	59.0914	1.86509	1518.3	288.288	26.1779	17.6128
5	73.8187	58.8817	2.88885	2754.37	296.531	69.6001	34.9282			5	131.778	39.624	2.53398	2201.98	244.52	18.2439	18.4981
5	65.9163	38.3261	2.62837	1658.17	295.627	31.1035	27.454			5	110.979	33.7092	1.93825	1422.83	258.376	19.8691	18.0554
5	62.483	60.0906	2.84474	1549.21	282.206	38.2209	36.5228			5	133.005	70.3358	2.34159	1473.96	264.71	26.7852	23.9343
5	61.8042	52.2785	2.96228	2269.77	304.896	56.3877	36.916			5	122.569	74.458	1.67406	992.243	313.334	80.0253	36.9697
5	73.3701	53.1627	2.50266	1647.67	305.606	39.7111	29.0912			5	128.52	75.9652	2.34587	2778.3	284.525	29.6694	16.3286
5	82.4353	53.8957	1.77952	768.733	350.508	37.6173	30.4917			5	129.362	83.6376	2.19331	2494.4	292.63	27.6776	15.8419
5	77.4299	58.8376	3.06595	2188.98	308.603	76.9459	51.8881			5	120.866	54.8515	2.63836	2335.51	267.724	25.9219	20.3128
5	70.1062	33.9621	2.16545	1181.15	308.509	45.9446	33.0292			5	119.217	75.981	2.49696	2765.33	292.2	40.929	19.9349
5	57.8558	38.0327	2.21603	1192.49	292.313	29.4922	26.7675			5	127.076	55.1364	2.23355	2219.14	269.527	35.859	18.9295
5	76.4519	34.2653	2.40934	1277.89	315.278	40.134	33.7552			5	108.187	75.553	2.64181	2984.54	268.755	58.1671	24.7553
5	73.7369	5.65298	2.89953	2141.95	274.941	23.3686	23.4706			5	112.033	63.846	2.40649	2112.23	265.536	33.6844	21.1296
5	72.3931	38.2538	2.44071	1960.47	321.21	45.9296	26.532			5	109.63	58.3293	2.23355	2081.45	247.741	27.6461	18.1363
5	78.207	48.6946	2.35792	2331.78	349.015	98.4902	37.2517			5	111.576	42.5303	2.47965	1534.53	239.497	22.388	23.6294
5	75.0852	22.0765	2.648	1900.95	289.627	29.2978	24.5006			5	107.409	112.119	2.1074	1078.77	258.968	29.3965	26.7935
5	67.8124	36.6473	1.92946	1220.18	330.787	79.4553	39.2447			5	126.012	70.6525	2.47323	4442.46	296	35.8525	13.6032
5	66.492	17.1887	2.68714	1698.43	287.602	38.3179	31.0605			5	116.208	105.397	2.27896	2510.11	346.833	36.3777	17.9585
5	64.5182	41.082	2.13249	1131.4	301.247	77.9237	49.5318			5	127.914	90.5055	2.64609	4437.32	315.625	119.299	29.8956
5	67.2869	49.9558	2.36755	1464.96	281.99	31.0646	25.8945			5	111.826	79.1053	2.95562	3821.59	308.03	47.3887	21.5267
5	75.468	28.921	2.37778	1198.97	293.034	39.7021	34.571			5	107.358	61.3064	2.4276	2030.03	287.316	36.9345	22.89
5	53.5582	45.3232	2.38063	1132.05	272.971	21.3505	27.0037			5	111.527	53.468	2.4276	1637.26	265.536	26.6959	23.3363
5	67.2612	10.0451	2.17698	654.825	297.007	38.0636	48.0311			5	127.669	82.7009	2.43881	3506.22	368.134	123.422	32.9043
5	52.1044	76.2071	2.47703	2364.97	265.536	25.3796	18.5272			5	127.315	99.1685	2.59605	3689.35	331.473	130.599	36.9811
5	70.2897	35.3453	2.92691	3171.3	259.518	28.9502	19.6391			5	116.854	104.295	2.88885	3965.19	363.955	152.991	48.6882
5	47.4326	55.7199	2.30364	2075.46	266.467	24.7567	18.3154			5	116.641	86.9853	2.54206	2546.51	352.326	98.1017	39.2796
5	50.7474	23.6546	2.42475	1652.06	272.355	30.9581	24.5247			5	117.383	93.3047	2.56535	5626.26	342.146	30.7159	11.846
5	75.583	81.782	3.23651	2071.85	239.116	21.8813	27.0913			5	116.351	102.412	2.50076	2734.37	313.641	35.9908	19.0816
5	59.2934	92.111	2.44713	1287.83	257.918	24.9635	27.1176			5	115.429	61.2262	2.40007	2216.81	277.831	28.8522	19.2795
5	70.6303	66.4589	2.3333	1322.53	265.324	17.7959	22.7281			5	125.017	87.726	2.32687	2315.24	319.453	68.8837	27.7982
5	54.0905	78.6897	3.30942	5175.38	305.277	45.7565	19.8956			5	118.549	70.1791	2.22382	920.855	300.075	26.9318	31.1333
5	43.6704	18.9219	3.19392	2216.8	282.92	27.974	27.9672			5	123.8	47.599	2.78979	5203.51	283.387	40.744	14.8708
5	63.6581	82.8803	2.42094	1625.31	294.367	34.2264	25.9018			5	124.774	32.0979	2.40649	3406.03	259.749	18.7251	13.6895
5	64.4724	8.70719	2.49791	2300.9	278.952	34.1777	21.0569			5	111.301	112.996	2.62837	2709.42	273.393	40.0745	21.5572
5	45.8162	69.5441	2.65261	1793.93	269.009	25.7287	24.3201			5	118.56	68.971	2.40649	2211.82	272.355	21.425	17.938
5	52.9369	24.3413	1.82829	1445.17	290.313	25.8724	17.6989			5	106.257	119.318	2.5123	1330.54	282.92	32.1121	30.7631
5	61.3326	33.0078	2.29055	2021.02	276.855	31.4092	19.8699			5	105.119	55.2203	2.51863	2066.98	244.801	21.5732	19.7425
5	64.878	16.3334	2.57311	1919.32	280.032	35.2661	25.372			5	124.441	77.0368	2.12821	1503.23	262.057	21.3203	19.6703
5	61.6608	74.2487	2.46825	1776.12	265.536	28.2888	23.0447			5	132.325	49.8511	2.30671	3923.27	254.575	22.6616	12.3773
5	70.143	27.9863	2.41737	1414.64	282.206	31.8238	27.6606			5	123.484	85.3486	2.45516	4196.02	278.952	58.3939	16.9485
5	63.2915	62.989	2.5123	1297.42	274.791	20.9014	26.2477			5	103.989	109.56	2.56107	3214.75	270.248	31.4387	16.8463
5	50.1085	89.0431	2.18127	1877.66	267.846	24.7047	18.2662			5	109.479	103.813	2.21739	2927.81	279.524	80.3484	23.3939
5	82.4306	79.5155	1.6462	800.665	273.393	25.9069	22.7928			5	119.912	98.3299	2.59605	2772.27	277.193	32.561	19.1379
5	63.2422	90.3628	2.63218	1166.69	254.18	22.9426	31.0133			5	106.069	99.8148	2.54287	2628.92	274.115	80.0069	32.3862
5	47.9475	68.5462	2.18127	899.068	276.18	23.8151	29.2904			5	130.146	39.3824	2.32307	2064.56	237.971	20.9152	17.8724
5	71.1032	72.8013	2.00741	772.045	265.536	23.7239	29.1118			5	107.586	72.8046	2.13249	1944.79	299.103	86.6946	33.0614
5	77.1626	85.3567	2.4295	861.005	268.072	29.5578	39.093			5	106.605	68.7369	2.12631	1744.92	309.635	87.7524	36.6095
5	50.326	62.1494	2.30364	3067.26	317.651	34.0412	15.583			5	114.611	43.7233	2.37041	1630.72	243.663	18.6578	20.592
5	74.6286	33.3514	2.59224	3294.14	314.341	51.5927	20.7151			5	103.166	95.4017	3.12296	5874.02	332.45	41.5843	16.0364
5	63.4384	53.5346	2.25372	1947.45	299.671	53.8471	25.8897			5	109.518	81.1021	2.45516	4110.23	287.696	27.2698	13.2815
5	62.8248	48.6742	2.45897	1902.12	311.399	71.0792	37.1212			5	120.793	40.4499	2.58988	3095.44	248.051	20.5072	15.8424
5	66.9876	15.2688	1.90573	1226.29	319.834	35.816	23.1869			5	116.103	76.3576	2.19331	2581.29	278.783	24.6207	15.1314
5	49.8824	28.8572	2.12096	1610.89	342.566	95.0808	41.8793			5	129.759	40.6342	2.32973	2793.51	243.757	18.716	14.7825
5	57.8557	61.4564	2.41452	2006.14	306.896	47.5017	26.1272			5	111.586	54.7611	2.01026	1664.32	254.18	27.9031	18.4657
5	74.2561	90.3666	2.33969	1275.91	274.828	37.2074	30.8929			5	121.691	58.6225	2.54111	1697.49	249.763	21.7181	22.623
5	57.5131	57.1573	2.30364	1381.09	322.696	65.8178	41.4294			5	115.325	93.7421	2.61669	6189.84	310.387	39.7208	12.1362
5	79.0253	91.5643	1.98755	788.392	282.957	44.6762	39.4357			5	108.379	104.618	2.34968	3246.23	305.681	21.971	14.002
5	56.153	95.8068	1.81866	668.152	263.684	22.5345	27.7684			5	123.447	64.7847	2.42118	1329.02	265.4	26.9928	26.9697
5	66.2281	75.5002	3.09762	1061.81	280.032	22.2754	41.2949			5	131.047	68.6422	2.31885	2218.35	266.012	34.0719	19.5189
5	55.6293	60.6502	2.5104	2561.23	270.811	20.5736	17.1082			5	121.378	69.634	2.5123	2142.34	270.502	34.6397	22.4531
5	66.0924	53.1248	2.60669	2398.99	261.845	19.3996	18.3577			5	127.865	53.4373	2.35173	1906.53	276.547	27.9905	20.5545
5	80.2861	45.7282	1.84702	1941.16	285.247	19.81	14.3527			5	122.13	77.8031	2.31504	1569.14	274.995	32.7628	24.451
5	63.1082	7.2176	2.17698	1829.95	262.975	20.8141	17.8352			5	111.335	48.5447	2.16973	1331.02	298.852	51.7748	32.4542
5	54.5985	92.4299	2.01026	1549.07	278.402	26.6192	19.0803			5	110.994	43.6134	1.99718	1139.73	297.007	60.0628	35.7496
5	77.8631	67.2702	1.94467	1903.06	267.461	24.7964	15.8956			5	129.015	73.1415	2.4103	5951.41	318.478	52.117	12.229
5	72.1993	37.3552	2.59319	1803.32	271.065	37.7098	27.8302			5	107.56	98.365	2.39816	4102.71	276.547	29.1353	13.1146
5	49.606	20.5596	2.63218	2200.2	277.118	58.0736	31.683			5	122.434	120.088	2.53207	2471.85	251.065	20.2227	17.5865
5	80.0841	7.91292	2.40934	1519.11	264.892	23.0399	23.1438			5	128.122	89.6543	2.52672	2395.46	320.449	79.3899	34.5757
5	71.6564	42.5623	2.18332	1556.15	274.424	35.9065	23.6075			5	124.581	54.3854	2.70071	1693.18	278.402	34.4944	29.6085
5	71.6139	96.1911	2.66356	1570.29	247.487	26.6662	27.1905			5	129.08	84.8831	2.38843	2442.72	320.068	105.49	38.7094
5	82.2595	90.2684	2.48768	1215.89	257.805	21.41	27.2691			5	114.664	52.4361	2.36565	1451.12	270.464	29.3106	25.4025
5	58.5914	25.4644	2.67319	947.296	270.615	28.8708	41.4666			5	108.117	108.95	2.54953	901.837	247.975	25.0599	37.1683
5	51.3056	68.9888	2.55917	4220.79	324.45	40.7945	15.3041			5	117.751	89.3843	2.50695	2332.18	319.453	36.1541	21.4592
5	45.2657	77.8058	2.59605	3685.28	312.376	27.5221	15.1624			5	125.828	63.7452	2.19676	1607.99	278.952	23.7266	20.0941
5	83.1542	43.4518	2.38866	3061.36	289.056	29.2315	15.636
5	78.2541	62.9384	2.47323	2232.16	262.975	25.5424	19.2175
5	70.1766	36.7703	2.65642	2036.04	273.964	30.647	23.882
5	57.1745	18.8624	2.00646	1476.39	312.784	70.5222	32.3875
5	58.2433	45.4777	2.08167	1355.21	300.533	42.2649	26.5041
5	85.1194	51.6491	2.23048	1333.55	277.193	28.2283	24.518
5	66.8481	9.1846	1.82103	1126.87	297.462	33.1419	22.4176
5	65.9493	48.7371	2.81569	1053.77	304.708	36.4312	47.8823
5	80.9125	22.0515	1.93825	1016.08	300.496	35.7829	27.2417
5	56.4424	14.9458	1.65048	954.451	326.771	85.599	39.3835
5	50.6824	68.9919	2.40673	2384.57	281.635	23.2469	17.4399
5	62.0419	44.1742	2.58703	2290.19	282.816	20.3041	18.8804
5	61.6801	27.6569	2.60765	1959.51	300.383	54.1717	32.7857
5	71.7189	22.669	2.39509	1842.42	271.645	32.0451	22.646
5	63.0866	6.68063	2.43881	1731.75	267.471	34.3731	25.0336
5	51.7056	59.9764	1.96932	762.819	288.859	24.5895	29.0185
5	79.8406	50.9392	2.60765	3394.39	268.175	24.3104	15.5977
5	75.7063	79.3073	2.71824	2631.6	278.858	23.9583	19.0982
5	53.6963	64.9297	2.50695	2784.52	275.861	28.9691	17.5724
5	73.9259	33.261	2.32949	2269.83	284.525	36.3984	19.8314
5	51.7331	74.5781	2.68762	1749.05	268.072	29.7245	26.7035
5	84.9251	39.4673	2.32592	1367.24	278.036	24.2063	24.0982
5	76.7576	48.5542	2.74101	3019.82	350.788	45.765	22.5906
5	58.3116	33.6241	2.55917	2192.9	371.325	44.6455	25.7186
5	76.7178	65.1079	2.75731	2892.2	334.894	44.2773	23.1492
5	65.4452	67.1953	2.30862	2231.49	318.936	31.9957	18.8982
5	72.8065	53.7832	2.55917	1788.89	335.275	47.6309	31.4815
5	68.9546	84.5974	2.64371	2028.46	316.911	38.2816	26.3926
5	61.4319	84.7307	2.80608	1675.11	314.453	37.8169	33.342
5	66.6453	20.3966	2.39128	1443.89	351.905	42.885	31.4804
5	75.2197	70.2957	2.41452	3250.88	340.466	33.756	15.8708
5	74.993	52.9015	2.33624	2767.4	331.106	39.9144	17.981
5	79.5222	34.0855	2.13059	3140.62	390.486	62.599	17.7611
5	76.1109	11.7717	2.73037	2799.74	348.048	55.4896	26.6977
5	78.2771	80.492	2.47323	2326.94	335.995	50.8714	25.1021
5	65.3864	64.6045	2.93334	2376.94	339.229	35.071	26.1255
5	46.7667	34.7729	2.89171	3007.25	306.886	50.1548	25.9341
5	45.5151	19.9163	2.12631	1642.34	307.6	38.8568	22.6735
5	48.3466	5.99757	2.21739	1601.46	318.619	60.5649	32.0552
5	68.7294	75.1065	1.84185	1021.1	318.732	40.2314	26.7493
5	67.4064	8.10825	2.82045	1690.15	283.528	45.7502	37.6961
5	50.3023	78.1592	2.73037	2529.4	297.251	29.6944	21.0619
5	71.553	73.898	2.17698	2027.62	311.949	34.5987	19.2108
5	74.7357	63.8348	2.08167	1597.23	336.131	49.2174	25.3939
5	57.8118	62.6932	2.33624	1695.3	309.065	39.3528	25.534
5	70.0568	62.5273	2.53207	1626.99	312.414	70.4893	44.6866
5	63.9837	51.2387	3.0352	1111.26	304.99	28.8874	44.5879
5	65.4345	50.9545	2.75921	3251.16	332.246	37.6246	19.6791
5	62.1239	22.4184	2.40934	1832.94	371.536	45.0357	27.1139
5	67.1629	8.77077	2.04415	1723.72	391.726	76.3847	31.0022
5	71.4625	56.0972	1.98564	1759.43	325.139	52.8784	22.8132
5	59.6806	14.4711	2.62204	2224.29	360.455	39.7888	24.8008
5	63.1864	78.2731	1.9736	1515.59	327.181	52.743	25.3911
5	72.5996	24.7877	2.26299	1547	340.33	41.402	26.8281
5	71.1581	45.7729	2.43453	1751.51	339.305	60.648	34.8064
5	68.2164	12.9337	1.63276	1000.43	385.135	101.624	42.6321
5	67.2646	76.7946	1.86201	775.411	328.954	78.3937	55.0413
5	64.3826	71.854	2.73322	2445.35	243.283	21.2958	19.5503
5	71.3801	46.0002	2.73459	1793.67	251.521	23.832	24.643
5	80.6275	89.8568	2.39223	1487.78	264.16	25.8006	24.1328
5	69.793	86.3899	2.67509	1148.3	256.026	19.5619	30.1914
5	81.8271	41.3375	2.05343	1158.47	271.974	35.6343	26.7877
5	51.1121	63.3913	2.4825	2325.2	275.587	33.2595	20.5064
5	54.1826	86.4021	2.89171	2517.35	268.492	28.2706	22.4016
5	77.8174	41.465	2.38843	1908.15	259.274	29.6018	21.364
5	60.7813	81.2371	2.49791	1745.37	265.155	22.0322	21.849
5	52.0326	39.5315	2.66118	2041.09	252.957	19.9046	20.8416
5	89.4718	40.6247	2.4941	1075.95	262.975	17.5869	27.9024
5	67.899	89.9056	2.30862	1302.93	253.718	21.9348	23.8923
5	87.0631	74.0458	1.66978	898.961	248.314	22.9807	20.8228
5	84.5267	14.9641	1.96397	799.102	255.95	23.2376	27.4323
5	52.4776	51.3739	2.37421	2987.16	289.169	33.8807	16.4424
5	67.2541	65.2716	1.90573	1663.31	279.524	48.3455	21.3533
5	81.172	89.3128	2.21317	1729.21	268.175	24.1397	19.4533
5	61.7485	37.759	2.2761	1543.42	284.272	34.3586	24.683
5	79.4518	68.0323	2.49791	1915.1	267.921	26.8163	21.8287
5	77.8307	74.8257	2.07738	1705.89	287.527	31.6987	19.6996
5	69.0657	75.9673	2.09842	1526.91	274.791	32.2019	21.6539
5	63.8995	70.323	2.51863	1813.57	272.28	24.6508	22.2543
5	49.4856	65.6964	2.35364	1530.08	292.884	29.7417	24.4475
5	51.1035	77.3533	2.34587	1202.12	309.318	52.0322	40.452
5	57.9065	47.5705	2.26014	1376.38	282.093	59.1568	37.0803
5	52.586	81.5803	2.648	1601.09	273.711	55.0144	40.4622
5	73.3461	53.6328	2.23048	1033.77	260.205	16.6967	24.7224
5	71.2492	88.3155	2.12631	782.657	261.2	22.0417	30.2589
5	58.6571	72.2329	2.8918	3694.78	342.97	30.8417	17.837
5	45.9827	54.1087	2.63408	3022.14	333.042	34.1805	18.7221
5	76.4881	68.3066	2.63408	2624.15	322.491	59.1274	27.6892
5	77.7566	83.2487	2.22762	2340.8	308.952	27.3174	16.7315
5	80.0268	53.1737	2.35601	2094	332.396	45.5387	23.7664
5	54.2353	94.5961	2.70208	2207.27	306.315	37.9925	25.4724
5	75.4707	41.6152	2.34159	1600.94	311.061	40.7874	27.2851
5	64.1879	97.5723	2.44999	1447.37	290.916	28.6027	26.4333
5	74.3517	32.7503	2.39816	1468.64	313.641	33.6849	27.3323
5	57.9182	82.9569	3.09381	1861.74	307.863	45.8391	40.6204
5	62.6335	25.7859	2.5774	1380.95	330.024	72.3271	54.76
5	76.9565	66.2523	2.3217	2570.98	297.387	24.4156	16.152
5	56.5837	57.993	2.29721	2401.37	304.567	47.8276	21.1541
5	56.1179	38.6042	2.4295	1285.83	288.455	30.5291	29.3088
5	78.415	17.3566	2.45802	1744.29	279.862	19.7646	20.871
5	75.1767	47.1159	2.74482	1781.74	281.099	30.4221	27.4318
5	64.251	5.55317	2.70208	1619.66	251.521	23.8725	26.004
5	54.0548	8.83655	2.49791	1223.77	252.166	24.8612	28.843
5	65.1846	73.3811	2.73459	1474.77	277.239	29.0623	30.6881
5	49.8897	78.6312	2.5104	2705.65	287.391	30.0871	18.1403
5	62.048	30.6769	2.50695	2049.46	258.78	22.5127	19.9431
5	70.2001	46.9592	2.30862	1754.58	258.068	21.2219	19.6408
5	47.5028	72.5625	2.19676	2071.28	297.387	38.2142	19.9239
5	54.629	94.5335	2.37683	1887.13	267.574	31.3728	21.8567
5	82.6945	38.9962	2.00384	1453.31	256.882	21.5167	18.784
5	82.558	81.3942	2.06844	1250.55	266.787	27.3057	22.9294
5	48.4966	67.0385	2.90729	1434.27	285.697	34.6168	37.8604
5	59.8085	90.6203	2.00384	1145.94	273.064	36.4381	26.359
5	67.982	88.4865	2.91883	1451.41	251.234	25.2004	31.9064
5	49.6542	60.3233	2.43108	3322.01	273.657	25.4577	14.716
5	47.2696	80.2613	2.96585	2738.06	268.184	26.3691	21.3599
5	81.4564	76.0932	2.71135	2188	263.228	27.1269	22.2954
5	59.3312	69.4377	2.25633	1314.35	252.659	23.4218	23.5515
5	60.7261	30.3046	1.97122	1275.9	250.62	24.6969	20.6601
5	49.8261	21.6485	2.30078	1121.75	269.009	24.6091	27.3252
5	71.0015	82.9716	1.95912	773.951	254.099	20.8697	26.9646
5	83.8843	66.3265	2.12821	1239.98	250.239	41.4674	29.0592
5	81.6643	36.9626	2.62837	709.029	236.111	18.1961	39.9835
Brigthness mSav dimer control after TOCCSL
frame	x (px)	y (px)	FWHM (px)	intensity (counts)	background (counts)	bkgstd (counts)	positional accuracy (nm)
5	85.3603	78.4137	2.18127	5367.39	297.782	31.3769	10.209
5	61.0539	36.3637	2.45516	5878.32	353.026	120.75	20.512
5	43.5166	11.5721	3.14068	3805.41	299.812	44.6528	22.9334
5	86.1781	67.1408	2.2212	2227.98	313.735	34.8173	18.5368
5	45.7724	5.3522	2.45379	2900.63	296.7	49.7277	20.6223
5	59.9064	59.261	2.13059	2032.14	285.556	33.7887	18.4931
5	47.3179	60.4362	2.0036	1874.87	308.321	39.8754	19.2008
5	48.9721	76.1636	2.9212	2469.91	272.971	21.4566	21.0873
5	61.2273	42.5136	2.39816	2272.37	288.342	51.8414	24.6521
5	52.0858	32.1203	3.04187	1809.86	291.496	29.6309	31.082
5	60.6736	14.7276	2.39509	2499.36	286.606	41.4162	20.3363
5	88.7678	40.3321	2.57121	1551.55	252.302	28.9346	27.032
5	78.6367	10.5066	2.11858	1155.43	279.524	28.4644	25.3706
5	56.0001	17.8905	2.27896	1078.62	296.225	75.9926	57.2383
5	91.4735	33.8885	1.82294	1074.39	264.085	36.0463	24.0627
5	54.7267	35.9955	3.30323	4250.73	332.601	35.2842	20.3434
5	50.0047	51.9825	2.51468	3042.35	283.914	53.1179	21.3766
5	55.7233	54.4137	2.7085	3026.75	277.831	39.9717	20.727
5	51.7867	29.9923	2.74101	2663.26	278.783	60.4551	29.6593
5	86.1486	69.4934	2.14454	2637.1	321.815	61.9806	20.4501
5	67.8204	56.6108	2.21739	2000.54	279.027	24.6039	17.8858
5	63.4053	73.7551	2.60669	2342.58	295.054	22.0534	19.1322
5	79.0973	27.6486	2.82003	2269.73	268.438	27.848	23.1258
5	76.5349	65.5493	2.17508	2234.77	269.009	41.73	19.33
5	80.7763	11.3641	2.39816	1356.78	274.349	25.7174	25.7526
5	77.7406	53.5087	2.5774	1531.44	266.181	23.9879	25.4268
5	62.3551	11.1825	2.32592	1392.84	266.467	26.1713	24.4507
5	68.5216	78.6332	2.50076	1434.22	295.633	63.4462	45.004
5	60.758	60.8917	2.52862	906.728	270.615	24.2833	36.0279
5	71.3747	71.6255	1.93825	1075.56	288.035	26.2045	23.0297
5	80.3902	70.5003	2.03636	642.117	320.449	36.6987	42.7201
5	63.136	52.1673	2.40934	4263.16	338.784	77.8758	19.1925
5	55.2391	75.2413	2.54668	4553.42	294.122	28.8374	13.1689
5	60.6861	56.5625	2.17698	1683.68	353.566	120.228	51.7307
5	62.0228	36.5137	2.56345	1854.52	293.986	32.4509	24.8991
5	79.4216	50.7003	2.49148	1344.05	300.075	67.3234	49.7206
5	62.5936	72.1046	2.5774	1378.63	282.103	21.8889	26.4442
5	61.7594	45.1366	2.66891	1539.1	285.247	32.0608	30.1132
5	79.1778	62.2825	2.13835	1343.74	294.122	34.1949	24.9493
5	75.4557	49.7027	2.13059	1322.31	290.031	60.7056	35.3714
5	72.6047	79.0911	2.97935	5649.83	341.282	47.6276	16.3335
5	52.5344	39.8318	2.51863	3462.53	283.81	28.6007	15.3418
5	53.2908	73.2646	2.16973	2482.88	287.602	43.9949	18.278
5	86.7818	61.6393	2.28538	2738.13	285.706	68.7299	23.4005
5	63.8009	67.283	2.46159	2045.69	266.087	27.695	20.7216
5	55.6569	28.5375	2.61478	2189.43	267.574	44.1592	26.4515
5	88.1952	69.6533	2.32592	1518.02	310.387	30.2313	24.3523
5	84.3968	77.0515	2.91157	2347.99	288.342	62.7719	37.6744
5	71.1629	74.3562	3.18393	2405.02	263.609	78.1821	51.6849
5	51.7812	41.5199	2.25657	3622.67	377.094	61.0683	17.1162
5	87.3436	35.6717	2.54206	4200.79	308.678	111.03	27.5608
5	71.2795	34.095	2.35173	2316.35	291.496	32.3347	18.945
5	82.6848	68.8881	2.82003	2488.2	265.78	26.9405	21.477
5	89.2415	43.1687	2.84474	2093.9	284.983	29.5673	25.3587
5	87.4435	32.1435	2.37421	2476.48	332.133	137.043	47.5279
5	58.2137	65.675	2.2761	1883.04	324.144	63.5982	30.197
5	79.5975	7.45811	2.35792	1888.68	288.606	33.1378	22.0847
5	53.7517	54.3764	1.89262	1792.9	346.354	109.592	34.7461
5	60.4128	39.9226	2.55572	1725.69	278.647	30.489	25.407
5	74.7725	17.7537	2.39509	1272.14	265.043	32.876	30.0155
5	87.1933	58.9447	2.15798	1450.56	296.606	63.1433	34.3409
5	50.1639	69.8552	2.55382	1550.17	313.165	43.4383	33.2672
5	89.6072	54.236	2.92311	3817.64	254.955	33.4228	18.1839
5	52.7001	68.0962	2.53826	3156.65	314.021	59.2534	22.4508
5	89.1829	17.0838	2.41315	2855.95	256.501	39.5438	18.3099
5	63.7551	45.0165	2.51658	2489.97	253.854	26.6479	18.5247
5	73.7175	59.8809	2.99198	1637.2	266.9	26.5889	31.0286
5	79.2921	33.2705	2.35173	1482.33	250.883	21.9574	22.5032
5	55.8931	39.3488	2.05913	1564.58	298.321	68.8233	31.6217
5	88.8585	40.5712	2.30364	1232.66	259.919	35.477	30.1952
5	89.315	37.8788	2.70874	4563.55	293.911	65.5893	19.6824
5	83.6991	63.9343	3.30751	4510.74	277.118	40.7446	20.8117
5	61.221	4.62929	2.66356	2560.21	255.645	18.7199	17.9858
5	59.8802	34.649	2.77125	2325.07	257.286	21.0456	20.4476
5	55.155	45.3948	2.38843	1818.96	282.666	34.3152	23.4356
5	79.9705	6.45914	2.29721	1824.93	265.23	24.5667	19.7556
5	68.0291	71.0065	2.67509	1920.71	275.587	32.1814	25.6876
5	68.5402	13.6737	2.23355	1498.72	261.676	20.6107	20.6813
5	87.8883	73.9673	2.58703	1667.21	289.881	58.5668	39.3072
5	81.6414	56.0824	1.94467	1415.84	266.256	18.6944	17.9861
5	89.2689	54.5233	2.5774	1073.83	267.574	27.771	34.8786
5	81.9671	36.2157	2.5123	7740.69	324.144	34.0247	9.76316
5	45.7999	27.4458	3.04609	5317.49	297.251	41.9397	16.6698
5	46.722	58.9856	2.49791	3658.12	264.71	26.7325	14.4685
5	67.385	37.3384	2.15227	1717.36	338.934	41.9744	23.1675
5	88.3224	50.4235	2.73322	2902	396.165	126.51	49.6658
5	54.6514	68.0085	2.13059	2030.29	265.861	22.4618	16.6063
5	70.1688	55.3641	2.84611	1926.83	263.778	25.8469	25.4816
5	55.3813	21.1687	2.16735	1422	297.927	28.9804	22.8081
5	48.8028	75.3305	3.20736	1634.52	257.453	27.0757	34.683
5	62.1834	42.22	3.18964	1877.68	287.222	47.479	43.5603
5	78.9401	65.0152	2.382	924.666	262.555	23.221	32.0238
5	46.0216	65.7648	3.21483	1180.86	276.434	23.7677	41.6308
5	48.2391	14.0091	2.5774	6641.07	363.243	67.3708	13.8518
5	46.6715	36.0756	2.60384	5757	371.081	75.3506	16.6927
5	67.445	65.4766	2.34968	5397.91	299.103	23.2663	10.5917
5	50.2272	8.22483	2.39816	3522.77	338.784	156.025	38.9526
5	80.9335	30.3288	2.40387	2771.27	311.78	38.9978	18.499
5	47.1096	58.0822	2.47965	2519.57	289.627	27.3377	18.1834
5	70.3854	25.9053	2.4276	2449.72	297.082	43.8203	21.6188
5	62.2686	30.8248	2.39509	2247.69	279.956	30.3355	19.3663
5	54.654	47.4946	2.21222	1964.32	289.89	28.8947	18.8483
5	78.0821	65.7596	2.38581	2020.93	294.842	27.3696	20.0001
5	77.0681	44.7455	2.10644	1853.39	282.553	30.7536	18.7805
5	51.9137	39.7719	2.50076	2446.62	316.412	116.457	45.8541
5	77.6837	8.68362	2.01163	977.796	289.89	26.4656	25.854
5	58.0534	4.82574	2.33969	948.927	282.103	24.3417	31.2869
5	55.3508	15.9403	2.12631	1055.63	300.383	47.1278	35.7743
5	53.696	8.61329	2.82431	6116.63	307.149	51.4712	14.8042
5	51.9477	44.7005	2.43453	2417.97	342.829	50.5407	23.6711
5	46.7566	46.3471	2.06606	1827.08	324.069	89.9118	34.0245
5	60.7408	33.7245	2.80608	2238.65	275.362	42.0764	28.2026
5	51.2499	22.5	2.382	1807.75	286.277	46.2069	27.3379
5	72.1533	20.6159	2.55917	1359.29	259.994	25.0229	27.7684
5	56.9439	19.3386	2.06416	1151.61	283.716	34.6935	26.7579
5	71.8309	9.92175	2.11858	1129.93	259.919	27.2781	25.343
5	56.9865	35.6011	1.63276	680.434	317.447	74.3995	46.8403
5	50.6711	54.7756	2.79264	3469.94	328.098	72.7831	27.8465
5	85.6703	34.3051	2.25633	2710.26	252.697	23.4834	15.0396
5	65.3061	61.1747	2.59084	2724.56	268.325	27.242	18.238
5	50.7802	37.468	2.14989	2479.91	294.291	27.1043	15.4589
5	85.2062	57.0486	2.05343	1807.96	256.713	27.1007	17.8282
5	70.8477	6.3231	2.58703	1718.71	251.065	21.3526	22.8363
5	68.6507	18.5064	2.4276	1261.46	250.62	22.1035	26.061
5	93.6637	35.8406	2.54668	979.944	248.568	24.6354	34.6126
5	59.6222	61.7019	2.18507	1183.95	289.74	39.3403	30.4471
5	49.5961	59.4416	3.20641	7734.4	342.399	54.4748	15.3444
5	50.1625	54.2077	2.12631	3843.77	341.995	132.752	25.0507
5	89.936	25.8258	2.46825	4025.95	281.635	72.3966	19.9626
5	70.343	40.8962	2.23831	2303.47	258.322	25.1676	16.6656
5	53.0423	33.794	2.97293	3285.59	326.621	72.9695	32.5951
5	57.2499	20.5194	2.08167	2324.77	388.528	110.469	32.7705
5	56.8036	60.9425	2.42475	2286.74	300.383	34.8499	20.47
5	66.1875	48.1516	2.50504	1977.17	266.392	26.7183	21.4226
5	53.7588	24.4089	1.66443	2077.57	353.598	131.528	28.0082
5	59.662	34.2155	2.18127	1830.32	294.598	41.6828	22.4462
5	87.1929	29.0355	2.70874	2619.95	270.248	132.067	55.9624
5	74.7074	31.0374	2.05913	1047.9	267.003	28.264	26.074
5	85.0913	19.994	2.79264	1510.37	247.741	67.1729	54.8852
5	90.9702	16.8026	1.83257	997.539	258.059	24.779	22.1878
5	62.5937	14.428	1.75058	745.114	296.319	72.7968	48.0014
5	72.3911	70.0241	2.28633	5100.1	332.142	57.5908	13.1866
5	66.7925	66.1645	2.55382	1543.56	317.651	63.5265	43.7849
5	47.7853	40.4025	2.19676	3674.25	311.874	30.2953	12.7829
5	43.4859	47.7754	3.34915	4072.34	291.946	32.9251	20.7772
5	69.5718	53.677	2.28276	2741.14	347.477	56.3383	20.6727
5	50.7795	33.2339	2.39223	2137.99	293.986	29.6852	19.8488
5	60.7327	14.992	2.17508	2417.87	295.746	45.8375	19.0457
5	54.9407	20.6154	1.99528	1299.93	306.578	26.1931	21.0727
5	65.5553	47.7662	2.04795	1815.78	332.967	104.327	38.0419
5	55.2364	18.6606	2.58085	5934.65	305.065	55.2121	13.7475
5	53.3604	65.6425	2.6124	4580.8	314.115	33.8188	14.0397
5	75.1504	22.8037	2.34587	3078.39	293.109	31.1964	15.5077
5	55.2659	57.3559	2.44357	2784.37	327.285	61.5661	23.9557
5	81.1459	39.8982	2.53826	2838.82	260.638	33.1049	18.3927
5	86.1637	62.8786	2.24188	2116.06	267.358	59.3774	25.5139
5	79.232	66.0076	2.67509	2005.28	257.73	17.4763	20.6225
5	87.05	32.1498	3.46793	3618.74	294.197	85.4005	44.6982
5	49.4265	40.9135	2.19331	1857.47	281.193	35.9627	20.9398
5	86.6707	28.7769	2.89953	3254.94	281.952	79.4199	33.5732
5	63.8544	25.7307	1.99528	1585.79	299.822	48.0872	23.6345
5	58.362	38.4206	2.31242	1662.69	271.636	27.6122	21.9383
5	77.4685	30.8511	2.44713	1540.55	276.293	26.545	24.532
5	89.202	40.7841	2.45516	1296.13	258.639	29.8564	29.2689
5	79.3299	16.55	1.93634	1223.88	279.637	53.8787	29.6914
5	90.0915	59.1349	2.11667	1266.16	266.392	91.5457	50.4875
5	74.8098	18.786	3.24269	3473.83	329.855	71.8871	35.732
5	66.0994	75.1182	2.34587	2598.7	290.219	38.4258	18.6102
5	78.9822	53.9402	2.41315	3126.98	323.837	55.0819	20.053
5	76.5199	41.4479	2.97007	1813.15	326.733	33.8306	32.0987
5	79.7054	49.8287	1.7819	1396.05	373.886	103.189	37.2605
5	64.0756	60.0543	2.37683	923.702	281.381	31.918	37.3666
5	72.6561	72.459	2.11667	1182.25	286.277	36.0684	27.7373
5	65.5299	6.47782	2.28919	1246.23	273.544	23.6225	24.9131
5	79.8263	27.1093	2.6789	6371.28	311.705	47.3414	12.9625
5	54.8799	59.6806	2.18903	4061.63	364.105	103.28	20.6823
5	66.4298	27.796	2.80073	3181.08	289.627	33.6314	19.5005
5	72.7412	76.6717	2.49696	2804.88	294.197	27.5962	17.1716
5	68.0585	41.7123	2.12096	2017.99	284.983	27.5614	17.3638
5	65.4704	53.9312	2.33235	2012.32	303.536	28.4457	19.7286
5	86.5	42.1846	2.14798	524.778	301.106	29.7957	48.078
5	71.8122	40.2882	2.38866	4821.99	269.527	27.3932	11.7376
5	82.3905	22.2924	2.84611	4931.77	292.21	40.4814	15.8008
5	60.8552	12.8454	2.31789	3013.26	258.743	23.9781	14.6126
5	63.9113	73.1255	2.06606	2245.17	269.677	28.4054	15.867
5	84.0619	78.7163	2.39816	1662.28	285.247	61.2787	35.7616
5	71.557	31.8693	2.08702	1508.9	258.63	25.6275	20.0883
5	76.1022	17.1714	2.30364	1388	267.153	29.7716	25.4427
5	76.496	77.1288	2.03255	949.481	259.443	31.591	28.8663
5	57.512	32.0404	2.36137	904.357	249.594	25.1617	33.2868
5	82.4484	27.0486	2.52862	3738.07	360.034	67.829	21.1586
5	93.2186	66.4371	2.57121	2921.15	366.958	42.5774	20.3342
5	80.7131	40.0721	2.54953	2765.26	390.066	58.5043	24.9728
5	80.0803	64.9053	2.35601	2489.27	340.711	54.4054	22.9483
5	85.5118	60.1212	2.86703	1573.74	361.77	64.0136	53.2778
5	86.3416	33.8012	2.14025	1489.75	398.595	116.057	54.5068
5	92.0524	44.0879	2.12821	2946.27	396.052	52.7333	17.0548
5	86.4571	33.3671	2.92977	2837.57	386.255	80.0474	38.928
5	72.2655	30.1777	2.64371	5785.12	314.341	29.7266	11.9826
5	82.2974	5.09092	2.38866	3870.82	304.99	46.0694	15.5155
5	55.263	73.1671	2.36137	3039.62	348.498	42.7783	17.5692
5	67.1493	76.6139	2.37136	2512.26	320.313	57.2025	23.713
5	67.5364	71.3334	3.10128	2249.54	292.921	49.2862	36.5343
5	56.5896	65.2594	2.90143	1873.87	322.959	36.9405	31.7058
5	57.7133	38.4182	2.31504	1011.2	291.946	22.6947	28.7031
5	57.2595	79.0111	2.21222	1595.03	392.242	82.966	40.7413
5	79.9377	19.8194	1.83257	824.825	312.559	75.8909	49.1637
5	53.3452	65.9816	2.5104	3245.3	254.249	21.0037	14.9494
5	51.8382	79.4487	2.28633	2492.13	297.895	63.7332	24.0955
5	79.9055	36.987	2.62013	2423.92	234.078	23.3842	19.1159
5	53.3258	50.5031	2.68095	2488.38	257.399	17.1322	18.1525
5	88.0434	17.5784	2.93238	2246.74	247.17	19.4275	21.926
5	50.8035	27.7049	2.15879	2002.53	258.968	38	19.8796
5	45.6957	34.134	2.59605	1878.19	260.299	41.2842	28.395
5	59.3026	13.5105	2.28252	1233.72	256.026	22.5073	24.6009
5	48.6851	76.3233	1.80899	1195.57	308.509	89.0874	39.0759
5	42.8313	65.804	2.20294	1135.52	270.464	29.5847	27.5357
5	88.859	7.96396	1.91596	815.135	244.139	18.1232	24.4614
5	45.4778	50.6378	1.62729	698.756	256.332	23.6424	23.8932
5	43.6131	71.7936	2.63836	1195.54	262.057	33.7084	36.987
5	81.2061	28.9461	2.73459	4476.5	308.783	49.0082	17.3437
5	61.1422	75.3768	2.38843	3756.36	282.92	30.3202	13.8914
5	72.3477	32.2688	2.46182	2000.52	258.968	25.1226	20.4047
5	51.7226	71.7057	1.66252	1358.58	352.932	69.5286	25.1719
5	54.8841	68.6596	1.9527	1868.09	307.6	89.2053	30.0144
5	83.6039	56.2807	2.66546	1780.46	260.374	31.3564	26.6889
5	84.8537	63.5715	2.7384	2107.59	267.921	57.4715	34.8833
5	85.1877	44.2423	1.62729	905.63	282.807	62.4148	31.7457
5	66.172	47.9135	2.24854	3095.43	264.823	27.2278	14.2391
5	50.421	42.2338	3.16225	1804.41	289.319	37.766	37.9659
5	55.1879	44.0454	2.40934	1516.44	277.719	52.2245	34.7903
5	52.0192	27.1354	1.91596	1019.67	269.781	27.9719	24.0645
5	57.3949	58.136	2.11667	1155.84	258.068	23.7703	23.7638
5	58.1465	20.6663	2.67509	1145.6	257.145	26.9251	34.5526
5	74.8418	29.8762	2.46159	827.426	257.145	20.9681	34.7395
5	48.7352	35.8887	3.10937	1257.68	261.921	29.6536	42.6198
5	48.1857	54.7468	1.85083	1375.61	399.88	94.4589	37.5974
5	46.8896	26.2697	2.4295	2865.35	308.783	42.3656	18.9851
5	75.5326	46.0511	2.15902	1186.32	316.836	30.9218	26.4545
5	47.0203	40.2597	2.40387	1551.19	287.772	40.5311	29.0036
5	53.6045	15.9654	2.72014	1925.66	274.941	37.6616	28.4204
5	51.5532	32.8323	2.41452	1441.59	288.935	30.8831	26.8604
5	52.7645	35.022	2.58085	5739.59	373.886	64.2425	15.1208
5	69.0751	76.7631	2.23355	3600.74	335.444	40.6461	14.2615
5	47.821	73.0905	2.08892	2458.27	320.844	32.8241	15.7712
5	67.0981	25.118	2.61669	1910.53	309.065	64.1491	38.1082
5	83.9538	60.0226	2.19676	1559.08	333.042	55.5877	30.4377
5	58.0615	60.0956	1.96932	1311.39	309.318	29.9102	21.5248
5	71.0906	26.2687	2.31885	1245.08	336.488	64.5538	45.2854
5	76.6395	49.5501	2.42475	1232.51	331.879	52.7361	42.3077
5	46.0165	5.28695	2.78327	2903.35	294.979	53.0783	25.9923
5	52.3972	22.9523	2.5774	2552.2	259.137	29.1669	19.3028
5	51.8369	48.4235	2.35173	1793.89	259.349	20.9284	19.7361
5	75.997	4.43649	1.92018	1357.9	260.374	23.9918	19.1154
5	49.6669	10.8921	2.36137	1720.47	295.746	59.0802	32.9373
5	47.9939	16.0921	2.57121	2053.24	278.402	43.5692	26.9004
5	83.213	8.31981	2.10359	1431.32	265.536	25.7887	21.026
5	78.0011	29.0194	2.79645	1577.25	249.594	29.8293	30.5453
5	84.5839	45.3141	2.42118	1417.74	253.718	18.1468	22.8386
5	46.4029	61.5452	2.54953	1249.09	245.26	22.7011	28.2234
5	71.942	63.428	2.08167	991.54	244.52	21.3054	24.8838
5	57.7771	70.9935	1.7132	912.72	250.239	22.798	21.1987
5	47.5406	30.1088	2.4238	3565.7	318.769	59.1926	18.9707
5	64.7174	30.6593	2.39816	1622.87	270.044	28.6309	23.7061
5	66.0878	75.7013	2.41452	1628.63	273.29	29.3423	24.0948
5	51.2311	59.4345	2.00646	1483.11	296.7	42.9008	23.6154
5	56.0716	47.5516	2.52672	1094.51	270.924	25.5052	32.0837
5	65.0745	48.8582	3.24269	5581.91	362.099	70.68	23.4297
5	73.0091	49.1413	2.13249	3605.74	337.927	34.7208	12.8798
5	84.0473	51.1128	2.39509	2115.22	311.174	55.2254	27.1039
5	78.1078	92.7929	2.4941	3309.71	389.803	57.9321	20.7566
5	45.7774	67.5563	2.60384	2754.13	377.04	78.3882	31.8938
5	75.4306	85.6945	2.4825	2819.12	395.134	72.9885	27.3027
5	48.5764	60.2418	2.55382	3159.52	333.899	38.8323	18.2906
5	63.8927	67.2418	2.16545	1738.04	351.313	43.3433	23.5462
5	57.1113	35.113	2.03897	1454.1	362.68	40.302	23.7781
5	47.9061	76.594	2.24991	1745.05	389.953	69.2701	33.6366
5	48.6292	41.2347	2.21603	1852.44	366.274	53.2913	26.0799
5	62.2684	94.4236	2.54668	1455.74	327.623	38.0247	32.1328
5	47.7927	11.4589	2.2096	1460.25	319.34	41.1598	26.9737
5	52.6497	45.4662	2.20937	1001.55	390.066	75.4231	57.5355
5	66.1085	81.8683	1.76212	908.951	350.675	44.2022	28.8504
5	58.1784	22.2596	2.94136	3607.26	329.55	40.9689	20.7539
5	80.8468	42.7789	2.50076	2425.73	299.558	36.4044	20.8551
5	52.6027	88.9357	2.2096	2000.42	376.523	55.1473	24.918
5	72.7638	13.2264	2.71824	2429.71	283.716	36.8816	23.5735
5	77.7469	69.5097	2.2058	1721.05	297.782	29.2166	20.5662
5	81.2614	79.2707	2.18903	1297.58	331.36	38.2648	28.0061
5	77.9672	9.85076	2.68095	1595.48	291.75	37.6392	32.1807
5	54.919	95.6719	2.30862	1395.48	326.733	77.2269	46.8617
5	61.0015	93.2141	2.33969	1532.81	306.061	37.1014	26.7942
5	55.6891	91.8804	1.72519	1059.52	376.776	99.3529	43.8588
5	78.2146	85.9777	2.27896	4793.11	286.531	28.1406	11.2369
5	58.263	16.9081	2.46159	3353.11	367.108	64.314	21.417
5	82.2421	64.8192	2.16545	2350.86	308.952	40.4344	18.2884
5	79.962	53.6804	2.50695	1882.79	306.632	46.4155	28.7518
5	83.6061	74.6791	2.39128	2487.15	289.573	43.1085	20.7479
5	68.9475	68.4525	2.57549	2143.47	272.59	23.1746	20.1807
5	49.1165	74.1016	2.66891	2562.1	315.4	56.9414	28.1491
5	69.7542	11.258	1.80661	1064.48	298.321	33.035	23.0549
5	55.9715	86.3198	3.15297	1431.5	282.206	26.629	37.0599
5	61.7804	9.29885	2.8744	1503.78	294.448	34.5045	35.7376
5	60.3969	48.2792	2.13249	2803.91	305.986	29.385	14.4657
5	48.7081	59.8184	2.35792	1677.43	286.996	29.4202	22.8895
5	70.1734	19.0686	2.11858	1651.64	355.913	74.9324	33.7484
5	51.8574	43.293	1.99528	1206.66	277.885	25.9624	22.0647
5	41.1624	24.1387	3.03164	1753.78	246.135	32.5011	33.2455
5	51.5079	34.0049	2.80263	1188.35	271.636	28.0312	36.7673
5	54.599	9.82692	2.56916	1339.76	269.893	41.3997	36.7107
5	41.5466	33.563	2.46539	814.7	253.854	17.3446	32.8186
5	47.3136	65.3804	2.2649	4312.12	289.994	44.7087	13.2882
5	47.9709	76.6563	2.17508	1782.25	325.845	64.5846	29.6437
5	47.2633	46.4166	2.44713	2049.8	257.956	31.858	21.5899
5	46.433	80.1318	1.86011	1476.94	309.205	78.8792	30.9012
5	76.0815	44.8757	2.58085	1761.14	244.52	35.4154	27.2307
5	41.8871	64.0828	2.52244	1509.58	275.146	77.3711	51.3273
5	69.4109	47.8551	2.23546	985.659	261.751	28.8268	30.7949
5	61.047	35.6573	3.01072	1238.38	249.026	28.8382	40.3568
5	41.4992	49.7061	2.44357	1319.42	257.918	31.4768	29.4268
5	66.5613	66.0484	2.36565	1125.33	237.57	20.3264	26.4791
5	63.7862	41.249	2.69058	3295	364.849	58.8982	23.7054
5	81.5641	87.3252	2.38843	2331.95	340.086	45.3372	22.288
5	84.9495	71.3448	2.53398	2512.8	365.57	74.7266	31.7947
5	76.7358	70.9547	2.44737	1831.81	347.785	34.5216	24.1956
5	86.7109	79.6182	2.23048	1500.93	341.432	43.8909	27.7629
5	80.343	52.4932	2.34159	1686.01	329.212	33.8198	23.923
5	66.2216	59.8692	2.74767	2249.12	368.672	55.5754	32.4138
5	55.7042	49.1502	2.74482	5060.55	303.283	54.1773	16.7081
5	56.1797	56.6656	2.28633	4322.05	317.905	65.2199	15.7909
5	87.0607	62.6593	2.32949	3674.55	294.979	52.9283	16.5198
5	76.0044	32.418	2.89953	3745.84	291.825	92.8887	33.5232
5	88.6776	56.4778	3.29015	2420.81	294.367	52.1157	39.4772
5	79.5939	74.91	2.24212	1834.15	280.243	30.4673	20.4162
5	73.1782	73.0781	2.64609	2261.28	293.986	50.2842	28.3909
5	82.3094	52.321	1.89453	1647.12	286.775	31.955	18.003
5	64.9152	74.7615	2.45094	2602.77	286.912	76.34	29.5726
5	76.0415	49.6652	2.59605	1817.23	262.712	32.0202	25.5696
5	61.8228	72.3468	2.59605	1912.29	300.392	102.374	55.3595
5	73.7805	42.5876	2.2649	1224.02	266.9	27.0471	26.1226
5	70.4508	65.8199	2.74958	1055.87	270.044	42.2391	51.0065
5	58.1601	84.8202	2.12631	902.359	273.657	48.4248	41.6135
5	69.6448	47.0261	2.12286	1915.44	361.601	49.2408	22.7078
5	77.893	55.3014	3.0352	2275.95	341.874	48.9815	34.7462
5	73.4799	20.3242	2.79645	1846.56	310.92	33.5064	28.7632
5	75.3389	34.5539	2.48631	1673.82	348.498	55.7919	35.3224
5	64.159	75.2307	2.53207	2054.19	350.938	56.7388	30.9692
5	67.2577	63.2541	2.68095	2258.03	348.189	43.0503	26.4495
5	75.4084	90.7736	2.5123	1973.16	316.046	38.6726	25.1188
5	84.9039	84.7703	3.43259	2403.1	344.576	56.783	45.6419
5	69.9019	92.9106	2.30078	1252.68	343.432	41.328	32.4673
5	66.1449	85.116	2.40673	953.234	340.466	57.0844	55.7815
5	68.7928	95.3656	2.35792	3960.46	329.644	34.0014	13.6129
5	75.6235	30.7648	2.49696	4005.63	299.812	27.4116	13.7634
5	61.2372	60.5865	2.5123	4028.54	386.023	51.4629	16.9775
5	77.9606	71.4798	2.83204	3843.36	377.611	100.139	33.37
5	79.2308	55.7028	2.06416	1931.91	331.879	45.0218	20.6783
5	63.1216	54.2752	2.76349	2478.5	336.206	51.0512	28.5227
5	65.7707	33.5198	2.21603	1240.68	331.36	44.815	32.4097
5	65.5163	80.3637	1.96397	1041.62	369.971	63.8338	39.3003
5	66.7964	28.9037	2.85277	1924.13	294.367	41.3482	32.32
5	66.9075	76.7776	2.06189	1111.18	375.03	67.3021	42.0877
5	82.3684	80.781	2.35792	1492.22	387.639	42.059	29.6501
5	86.037	63.2707	2.13249	1026.47	392.242	46.2458	36.3332
5	85.2204	48.2855	2.78803	5680.06	306.896	42.4809	14.2112
5	68.5053	21.4028	2.57549	4030.54	287.147	32.0589	14.7512
5	63.7504	42.2918	2.39816	3048.4	311.874	26.7279	15.4178
5	82.905	40.6468	2.34587	2622.11	345.607	61.3143	23.5037
5	74.0426	30.1777	2.81607	1690.52	310.115	56.6343	43.8891
5	73.6868	59.8524	2.46182	2054.33	275.512	37.7406	23.3838
5	70.0958	83.2861	3.30513	2230.83	269.527	45.7887	38.9096
5	72.0283	49.302	2.28919	1173.01	338.234	66.8097	48.0007
5	75.1677	68.0163	2.00646	990.553	263.116	26.9772	25.7231
5	58.1396	56.3168	2.29698	1602.26	320.238	59.7592	33.6814
5	87.1014	58.4521	1.73703	720.291	286.7	40.9299	32.4401
5	72.6249	80.0989	3.19201	1817.43	279.027	67.5969	59.4603
5	60.7993	74.335	2.32307	4432.48	318.29	33.8008	12.4534
5	72.0235	71.9806	3.47138	3562.86	399.346	106.228	54.9453
5	70.9024	45.1155	1.92304	1361.08	336.936	67.8612	31.4327
5	57.0937	40.4266	2.63836	1657.07	294.517	57.7293	40.4481
5	58.4503	81.7	2.59084	812.105	260.67	21.2052	37.9804
5	70.3114	39.5848	2.58703	2241.55	390.233	55.9152	29.532
5	69.9075	54.1551	2.14454	1220.65	363.647	27.0838	24.3559
5	72.459	19.0392	3.22875	1572.39	336.629	39.0087	45.0143
5	62.599	28.0787	2.24474	1130.61	362.099	50.512	38.7405
5	73.6165	28.1967	2.15227	1543	369.56	72.7372	36.0083
5	63.7678	59.742	2.62837	3368.22	284.413	44.8591	19.3705
5	51.2478	70.0415	2.45379	2538.41	264.635	35.5555	19.4943
5	59.2457	34.7638	2.02472	2022.98	283.914	38.185	18.1495
5	45.995	66.5125	2.00384	1532.72	266.256	56.5497	26.9012
5	54.2699	13.0148	2.84611	1102.95	269.084	26.3145	38.5259
5	77.1827	89.3426	2.37397	1482.94	261.595	30.2219	25.4608
5	50.414	90.5902	2.49791	959.71	252.302	23.7887	33.6545
5	58.7762	57.2418	2.25276	1442.43	286.775	99.3536	53.8909
5	43.8996	80.4495	2.12286	927.894	243.588	24.7333	28.0473
5	53.7053	68.5823	2.76159	5708.25	353.101	70.8547	17.7701
5	75.4046	58.1246	2.52672	3034.11	301.106	36.2488	18.0553
5	58.426	57.0176	2.05913	2235.79	305.892	34.1981	16.685
5	74.3902	83.8861	2.12821	2313.63	323.762	45.8349	19.0724
5	80.0558	37.3407	2.47965	2169.67	343.751	74.9991	34.9434
5	80.3055	69.2153	2.28919	2323.28	376.174	117.536	41.144
5	75.5232	64.5091	2.40673	1489.34	324.144	51.4299	34.8896
5	65.1008	7.89259	2.75386	1802.67	245.26	34.1731	28.9222
5	65.2786	63.9098	1.96397	808.047	300.533	26.8285	28.7582
5	56.6225	73.9484	1.89262	992.184	356.778	98.3062	54.8141
5	84.3512	83.2075	2.57311	4758.76	399.196	137.541	30.0161
5	62.791	45.479	2.07415	2981.37	374.917	73.1765	19.4411
5	80.5666	76.1973	2.85919	3867.82	385.285	90.0693	30.991
5	75.892	29.9304	2.54287	2695.14	306.578	35.8687	19.6891
5	54.5926	73.6814	2.26014	2531.95	356.89	66.6128	24.0222
5	66.6864	56.9766	2.37136	2284.74	330.331	36.5821	20.2666
5	63.7494	79.8959	2.04278	2018.96	326.24	39.8731	18.7064
5	76.1757	17.6808	2.21603	2248.63	299.812	44.8848	20.429
5	73.7419	72.6635	2.35364	2842.07	353.711	128.466	38.7699
5	59.6629	52.6512	2.648	2427.89	328.785	47.4884	25.9277
5	56.3163	64.5217	2.17508	1783.45	379.891	86.1063	36.814
5	60.4396	39.7356	2.24991	1778.93	331.106	62.5538	30.7259
5	55.5994	90.1681	2.79645	1795.57	311.174	58.4396	42.107
5	68.2905	36.2029	2.06416	1692.64	322.378	70.3015	30.1304
5	54.5964	61.6562	2.54953	1742.35	392.552	92.0254	53.1787
5	57.4417	86.622	2.58085	1507.33	315.475	62.2067	44.8201
5	57.4268	71.3792	2.61669	2690.73	252.913	24.7098	18.128
5	46.8786	76.0498	2.40649	2151.45	258.893	32.482	20.5686
5	72.6687	86.0948	1.92018	1661.62	263.228	26.1113	17.213
5	53.6171	79.0332	2.27182	1462.67	268.755	25.1628	22.6489
5	64.2078	49.7078	2.28633	1563.66	239.578	23.4364	21.3964
5	51.5426	62.628	2.80263	852.531	258.376	29.307	49.0782
5	51.9527	37.1323	2.38843	5073.69	295.627	44.4907	12.7429
5	45.2693	54.1926	2.53635	3684.75	299.483	29.0508	14.9405
5	69.7248	42.2392	2.78898	3912.81	310.115	51.9202	20.3359
5	59.2498	53.3244	2.6105	2834.86	290.662	23.0119	17.216
5	74.2404	52.3541	2.25372	2179.63	387.333	64.6423	26.5507
5	74.117	59.9383	2.12096	1736.83	354.242	55.5242	26.2922
5	47.8086	41.975	2.32687	1804.83	283.99	120.538	55.0523
5	52.7194	65.0817	3.06785	4268.17	268.492	23.8195	16.3443
5	43.9947	51.0401	3.10224	4086.43	255.106	23.0277	16.8809
5	64.8373	85.2157	2.21317	2721.71	256.026	32.8033	15.8493
5	45.3493	65.2083	2.81227	2344.12	242.687	22.1856	20.9879
5	63.7305	29.6141	2.69405	1705.34	233.453	16.3745	22.6144
5	83.6854	84.6608	2.02472	1526.13	245.731	27.8773	19.6952
5	76.1042	62.7127	2.49053	1419.46	241.45	21.6727	24.7528
5	64.9072	74.1223	2.45516	1410.73	245.055	25.5452	25.8017
5	66.2553	58.8196	2.84611	1400.69	232.076	24.9344	31.4396
5	53.9548	85.1974	2.01806	1119.57	247.6	21.0988	22.1336
5	48.6488	30.7053	2.68095	1289.32	235.857	28.1957	32.4657
5	50.7369	36.3196	3.34558	1007.57	235.618	25.0135	51.6014
5	53.9693	24.9054	2.39128	1157.77	243.588	36.0278	33.8488
5	63.731	73.1494	2.5774	3712.27	305.065	50.1681	18.4903
5	73.5448	28.2548	2.6518	2676.77	270.811	44.4591	23.2137
5	57.8915	39.9677	2.56535	1955.52	264.86	30.052	23.2391
5	77.0766	25.4379	2.99627	3770	318.769	45.3136	21.6863
5	60.9393	37.7014	2.01829	1967.3	353.711	39.8999	18.7488
5	71.3747	74.9632	1.8563	1689.35	310.349	29.9052	16.9487
5	66.2371	94.2087	2.35601	1880.95	294.367	37.206	23.2729
5	70.6533	32.6516	2.34793	1384.01	306.578	32.1769	27.1018
5	49.3597	50.2142	3.02688	3809.92	315.841	39.121	20.3434
5	61.8645	16.8115	2.47323	1891.52	289.994	29.6321	22.5163
5	66.3591	10.2562	2.2096	1985.92	290.916	42.261	21.6675
5	69.0976	26.5739	1.9929	934.474	307.346	50.6037	37.3814
5	72.7509	25.2788	2.44357	1044.18	314.021	52.7092	49.5846
5	69.7834	77.3693	3.02095	976.349	266.89	25.7093	45.7965
5	47.9998	84.2387	2.42475	3926.6	286.606	31.902	13.9262
5	47.0668	56.8863	2.38063	3625.99	324.694	41.0633	15.4666
5	60.5682	91.245	2.35792	3027.16	282.478	38.7639	16.9155
5	82.111	71.4584	2.65642	3101.18	284.73	44.9861	20.9455
5	60.6535	29.0442	1.99528	2369.31	259.443	24.3277	14.3081
5	63.0766	68.1616	2.19676	2266	245.985	24.592	16.3899
5	56.3704	53.6967	2.47608	2214.45	239.804	25.1701	19.2646
5	81.513	61.1254	2.40007	2299.6	279.674	31.4704	19.3642
5	80.164	47.2199	2.14798	2047.88	317.334	98.1299	35.3145
5	56.383	42.2765	1.8961	1513.94	252.302	26.3247	18.0102
5	65.4803	84.2464	2.41832	1951.75	250.545	32.291	22.1036
5	69.442	77.8876	2.83204	1385.03	241.45	24.538	31.255
5	68.3564	56.8121	2.62837	3114.43	312.784	60.0244	24.19
5	66.394	62.4908	2.57311	2261.34	323.457	83.7578	39.267
5	64.5023	49.0741	2.69405	2125.14	257.286	33.8692	24.674
5	50.8767	80.0914	2.15417	1487.81	267.724	34.5024	23.5109
5	52.6109	41.7543	2.21739	921.732	254.024	23.0755	29.074
5	49.5936	62.0084	2.53635	1673.6	251.615	24.5408	23.6462
5	44.3426	87.5763	2.49148	3300.1	251.31	27.2014	15.4184
5	62.8921	40.6065	2.11287	1965.97	321.524	69.8976	27.4581
5	67.2068	78.0737	2.09556	1244.89	334.781	50.6611	31.9558
5	62.0219	24.4967	2.53207	1524.36	242.137	17.7462	22.9073
5	53.6032	71.8605	2.4941	1549.73	297.462	53.4248	36.7773
5	56.6164	89.8538	2.29055	1134.83	261.064	21.5937	25.7665
5	59.9509	37.8144	2.18127	1470.17	288.859	91.4961	46.4335
5	55.1651	56.0409	2.98744	5590.93	384.114	48.1143	16.5956
5	67.8833	51.732	2.41315	2618.61	337.683	52.551	22.4286
5	62.2137	54.2926	2.33624	1582.29	377.686	72.9034	40.7669
5	63.99	85.0742	2.64181	2010.42	382.951	48.1228	30.3153
5	72.5943	62.9018	1.82639	1037.93	334.204	37.8209	25.3052
5	42.9149	60.2814	2.41452	4692.87	319.453	39.3748	13.0932
5	58.5421	69.1762	2.47965	2872.41	329.644	58.8414	23.2442
5	47.4453	67.6687	2.31504	2948.77	311.949	60.2074	20.7187
5	48.5708	88.1266	2.44357	2121.54	280.813	46.9268	25.288
5	46.9792	40.825	2.65642	1563.79	293.911	34.9737	30.9254
5	68.7624	84.5511	2.55572	2226.31	338.403	76.9059	36.737
5	52.4065	93.0035	2.29698	1591.76	284.88	61.6174	34.6287
5	48.8454	47.3937	1.87532	1783.43	286.912	40.0966	18.242
5	43.4825	50.1319	2.34587	1862.53	275.587	44.0802	25.394
5	67.0799	76.605	2.13249	1303.28	367.277	47.8443	30.5141
5	54.2405	68.1178	2.54953	1930.03	324.844	87.8384	46.4514
5	72.8906	16.5972	2.20104	2932.35	312.263	21.9816	13.8352
5	76.0297	31.8101	3.06785	4486.67	329.362	43.3321	19.2898
5	78.6603	85.065	2.87862	3910.05	309.776	48.2369	20.5233
5	78.3323	59.3469	2.73459	3053.61	345.973	81.9858	32.8458
5	80.4418	76.6018	2.60408	2321.07	318.244	40.4214	23.9647
5	61.5934	47.9482	2.90348	2559.4	302.279	43.1552	27.153
5	71.7544	39.447	2.3333	1797.38	286.381	37.2002	23.7304
5	66.7827	64.1643	2.59224	2106.2	291.75	37.3613	24.6164
5	80.081	71.3283	2.24569	1091.58	328.404	61.5277	46.3385
5	78.3573	58.9233	2.70071	3135.48	395.451	68.1007	27.3685
5	65.2253	56.8843	2.10222	1834.83	393.377	59.6262	25.9305
5	69.4121	89.3244	2.74387	2172.07	278.036	34.2148	25.0463
5	55.4007	39.2674	2.5774	2168.47	328.404	83.8808	40.9663
5	63.0262	52.1251	2.70208	2460.69	344.172	60.1559	30.858
5	53.5437	70.7997	2.65927	2958.41	290.144	26.6322	17.7573
5	47.9111	78.9951	2.59742	2828.63	287.884	38.0892	20.0844
5	51.9533	24.4071	2.31242	2291.04	290.925	68.9819	27.7839
5	58.8027	80.1197	2.32307	1824	294.448	25.5881	20.2654
5	68.4861	85.9592	2.17163	2041.3	331.219	45.0893	21.37
5	48.9343	86.3986	2.20294	1769.28	298.852	34.825	21.5141
5	72.3912	72.5789	2.54953	2109.8	373.783	61.9282	32.5642
5	68.0037	46.9897	2.42094	2122.64	346.523	72.6195	33.3306
5	59.9276	30.8817	2.12286	1292.76	292.463	43.2697	28.705
5	60.8982	7.65599	2.40673	1213.02	257.956	27.0696	28.5718
5	76.1408	74.41	2.68523	3762.36	387.884	40.9094	17.698
5	56.7619	6.68966	2.8918	3675.54	327.294	57.1196	23.8897
5	60.5975	11.8918	2.39509	2858.11	329.362	67.1669	24.0122
5	85.7555	49.5235	2.21317	2489.95	310.958	60.9129	22.2554
5	73.4638	12.3654	2.72942	1738.04	321.527	42.2342	33.1326
5	76.7729	26.355	1.90573	955.252	308.171	37.9856	28.7117
5	80.2677	43.4053	2.71516	1316.86	316.196	30.7548	34.0409
5	77.5139	71.3303	2.32592	1817.02	267.461	28.9465	21.165
5	48.4293	49.6439	2.56535	1784.35	250.164	21.4003	22.083
5	62.3345	54.6448	2.28252	1872.54	260.374	25.9727	19.5822
5	58.8645	86.4105	1.83899	1042.02	275.861	18.0771	20.1484
5	68.469	53.854	2.49148	1601.92	275.108	31.7804	26.3481
5	66.6773	44.1404	2.36565	1249.53	265.155	24.7151	26.3681
5	69.4031	28.9676	2.78089	1671.75	265.324	21.3704	25.4608
5	74.2288	47.557	2.56916	1041.41	283.378	26.9561	34.9956
5	47.5079	34.6243	2.48768	812.227	251.234	24.1714	38.0908
