# Supplementary material for: Monomeric agonist peptide/MHCII complexes activate T‐cells in an autonomous fashion
Source: EMBO Rep. 2023 Sep 28;24(11):e57842. doi: 10.15252/embr.202357842 (PMC10626418; doi:10.15252/embr.202357842)
Supplement: Supplementary file 7 — Source Data for Figure 6 [file EMBR-24-e57842-s004.zip]

Archive with 44 entries (36 files):
- Figure 6/
- Figure 6/.DS_Store
- __MACOSX/Figure 6/._.DS_Store
- Figure 6/I/
- Figure 6/G/
- Figure 6/F/
- Figure 6/H/
- Figure 6/C/
- Figure 6/E/
- Figure 6/B/
- Figure 6/I/Fig 6I.xlsx
- __MACOSX/Figure 6/I/._Fig 6I.xlsx
- Figure 6/G/Fig 6G.xlsx
- __MACOSX/Figure 6/G/._Fig 6G.xlsx
- Figure 6/F/Fig 6F.xlsx
- __MACOSX/Figure 6/F/._Fig 6F.xlsx
- Figure 6/F/example_cell_smFRET_stack.tif
- __MACOSX/Figure 6/F/._example_cell_smFRET_stack.tif
- Figure 6/H/Fig 6H.xlsx
- __MACOSX/Figure 6/H/._Fig 6H.xlsx
- Figure 6/C/Fig 6C.xlsx
- __MACOSX/Figure 6/C/._Fig 6C.xlsx
- Figure 6/E/green image before bleach.TIF
- __MACOSX/Figure 6/E/._green image before bleach.TIF
- Figure 6/E/red image before bleach.TIF
- __MACOSX/Figure 6/E/._red image before bleach.TIF
- Figure 6/E/example_cell_FRET_stack.tif
- __MACOSX/Figure 6/E/._example_cell_FRET_stack.tif
- Figure 6/E/red image after bleach.TIF
- __MACOSX/Figure 6/E/._red image after bleach.TIF
- Figure 6/E/example_cell_whitelight.tif
- __MACOSX/Figure 6/E/._example_cell_whitelight.tif
- Figure 6/E/green image after bleach.TIF
- __MACOSX/Figure 6/E/._green image after bleach.TIF
- Figure 6/E/Fig 6E.xlsx
- __MACOSX/Figure 6/E/._Fig 6E.xlsx
- Figure 6/B/green image before bleach.TIF
- __MACOSX/Figure 6/B/._green image before bleach.TIF
- Figure 6/B/red image before bleach.TIF
- __MACOSX/Figure 6/B/._red image before bleach.TIF
- Figure 6/B/red image after bleach.TIF
- __MACOSX/Figure 6/B/._red image after bleach.TIF
- Figure 6/B/green image after bleach.TIF
- __MACOSX/Figure 6/B/._green image after bleach.TIF
