# Supplementary material for: Monomeric agonist peptide/MHCII complexes activate T‐cells in an autonomous fashion
Source: EMBO Rep. 2023 Sep 28;24(11):e57842. doi: 10.15252/embr.202357842 (PMC10626418; doi:10.15252/embr.202357842)
Supplement: Supplementary file 7 — Source Data for Figure 6 [file EMBR-24-e57842-s004.zip › Figure 6/I/Fig 6I.xlsx]

## Sheet: Fig. 6I
	Apparent offrate (s)
Time lag (s)	I-Ek/MCC	I-Ek/MCC + I-Ek/K99A
0.056	14.51	14.7
0.084	13.42	13.41
0.252	7.759	8.311
0.476	5.694	5.561
0.924	3.313	3.149
1.82	1.813	1.897
	Best-fit values Y=toff/((toff/bleach)+X)
	I-Ek/MCC	I-Ek/MCC + I-Ek/K99A
toff	3.619	3.704
bleach	18.93	19.05
95% CI (profile likelihood)
toff	3.130 to 4.183	3.504 to 3.915
bleach	17.48 to 20.63	18.47 to 19.67
Goodness of Fit
Degrees of Freedom	4	4
R squared	0.9976	0.9996
Sum of Squares	0.3325	0.05101
Sy.x	0.2883	0.1129
Number of points
# of X values	6	6
# Y values analyzed	6	6
