# Supplementary material for: Monomeric agonist peptide/MHCII complexes activate T‐cells in an autonomous fashion
Source: EMBO Rep. 2023 Sep 28;24(11):e57842. doi: 10.15252/embr.202357842 (PMC10626418; doi:10.15252/embr.202357842)
Supplement: Supplementary file 7 — Source Data for Figure 6 [file EMBR-24-e57842-s004.zip › Figure 6/G/Fig 6G.xlsx]

## Sheet: Fig. 6G
I-Ek/MCC-AF647 µm-2	0	21	24	21	23
I-Ek/K99A-AF488 µm-2	0	0	178	456	942
	TCR occupancy
	0.00556125	0.0093733	0.0360733	0.0382906	0.0224947
	0.00533119	0.03063	0.021127	0.0513176	0.0426615
	0.0141852	0.0546191	0.0364528	0.0221309	0.0475745
	0.0139454	0.0601117	0.0209282	0.0563765	0.032379
	0.00353361	0.0229081	0.053203	0.0366057	0.0249432
	0.0033096	0.0114704	0.0275269	0.0402568	0.0271439
	-0.00615755	0.0492483	0.0164415	0.0421823	0.0434513
	-0.00638827	0.0386796	0.046106	0.0491031	0.0298569
	-0.000465763	0.0178726	0.0507472	0.0230392	0.00618827
	-0.000690925	0.0133838	0.0776635	0.0249051	0.0201627
	0.00619605	0.0277199	0.0495848	0.0184411	0.0160098
	0.00597203	0.03607	0.0319173	0.0161662	0.0325397
	0.00473643	0.0191525	0.0210373	0.0213701	0.0399588
	0.00450701	0.0170872	0.00179782	0.00857984	0.0547176
	0.00932067	0.0516056	0.0432259	0.0109614	0.0490362
	0.00909455	0.0194722	0.0104347	0.031179	0.016364
	-0.00233102	0.0307028	0.0250991	0.0265791	0.0129058
	-0.00254897	0.0171195	0.0514246	0.0300434	0.0232579
	0.0230535	0.0372053	0.0225668	0.0375071	0.0133343
	0.00656601	0.031517	0.0381578	0.03442	0.0236829
	0.00634384	0.0192827	0.0509506	0.051257	0.0331906
	-0.0129666	0.0618044	0.0247906	0.0195516	0.0360218
	-0.0132093	0.0428776	0.0100223	0.0312794	0.0253575
	-0.014784	0.0370568	0.00944262	0.0311533	0.0238847
	-0.0117877	0.0121261	0.0109111	0.0226511	0.0069498
	-0.0120188	0.0169071	0.0244027	0.0316961	0.00996662
	-0.00539294	0.0443938	0.0411443	0.0185296	0.0187749
	-0.00376005	0.0304983	0.038844	0.0267859	0.0343265
	-0.00399182	0.0611944	0.0540757	0.040405	0.0951021
	0.00901134	0.0140301	0.0343881	0.0197238	0.0423842
	0.0087783	0.0233756	0.0326981	0.0113319
	-0.00642603	0.0194438	0.022655	0.0363672
	-0.00666781		0.043476	0.0407496
	-0.000801029		0.0294348	0.0210726
	-0.0010236		0.0514587	0.0549535
	-0.00486304		0.0137566	0.0206847
	-0.00510549		0.0799121
	0.00759294		0.0189065
	0.00735937		0.023015
	0.0166006
	0.0163684
	-0.0140761
	-0.00779277
	-0.00802007
	-0.0069506
	-0.000429453
	-0.000658836
	0.000250581
	0
	-0.0112561
	0.00473746
	0.00450254
