# Supplementary material for: Monomeric agonist peptide/MHCII complexes activate T‐cells in an autonomous fashion
Source: EMBO Rep. 2023 Sep 28;24(11):e57842. doi: 10.15252/embr.202357842 (PMC10626418; doi:10.15252/embr.202357842)
Supplement: Supplementary file 7 — Source Data for Figure 6 [file EMBR-24-e57842-s004.zip › Figure 6/F/Fig 6F.xlsx]

## Sheet: Fig. 6F
		Sample 1	Sample 2	Sample 3	Sample 4
	I-Ek/MCC-NVOC µm-2	31	31	0	31
	I-Ek/K99A µm-2	0	1247	0	1247
	405 nm pulse	+	+	+	-
		smFRET counts
		2	5	0	0
		4	2	0	0
		5	3	0	0
		4	4	0	1
		4	5	0	0
		5	1	0	0
		5	3	0	0
		4	4	0	0
		1	7	0	1
		2	5	0	0
		1	3
		4	1
		4	0
		7	3
		5	2
		3	5
		6	2
		9	3
		4	4
		4	3
			3
			5
			3
