# Supplementary material for: Monomeric agonist peptide/MHCII complexes activate T‐cells in an autonomous fashion
Source: EMBO Rep. 2023 Sep 28;24(11):e57842. doi: 10.15252/embr.202357842 (PMC10626418; doi:10.15252/embr.202357842)
Supplement: Supplementary file 7 — Source Data for Figure 6 [file EMBR-24-e57842-s004.zip › Figure 6/H/Fig 6H.xlsx]

## Sheet: Fig. 6H
I-Ek/MCC-AF488 µm-2	0	0	15	48	98
I-Ek/K99A-AF647 µm-2	0	1167	1200	1115	1271
	TCR occupancy
	-0.0111774	0.0208302	0.0415746	0.0387462	0.0149775
	0.0211444	0.016736	0.0413562	0.0183982	0.0107017
	-0.000391441	0.0521716	0.029674	0.0319574	0.0181585
	-0.0132014	0.00727507	0.0321453	0.032171	0.0190599
	0.00756728	0.0244993	0.0218979	0.032171	0.0227672
	-0.00131338	0.0364234	0.0249337	0.0249549	0.0331814
	0.00585417	0.0458345	0.00984284	0.0201675	0.0395794
	0.00764313	0.0434403	0.0402778	0.016996	0.0331747
	0.0212207	0.0463083	0.0394664	0.0169692	0.0248641
	-0.0039219	0.0291475	0.00380884	0.0179377	0.0278037
	-0.00841245	0.0520202	0.0471679	0.016388	0.0377498
	-0.00878797	0.0395969	0.0303712	0.0188677	0.0264007
	0	0.0317489	0.0376858	0.0242165	0.0159593
	-0.0135806	0.0296789	0.00724817	0.0320621	0.0105841
	-0.0129204	0.0488174	0.0403425	0.0194217	0.00390179
	-0.0114853	0.0251565	0.0254114	0.0100367	0.0105594
	-0.0140812	0.0195626	-0.00496716	0.0169008	0.00736796
	-0.00820915	0.0274435	0.0206569	0.0130525	0.0322588
	-0.00223712	0.0290631	0.0228758	0.0242075	0.0137292
	0.000682624	0.0215802	0.0292464	0.0450469	0.0259441
	0.0116293	0.0404852	0.0322798	0.0250686	0.00307156
	-0.00162311	0.0411105	0.0332546	0.0430924	0.015693
	0.00420471	0.0171254	0.0186231	0.00907791	0.0124839
	0.00558464	0.0331798	0.0469648	0.0163959	0.0173322
	-0.0305461	0.00820637	0.01928	0.012284	0.02227
	-0.00813185	0.0876201	0.020199	0.0319799	0.0349286
	0.0107653	0.0255755	0.0271591	0.0329884	0.016274
	0.00854333	0.0566896	0.0187145	0.0423877	0.0119193
	-0.00655904	0.0220501	0.0307135	0.0266424	0.0121147
	0.0167655	-0.00354233	0.0170652	0.0121032	0.0330177
	-0.0185094	0.028517	0.0175412	0.0405161	0.0232152
	-0.0215693	0.0212862	0.0618399	0.03497	0.0156347
	-0.00421953	0.0403888	0.0427905	0.0310649	0.0426298
	0.0082798	0.0361679	0.0225895	0.0176327	0.0267087
	-0.0180239	0.0436112	0.0211952	0.0476801	0.0222556
	0.00760067	0.0137697	0.0228946	0.0325693	0.0219589
	0.00869845	0.0349124	0.0180202	0.0171679	0.0289785
	-0.0176116	0.019554	0.0251896	0.0362789	0.018282
	-0.0169842	-0.00219784	0.0312948	-0.0115574	0.0497288
	-0.00964504	0.0602325	0.0299729	0.0127439	0.0120112
	0.00585523	0.0322649	0.0103856	0.0241608	0.0292474
	0.0152685	0.079588	0.0322555	0.0285261	0.0163672
	-0.00419396	0.0223935	0.0358501	0.0240315	0.0251563
	-0.00354325	0.0450852	0.0080968	0.023081	0.0237173
	-0.00256989	0.0542405	0.0186582	0.0135184	0.0104814
	-0.00105958	0.0319157	0.0400486	0.0190877	0.0266543
	0.0197805	0.0735225		0.0197659	0.0427434
	0.00395638	0.0388706		0.00588961	0.015719
	-0.0161222	0.0121165		-0.0243643	0.0227731
	0.00324042	-0.0133508		0.0164619	0.018906
	-0.00526905	0.0228691		0.0322416	0.0208472
	-0.00494605	0.0290732		-0.00706128	0.0099572
	-0.0140099	-0.0336156		0.0483737
	0.00971007			0.00574107
				0.0331287
				0.0119675
				0.0506034
				0.0343233
				0.0291995
				0.0107208
				0.0143844
