# Supplementary material for: Monomeric agonist peptide/MHCII complexes activate T‐cells in an autonomous fashion
Source: EMBO Rep. 2023 Sep 28;24(11):e57842. doi: 10.15252/embr.202357842 (PMC10626418; doi:10.15252/embr.202357842)
Supplement: Supplementary file 7 — Source Data for Figure 6 [file EMBR-24-e57842-s004.zip › Figure 6/C/Fig 6C.xlsx]

## Sheet: Fig. 6C
	I-Ek/MCC
I-Ek molecules µm-2	mean	stdev	n
750	0.26741	0.0699622	81
128	0.141086	0.0465487	78
19	0.0605	0.0431244	52
2	0.0163592	0.031823	61
1600	0.486178	0.082401	78
980	0.370865	0.1021	58
380	0.266805	0.128018	51
	I-Ek/T102S
I-Ek molecules µm-2	mean	stdev	n
1995	0.245146	0.0970299	41
1145	0.182952	0.0844217	48
400	0.104822	0.0560351	45
31	0.0216711	0.0197351	55
0	0.00154517	0.0127655	27
	I-Ek/K99A
I-Ek molecules µm-2	mean	stdev	n
1390	0.0476256	0.020812	48
695	0.0291973	0.0158631	45
300	0.00225665	0.0249623	35
110	0.000377157	0.0134673	36
0	0.000291005	0.0109082	32
	I-Ek/ER60
I-Ek molecules µm-2	mean	stdev	n
600	0.0143506	0.0109929	34
200	0.00779119	0.0114623	34
100	0.0035695	0.01108	36
50	0.0039809	0.0155243	36
0	0.00146894	0.0116027	40
	I-Ek/b2M
I-Ek molecules µm-2	mean	stdev	n
1074	0.0148225	0.0164318	43
720	0.00694661	0.0132858	30
271	0.00866118	0.0151613	33
98	0.000946583	0.0121968	13
0	0.00184041	0.016093	27
	I-Ek/null
I-Ek molecules µm-2	mean	stdev	n
1077	0.0158873	0.0118653	46
400	0.00515218	0.0147015	36
59	-0.00599676	0.0118519	25
10	-0.0026136	0.0189002	31
0	0.000664895	0.0132979	26
