# Supplementary material for: Monomeric agonist peptide/MHCII complexes activate T‐cells in an autonomous fashion
Source: EMBO Rep. 2023 Sep 28;24(11):e57842. doi: 10.15252/embr.202357842 (PMC10626418; doi:10.15252/embr.202357842)
Supplement: Supplementary file 7 — Source Data for Figure 6 [file EMBR-24-e57842-s004.zip › Figure 6/E/Fig 6E.xlsx]

## Sheet: Fig. 6E
	Sample 1	Sample 2	Sample 3
I-Ek/MCC-NVOC µm-2	0	96	88
I-Ek/K99A µm-2	0	0	417
	TCR occupancy
	-0.0211397	0.0538284	0.0384199
	0.00674557	0.0691788	0.0476111
	-0.00317383	0.0493453	0.0403534
	0.0113778	0.0507629	0.0754546
	0.00794212	0.0649329	0.0507769
	0.000918959	0.0408539	0.0535675
	-0.0187867	0.073944	0.0517124
	-0.00923011	0.0488744	0.0525503
	0.00143548	0.0546574	0.0809507
	0.0181624	0.0847025	0.0405202
	-0.001078	0.0761377
	0.0136078	0.0450031
	1.86036e-06
