# Supplementary material for: Monomeric agonist peptide/MHCII complexes activate T‐cells in an autonomous fashion
Source: EMBO Rep. 2023 Sep 28;24(11):e57842. doi: 10.15252/embr.202357842 (PMC10626418; doi:10.15252/embr.202357842)
Supplement: Supplementary file 8 — Source Data for Figure 7 [file EMBR-24-e57842-s002.zip]

Archive with 15 entries (10 files):
- Figure 7/
- Figure 7/.DS_Store
- __MACOSX/Figure 7/._.DS_Store
- Figure 7/F/
- Figure 7/C/
- Figure 7/E/
- Figure 7/B/
- Figure 7/F/Fig 7F.xlsx
- __MACOSX/Figure 7/F/._Fig 7F.xlsx
- Figure 7/C/Fig 7C.xlsx
- __MACOSX/Figure 7/C/._Fig 7C.xlsx
- Figure 7/E/Fig 7E.xlsx
- __MACOSX/Figure 7/E/._Fig 7E.xlsx
- Figure 7/B/Fig 7B.xlsx
- __MACOSX/Figure 7/B/._Fig 7B.xlsx
