# Supplementary material for: Monomeric agonist peptide/MHCII complexes activate T‐cells in an autonomous fashion
Source: EMBO Rep. 2023 Sep 28;24(11):e57842. doi: 10.15252/embr.202357842 (PMC10626418; doi:10.15252/embr.202357842)
Supplement: Supplementary file 8 — Source Data for Figure 7 [file EMBR-24-e57842-s002.zip › Figure 7/F/Fig 7F.xlsx]

## Sheet: Fig. 7F
										[Agonist] vs. response (three parameters)
Density of I-Ek/ MCC per µm2	I-Ek/MCC	I-Ek/MCC and 240 +/- 31 I-Ek/null	I-Ek/MCC and 575 +/- 72 I-Ek/K99A	I-Ek/MCC and 410 +/- 36 I-Ek/ER60
192.09	97.65									Best-fit values	I-Ek/MCC	I-Ek/MCC and 240 +/- 31 I-Ek/null	I-Ek/MCC and 575 +/- 72 I-Ek/K99A	I-Ek/MCC and 410 +/- 36 I-Ek/ER60
17.7684	92.09									Bottom	1.059	-0.01066	-0.3998	0.96
1.63692	75.18									Top	91.65	95.07	92.41	93.76
0.0216182	4.65									EC50	0.1709	0.1368	0.1648	0.1273
0.0033201	1.18									logEC50	-0.7672	-0.8639	-0.7829	-0.8952
0	3.45									Span	90.59	95.08	92.81	92.8
0.0057939	3.5									95% CI (profile likelihood)
0.0477704	28.88									Bottom	-7.797 to 9.470	-9.792 to 8.904	-6.623 to 5.493	-5.251 to 6.832
3.06123	86.78									Top	85.01 to 99.80	88.47 to 102.0	87.94 to 97.17	89.33 to 98.46
36.5964	90.14									EC50	0.07577 to 0.6058	0.06756 to 0.3250	0.09578 to 0.3173	0.07422 to 0.2442
										logEC50	-1.120 to -0.2177	-1.170 to -0.4881	-1.019 to -0.4985	-1.129 to -0.6123
										Goodness of Fit
149.756		91.01								Degrees of Freedom	7	6	6	6
10.0603		96.94								R squared	0.987	0.9887	0.9949	0.995
1.1642		91.8								Sum of Squares	218.8	179.3	77.74	75.77
0.0193998		5.88								Sy.x	5.59	5.467	3.6	3.554
0		4.76
0.00471324		1.47
0.0347113		21.25
2.60902		83.87
26.5182		95.97
227.842			96.48
15.8816			91.43
1.43705			83.2
0.0178827			2.99
0			1.19
0.0029946			2.03
0.0432698			22.57
2.33141			84.05
35.4184			89.43
140.427				95.74
12.5761				92.68
1.00801				83.19
0.0157459				4.84
0				1.94
0.00207842				3.47
0.0316097				24.19
2.01699				85.71
25.5062				93.64
