# Supplementary material for: Monomeric agonist peptide/MHCII complexes activate T‐cells in an autonomous fashion
Source: EMBO Rep. 2023 Sep 28;24(11):e57842. doi: 10.15252/embr.202357842 (PMC10626418; doi:10.15252/embr.202357842)
Supplement: Supplementary file 8 — Source Data for Figure 7 [file EMBR-24-e57842-s002.zip › Figure 7/C/Fig 7C.xlsx]

## Sheet: Fig. 7C
mSav I-Ek/MCC	M I-Ek/MCC	D10 I-Ek/MCC	D10 I-Ek/MCC I-Ek/K99A	D20 I-Ek/MCC I-Ek/K99A
0.333212	0.403207	0.483065	0.343476	0.457068
0.40408	0.395383	0.543967	0.441755	0.371589
0.190239	0.439418	0.614197	0.321537	0.350405
0.343629	0.405556	0.592443	0.332308	0.665851
0.421713	0.46721	0.565729	0.527594	0.453537
0.337673	0.393612	0.594656	0.381376	0.509689
0.446852	0.337562	0.510498	0.323433	0.349933
0.275276	0.398609	0.477123	0.311499	0.714198
0.304455	0.468703	0.497444	0.329163	0.60787
0.276255	0.392367	0.605084	0.401351	0.421777
0.435142	0.412509	0.451789	0.312619	0.528044
0.355926	0.389534	0.455194	0.303181	0.516362
0.375923	0.420838	0.477727	0.323777	0.445459
0.362366	0.323727	0.464157	0.327779	0.445293
0.313287	0.38773	0.515904	0.311226	0.414758
0.392865	0.407892	0.502124	0.325391	0.572859
0.387693	0.386415	0.456909	0.331042	0.369868
0.286563	0.343218	0.497242	0.392495	0.591158
0.419238	0.377878	0.491799	0.310537	0.489158
0.253681	0.370184	0.489323	0.329525	0.677277
0.291581	0.392202	0.475361	0.319782	0.399305
0.389466	0.324794	0.495026	0.32448	0.441083
0.471759	0.391865	0.489053	0.404159	0.366376
0.279395	0.696588	0.425617	0.410205	0.424813
0.404441	0.390678	0.520992	0.39883	0.436083
0.331295	0.406456	0.475226	0.544621	0.443006
0.399922	0.416304	0.458413	0.34133	0.622528
0.372924	0.394243	0.462641	0.354427	0.532648
0.263759	0.395911	0.518166	0.323749	0.495632
0.262107	0.370228	0.46502	0.39122	0.463012
0.406663	0.39034	0.49091	0.318518	0.361845
0.40446	0.420068	0.501462	0.307888	0.443758
0.31929	0.489415	0.477254	0.468167	0.597344
0.281473	0.380078	0.507967	0.329509	0.476697
0.336262	0.595303	0.501793	0.39889	0.47915
0.290069	0.380895	0.635689	0.382077	0.470706
0.399401	0.285635	0.527683	0.421386	0.422418
0.344764	0.424155	0.478484	0.485879	0.532615
0.33086	0.465174	0.501661	0.327058	0.509787
0.328788	0.373622	0.478146	0.406599	0.502233
0.350628	0.472919	0.648288	0.321455	0.501135
0.292591	0.388673	0.581227	0.359045	0.371246
0.348281	0.403548	0.524052	0.324368	0.677955
0.232811	0.388228	0.449084	0.347256	0.533031
0.270579	0.355647	0.45672	0.416893	0.306685
0.357295	0.555406	0.462167	0.395856	0.482216
0.322698	0.523913	0.487444	0.418998	0.583181
0.291233	0.411253	0.608142	0.305586	0.411207
0.361207	0.368337	0.4957	0.478818	0.516723
0.344592	0.402529	0.610807	0.323142	0.620282
0.394766	0.295036	0.467755	0.336925	0.473941
0.241047	0.422986	0.47307	0.327307	0.370142
0.303466	0.388745	0.479151	0.391608	0.412901
0.39497	0.452757	0.635744	0.324584	0.444719
0.328777	0.520549	0.480819	0.418352	0.464504
0.352032	0.389267	0.506589	0.51978	0.450091
0.220899	0.34447	0.517136	0.329325	0.269359
0.336526	0.41438	0.495869	0.320533	0.483401
0.321814	0.411057	0.481344	0.317654	0.457613
0.337366	0.531036	0.448835	0.308481	0.410868
0.291218	0.387666	0.471833	0.396783	0.48555
0.300008	0.428743	0.471223	0.351217	0.373928
0.323692	0.402727	0.603224	0.303331	0.486428
0.33879	0.371138	0.471312	0.403712	0.597468
0.31973	0.293866	0.618387	0.335121	0.530119
0.343117	0.427971	0.506168	0.384252	1.01583
0.305475	0.406638	0.489045	0.387035	0.572303
0.323588	0.395706	0.52477	0.320071	0.46826
0.299758	0.582389	0.464706	0.528801	0.488618
0.384007	0.401038	0.635658	0.328288	0.639276
0.3683	1.01631	0.51856	0.319341	0.459279
0.434373	0.555876	0.476905	0.319867	0.484202
0.263526	0.396768	0.484038	0.393411	0.247225
0.421856	0.39486	0.419592	0.481266	0.451509
0.400354	0.398108	0.52582	0.393996	0.490112
0.311632	0.487814	0.4569	0.423039	0.451327
0.252844	0.379633	0.51778	0.370804	0.457673
0.289027	0.388363	0.537516	0.343276	0.41211
0.329959	0.379022	0.473322	0.34233	0.379725
0.372411	0.397805	0.482306	0.331658	0.460763
0.392965	0.405472	0.417102	0.464965	0.553213
0.30748	0.309413	0.562323	0.325381	0.407477
0.260969	0.406982	0.608651	0.391681	0.462748
0.380413	0.402943	0.517415	0.456994	0.531865
0.395386	0.280985	0.476909	0.315003	0.401598
0.415526	0.389956	0.461571	0.471336	0.419519
0.329845	0.396054	0.509967	0.322515	0.361302
0.321197	0.406348	0.462612	0.59681	0.433792
0.230789	0.283864	0.512494	0.321863	0.41212
0.458494	0.417448	0.524561	0.325647	0.446334
0.359857	0.451321	0.490562	0.402902	0.430251
0.326757	0.482973	0.450995	0.413221	0.51887
0.295245	0.403949	0.484665	0.331212	0.257453
0.318058	0.4138	0.48105	0.346593	0.455999
0.303929	0.492963	0.473494	0.316748	0.548989
0.294394	0.386533	0.485719	0.404036	0.544708
0.371827	0.430427	0.480295	0.308101	0.50997
0.25444	0.382929	0.558704	0.312322	0.5586
0.411735	0.41624	0.480996	0.32082	0.45754
0.437426	0.399121	0.470881	0.323243	0.57482
0.319781	0.414194	0.474382	0.334426	0.894986
0.305405	0.462494	0.478213	0.392956	0.359638
0.394664	0.410611	0.490821	0.40754	0.50046
0.296276	0.399995	0.624927	0.399334	0.356314
0.376921	0.430794	0.618529	0.411583	0.533498
0.352525	0.424732	0.460866	0.32437	0.373738
0.250777	0.41224	0.500095	0.348949	0.521957
0.452022	0.407158	0.480699	0.370321	0.591417
0.363017	0.529933	1.38451	0.329136	0.459341
0.381335	0.421299	0.634707	0.618776	0.476102
0.317654	0.399676	0.517261	0.32574	0.451464
0.458214	0.430047	1.15258	0.35849	0.504278
0.466053	0.366247	0.521757	0.36174	0.449442
0.357693	0.356077	0.646924	0.312174	0.544721
0.256246	0.406973	0.48029	0.311419	0.528025
0.341029	0.551617	0.471083	0.584951	0.430146
0.311473	0.675133	0.474118	0.361744	0.453821
0.45501	0.465426	0.618573	0.492759	0.416871
0.384784	0.341377	0.519277	0.304103	0.500172
0.265254	0.467735	0.486836	0.356033	0.558906
0.401588	0.480676	0.647466	0.335107	0.512438
0.326367	0.412617	0.580822	0.327134	0.569251
0.274476	0.373532	0.493696	0.34443	0.393242
0.302518	0.452121	0.526985	0.323202	0.55291
0.350734	0.410405	0.469334	0.450434	0.501805
0.428065	0.404724	0.462107	0.349946	0.467685
0.306432	0.385316	0.496014	0.536745	0.442167
0.363524	0.394132	0.478189	0.341824	0.498051
0.327636	0.420564	0.478899	0.32667	0.429529
0.319426	0.323086	0.449962	0.374569	0.485899
0.29502	0.375575	0.47052	0.3147	0.715316
0.336799	0.395368	0.531151	0.319409	0.404594
0.328172	0.406966	0.488116	0.327123	0.544985
0.344189	0.394212	0.506811	0.393882	0.489753
0.296958	0.392308	0.446221	0.324066	0.492685
0.303458	0.417553	0.480318	0.408649	0.406032
0.425239	0.821553	0.629274	0.377903	0.559241
0.378558	0.35142	0.457298	0.330507	0.39326
0.337697	0.387594	0.503912	0.315799	0.450801
0.321323	0.380499	0.490083	0.427875	0.525079
0.405508	0.406496	0.456668	0.384474	0.40394
0.380432	0.379837	0.485351	0.357862	0.422266
0.342144	0.399602	0.458169	0.332279	0.382461
0.422226	0.361398	0.481304	0.41613	0.530202
0.294041	0.380521	0.477594	0.323292	0.472196
0.224214	0.393759	0.492964	0.307433	0.334188
0.317495	0.39048	0.508672	0.475342	0.517722
0.40123	0.433004	0.537413	0.509496	0.472776
0.313557	0.375199	0.462112	0.319442	0.459627
0.392857	0.425674	0.46166	0.317253	0.479314
0.365551	0.40556	0.495359	0.456115	0.49787
0.268261	0.377499	0.471013	0.337601	0.700835
0.369175	0.466156	0.533806	0.321518	0.458162
0.281592	0.363303	0.452572	0.317466	0.343926
0.319479	0.417502	0.503329	0.335189	0.542886
0.292531	0.41748	0.500405	0.638048	0.459617
0.280645	0.360488	0.488025	0.32259	0.259173
0.288494	0.395478	0.543141	0.416344	0.449905
0.298657	0.413649	0.634051	0.312951	0.637496
0.378586	0.361907	0.518147	0.391929	0.407064
0.259797	0.374255	0.492756	0.422191	0.535616
0.326454	0.399781	0.470391	0.36744	0.47023
0.414409	0.394006	0.530733	0.308678	0.560074
0.33862	0.561328	0.478491	0.466141	0.256199
0.390659	0.36425	0.473532	0.315972	0.460442
0.4537	0.391373	0.479069	0.405265	0.396601
0.419477	0.577542	0.481241	0.619059	0.534055
0.373143	0.372699	0.46389	0.315464	0.533974
0.352138	0.390696	0.466341	0.37529	0.415863
0.286991	0.405928	0.481909	0.312097	0.54661
0.338816	0.410696	0.479927	0.41215	0.402836
0.432352	0.395825	0.637785	0.360075	0.67751
0.39623	0.262732	0.481074	0.327813	0.43063
0.346362	0.408011	0.489233	0.32308	0.450733
0.358071	0.56939	0.516329	0.325884	0.351509
0.305188	0.491607	0.408113	0.327037	0.548622
0.23717	0.4489	0.487683	0.353667	0.639645
0.389022	0.470275	0.474939	0.393679	0.520544
0.319913	0.414154	0.46775	0.305542	0.457467
0.400025	0.389012	0.514283	0.309163	0.384416
0.346188	0.403993	0.472121	0.373114	0.481001
0.330873	0.453626	0.474672	0.524039	0.432666
0.318585	0.378323	0.491444	0.410277	0.432205
0.27101	0.376306	0.500747	0.322658	0.505057
0.329308	0.422315	0.623955	0.365378	0.767025
0.37002	0.421388	0.471783	0.325781	0.470899
0.299544	0.397544	0.62282	0.333358	0.567567
0.453966	0.391331	0.451446	0.315033	0.362246
0.342023	0.564946	0.49919	0.318945	0.282474
0.316844	0.570324	0.53667	0.3105	0.528148
0.343904	0.360613	0.603418	0.426143	0.266418
0.383138	0.461952	0.465189	0.345249	0.457344
0.385423	0.413081	0.472219	0.395079	0.362719
0.34207	0.404012	0.483159	0.381677	0.371039
0.369869	0.36676	0.522611	0.351079	0.533626
0.319035	0.390732	0.66485	0.340443	0.348393
0.276166	0.378027	0.517496	0.327111	0.429021
0.304701	0.561551	0.540142	0.321827	0.475412
0.259029	0.458378	0.61471	0.317777	0.433549
0.321434	0.542299	0.480102	0.439064	0.489092
0.247186	0.384381	0.475354	0.31393	0.288608
0.259844	0.35141	0.519601	0.35025	0.439714
0.267271	0.355372	0.612276	0.36937	0.475801
0.289153	0.385457	0.480281	0.410215	0.447863
0.381084	0.367607	0.477998	0.337433	0.357206
0.321709	0.390585	0.548652	0.365328	0.454744
0.33989	0.454618	0.526579	0.349202	0.429807
0.361573	0.60555	0.450618	0.311611	0.295217
0.231079	0.378227	0.527672	0.319515	0.598118
0.32782	0.417085	0.477087	0.322338	0.568532
0.31484	0.410002	0.49065	0.326411	0.549911
0.258506	0.39515	0.493142	0.309746	0.544388
0.263009	0.405702	0.511094	0.361865	0.515576
0.321181	0.421269	0.455365	0.563868	0.396095
0.340132	0.391389	0.590853	0.34476	0.510574
0.367606	0.371226	0.499006	0.401047	0.541081
0.30993	0.417489	0.446305	0.325584	0.511172
0.326396	0.382309	0.463495	0.380146	0.311431
0.46863	0.408515	0.486671	0.31035	0.429003
0.371349	0.400788	0.584833	0.423526	0.491454
0.294638	0.412642	0.57275	0.457297	0.492824
0.360828	0.39965	0.461172	0.463587	0.404993
0.348844	0.395427	0.475992	0.363763	0.280986
0.396215	0.395012	0.550283	0.347865	0.251081
0.355363	0.426263	0.540526	0.326512	0.72611
0.232555	0.41397	0.477976	0.317273	0.57311
0.318669	0.391779	0.490583	0.34407	0.27374
0.326175	0.371142	0.470626	0.366095	0.549759
0.328542	0.401315	0.621859	0.331159	0.462226
0.309411	0.398316	0.488098	0.363983	0.344341
0.196126	0.397746	0.508045	0.360574	0.483511
0.221091	0.398412	0.476058	0.348723	0.383378
0.387946	0.402818	0.470494	0.404397	0.475651
0.329121	0.40408	0.480249	0.320852	0.392119
0.30595	0.408502	0.45829	0.328995	0.266657
0.340896	0.386458	0.463844	0.354345	0.509794
0.325054	0.400102	0.46096	0.523613	0.32653
0.404399	0.536234	0.491197	0.405536	0.30851
0.312292	0.452597	0.48079	0.335895	0.446576
0.390394	0.410785	0.488926	0.431213	0.544416
0.374484	0.668179	0.627626	0.325978	0.383824
0.356461	0.364314	0.490009	0.435569	0.433008
0.268443	0.379778	0.479219	0.384258	0.452591
0.393857	0.401348	0.493104	0.309938	0.385673
0.319887	0.40601	0.464636	0.351605	0.371566
0.351237	0.421116	0.532725	0.657989	0.300196
0.329417	0.450543	0.480696	0.318778	0.369568
0.2628	0.369527	0.53628	0.309292	0.448089
0.34985	0.545668	0.466327	0.333226	0.388302
0.358093	0.390649	0.522375	0.444052	0.44449
0.33865	0.561123	0.499679	0.368523	0.365036
0.31737	0.4262	0.476859	0.329612	0.566652
0.284821	0.372382	0.508242	0.314004	0.53343
0.357996	0.385448	0.609639	0.308805	0.559099
0.347872	0.390238	0.49072	0.379613	0.559967
0.445436	0.380311	0.483013	0.326009	0.486145
0.402804	0.391041	0.48086	0.313763	0.489297
0.340573	0.427547	0.500287	0.353926	0.51752
0.367102	0.403898	0.445888	0.339327	0.477907
0.402192	0.37877	0.630299	0.319666	0.509088
0.264181	0.396288	0.822074	0.312746	0.5213
0.378679	0.73907	0.510322	0.398705	0.589798
0.40774	0.460351	0.486969	0.39912	0.439761
0.312228	0.388017	0.50089	0.302627	0.396205
0.378715	0.331995	0.491712	0.611613	0.388759
0.289718	0.378435	0.484026	0.575496	0.499151
0.318176	0.551321	0.494327	0.431111	0.464088
0.278139	0.404649	0.464675	0.32037	0.489791
0.378534	0.418588	0.513842	0.324337	0.353106
0.329062	0.533711	0.49368	0.361499	0.479753
0.388441	0.28271	0.480346	0.365596	0.268309
0.282151	0.425503	0.457793	0.35255	0.528503
0.368754	0.461128	0.619614	0.348372	0.501007
0.277793	0.454221	0.483379	0.357529	0.430606
0.277629	0.388945	0.457131	0.376597	0.537728
0.288915	0.365855	0.550347	0.312957	0.746276
0.361878	0.36531	0.465724	0.453756	0.47354
0.312757	0.398618	0.478387	0.386602	0.448709
0.348554	0.42187	0.488438	0.315582	0.433027
0.407364	0.387659	0.497373	0.375122	0.431974
0.374841	0.371491	0.485822	0.396187	0.44816
0.3972	0.370412	0.472064	0.3089	0.48454
0.318762	0.465442	0.475969	0.301024	0.39356
0.349877	0.431866	0.475006	0.403278	0.255442
0.335291	0.4445	0.460142	0.337967	0.28031
0.205255	0.382435	0.480238	0.347444	0.474724
0.382835	0.582204	0.461156	0.36556	0.491492
0.270877	0.38389	0.485056	0.331008	0.550062
0.295922	0.496956	0.477995	0.325296	0.603223
0.358379	0.536551	0.420414	0.329383	0.592035
0.366395	0.378574	0.460699	0.320164	0.481502
0.296792	0.407559	0.561221	0.380651	0.566677
0.394492	0.407859	0.474154	0.317883	0.364306
0.31583	0.401496	0.483694	0.366971	0.361696
0.367235	0.352529	0.548113	0.425052	0.482789
0.346788	0.374702	0.479499	0.314057	0.359939
0.304592	0.399188	0.480962	0.392447	0.457454
0.252739	0.492701	0.553421	0.32279	0.877572
0.370618	0.385755	0.504278	0.3304	0.52436
0.35225	0.590127	0.467243	0.312917	0.690011
0.375727	0.467456	0.496108	0.323071	0.388638
0.327821	0.5693	0.48068	0.374615	0.344269
0.384695	0.404405	0.624424	0.50575	0.446174
0.290408	0.376612	0.501016	0.318526	0.501304
0.428646	0.437537	0.536304	0.424784	0.587201
0.352389	0.376808	0.492556	0.313598	0.374357
0.398431	0.429952	0.464604	0.339624	0.385416
0.372515	0.413372	0.448386	0.358823	0.439396
0.39049	0.39989	0.501757	0.326695	0.469392
0.284498	0.455861	0.472017	0.318455	0.393774
0.304548	0.387413	0.462231	0.405843	0.465787
0.411696	0.377738	0.471196	0.391527	0.416214
0.288087	0.381065	0.509035	0.364001	0.677689
0.344349	0.372751	0.469083	0.338347	0.52316
0.405881	0.43097	0.446073	0.333071	0.520873
0.346783	0.421016	0.579818	0.328184	0.444194
0.329272	0.412949	1.22603	0.360277	0.261968
0.342139	0.355978	0.536507	0.396845	0.396836
0.292799	0.285165	0.486457	0.318168	0.510502
0.402112	0.366774	0.490492	0.417075	0.29563
0.275322	0.457069	0.458408	0.395663	0.450757
0.331149	0.481012	0.4522	0.43146	0.435614
0.343372	0.406878	0.563155	0.32322	0.577039
0.23691	0.378104	0.52068	0.327112	0.485903
0.294309	0.371964	0.479322	0.327178	0.435662
0.22943	0.555894	0.4482	0.400268	0.54046
0.2969	0.550962	0.480822	0.3332	0.394309
0.397973	0.377259	0.596425	0.31793	0.503341
0.293138	0.363295	0.50362	0.39033	0.37462
0.380438	0.433816	0.472576	0.401033	0.400394
0.210571	0.399484	0.480246	0.392804	0.454748
0.419957	0.409479	0.532735	0.367747	0.393211
0.330436	0.417103	0.430208	0.427815	0.444341
0.357149	0.402194	0.479092	0.334523	0.297023
0.301288	0.396402	0.478204	0.324936	0.621782
0.345851	0.395048	0.507539	0.345161	0.626149
0.424181	0.385955	0.51515	0.329991	0.437983
0.3384	0.40421	0.487935	0.308694	0.370984
0.347334	0.389807	0.486237	0.315738	0.582882
0.337298	0.413063	0.4912	0.317046	0.491909
0.308944	0.409446	0.4812	0.31389	0.454274
0.325185	0.497084	0.490003	0.409119	0.270589
0.345785	0.371407	0.565446	0.396486	0.603415
0.398538	0.597227	0.511122	0.322338	0.356136
0.381049	0.413633	0.468829	0.414518	0.508455
0.280877	0.299835	0.454193	0.315651	0.40812
0.360311	0.377418	0.475881	0.308461	0.425791
0.320747	0.397805	0.471274	0.389722	0.524489
0.310382	0.682589	0.607208	0.403166	0.593817
0.274412	0.36782	0.484254	0.382993	0.461097
0.381508	0.422315	0.493134	0.420796	0.547565
0.305828	0.427322	0.477859	0.312605	0.509029
0.346818	0.411706	0.467067	0.307936	0.545268
0.363266	0.411482	0.466396	0.304078	0.524294
0.341169	0.413968	0.504176	0.333156	0.397029
0.24226	0.364658	0.519137	0.319031	0.736984
0.224982	0.574918	0.484101	0.41492	0.471264
0.205203	0.42388	0.501487	0.315093	0.488339
0.288272	0.422449	0.461809	0.340607	0.531979
0.314248	0.399409	0.460337	0.321821	0.534162
0.35045	0.381921	0.469555	0.33034	0.672505
0.382585	0.368881	0.480008	0.408746	0.50045
0.389153	0.400873	1.19071	0.391098	0.473532
0.316145	0.361757	0.450145	0.31042	0.257251
0.310674	0.403095	0.467588	0.321119	0.487263
0.285805	0.384276	0.473918	0.383602	0.436348
0.340865	0.418222	0.474992	0.315065	0.483687
0.316774	0.405406	0.464635	0.347542	0.436171
0.388506	0.398314	0.522222	0.330947	0.417934
0.257906	0.372881	0.468699	0.398118	0.483828
0.455154	0.566266	0.528423	0.319958	0.629615
0.301059	0.397552	0.481808	0.490828	0.536294
0.277558	0.42265	0.574814	0.31527	0.47125
0.274458	0.565266	0.473701	0.349598	0.41714
0.375848	0.397612	0.632755	0.399545	0.446914
0.412118	0.394976	0.523564	0.466121	0.53168
0.311515	0.403045	0.506854	0.328691	0.370654
0.31757	0.399562	0.467152	0.311965	0.490076
0.335683	0.410864	0.458966	0.315753	0.340859
0.372772	0.391998	0.548218	0.351912	0.482785
0.242706	0.41281	0.464876	0.337102	0.462293
0.31042	0.386879	0.500415	0.336816	0.599085
0.329743	0.369737	0.47922	0.404358	0.690707
0.322943	0.379656	0.477134	0.344263	0.535087
0.211082	0.402476	0.465883	0.454868	0.354296
0.268424	0.448991	0.495591	0.382314	0.345355
0.403931	0.446259	0.470403	0.38558	0.518733
0.31059	0.398576	0.469108	0.327319	0.447618
0.340393	0.485722	0.492576	0.365593	0.412754
0.38417	0.597169	0.461901	0.643127	0.470986
0.356083	0.397138	0.599444	0.36339	0.394868
0.283496	0.404607	0.479404	0.323055	0.305929
0.300859	0.405136	0.488607	0.377066	0.573924
0.417801	0.423616	0.480818	0.324019	0.29408
0.398053	0.403204	0.455892	0.496146	0.467678
0.291127	0.377667	0.484386	0.334656	0.563982
0.357519	0.421789	0.454365	0.327178	0.372786
0.302577	0.391128	0.48415	0.357887	0.505775
0.342538	0.429399	0.486216	0.38419	0.516675
0.238658	0.393047	0.472381	0.311823	0.53565
0.188861	0.421308	0.522133	0.322726	0.449602
0.347316	0.379981	0.486761	0.316184	0.408958
0.288498	0.403917	0.497753	0.313752	0.526792
0.397616	0.416687	0.523431	0.347351	0.452545
0.335127	0.370862	0.477994	0.345897	0.460109
0.403036	0.453586	0.539964	0.331366	0.454757
0.334841	0.372269	0.456554	0.349329	0.491628
0.427997	0.571634	0.473707	0.314027	0.493062
0.271217	0.391285	0.467807	0.31505	0.372969
0.251031	0.420799	0.488809	0.329685	0.561797
0.30817	0.378733	0.518974	0.393985	0.353142
0.408139	0.398621	0.488427	0.329367	0.434286
0.393669	0.441041	0.463609	0.32809	0.478902
0.206684	0.416803	0.481313	0.31893	0.266952
0.404354	0.419599	0.478693	0.434698	0.384331
0.329216	0.358755	0.541387	0.424154	0.437072
0.378579	0.426722	0.470337	0.335121	0.451568
0.278324	0.379524	0.479166	0.348562	0.603781
0.395507	0.407042	0.507104	0.309221	0.65177
0.397271	0.411333	0.462567	0.371543	0.576589
0.284556	0.388081	0.605143	0.521185	0.436723
0.338379	0.404637	0.45846	0.323781	0.443485
0.346582	0.402221	0.474865	0.393526	0.451808
0.432749	0.453331	0.462317	0.534224	0.585615
0.271555	0.406095	0.483009	0.401358	0.584053
0.294536	0.57534	0.515398	0.322379	0.393405
0.408483	0.419254	0.510687	0.401006	0.400377
0.371553	0.394752	0.502391	0.419044	0.578321
0.254053	0.392271	0.528022	0.328804	0.266951
0.365135	0.435756	0.466045	0.374217	0.692003
0.276657	0.407858	0.483214	0.464113	0.51931
0.370876	0.440898	0.489581	0.33608	0.269655
0.313925	0.407179	0.473132	0.313923	0.497773
0.273301	0.425692	0.609091	0.319976	0.458129
0.373436	0.401518	0.497493	0.272532	0.539596
0.369533	0.445652	0.509654	0.42857	0.393312
0.301452	0.417239	0.500701	0.492292	0.449239
0.29632	0.581678	0.50666	0.427424	0.661879
0.203098	0.387678	0.484961	0.381264	0.518259
0.421856	0.405478	0.551732	0.433846	0.436859
0.314165	0.562306	0.472448	0.397759	0.575517
0.325443	0.38167	0.495398	0.319228	0.428541
0.252784	0.403666	0.451294	0.30614	0.446295
0.255202	0.421111	0.495939	0.380095	0.275189
0.331547	0.424753	0.476444	0.498346	0.550232
0.34787	0.400994	0.490712	0.388788	0.513058
0.349203	0.472693	0.521509	0.375831	0.42143
0.438281	0.40632	0.492476	0.38315	0.557724
0.356353	0.382148	0.61746	0.365118	0.576793
0.322526	0.442565	0.479227	0.3041	0.420129
0.395137	0.598214	0.513768	0.353527	0.396607
0.390779	0.377944	0.487851	0.540063	0.50699
0.389679	0.392224	0.468224	0.440652	0.522411
0.224554	0.422483	0.453275	0.40047	0.413125
0.252869	0.441542	0.510592	0.322161	0.346174
0.357975	0.389734	0.48377	0.416276	0.267327
0.333497	0.51241	0.557167	0.356524	0.387936
0.316554	0.394067	0.61939	0.299539	0.492973
0.394698	0.416641	0.464727	0.324059	0.422747
0.252212	0.658544	0.515129	0.425055	0.401027
0.389283	0.385795	0.452943	0.318356	0.408363
0.370537	0.402741	0.448927	0.325952	0.431501
0.35338	0.487743	0.500187	0.326234	0.525646
0.340051	0.406316	0.470724	0.419263	0.267967
0.397	0.364924	0.482977	0.336949	0.51201
0.329135	0.400383	0.475342	0.342442	0.509974
0.201403	0.920008	0.510099	0.324552	0.557584
0.266596	0.57088	0.499239	0.308402	0.357627
0.338042	0.408702	0.470417	0.325275	0.600404
0.330967	0.402825	0.48159	0.32989	0.795055
0.35396	0.405076	0.469198	0.353652	0.501177
0.401628	0.374391	0.591346	0.444076	0.647073
0.29159	0.402415	0.506139	0.434487	0.418773
0.439205	0.362978	0.475878	0.31354	0.404585
0.292855	0.387914	0.542557	0.451361	0.400817
0.36394	0.389708	0.541898	0.428298	0.443338
0.375717	0.351108	0.469027	0.318471	0.351168
0.379907	0.388737	0.485917	0.317442	0.4265
0.328589	0.409473	0.478919	0.422022	0.259031
0.403027	0.426789	0.454116	0.474147	0.428132
0.406327	0.403814	0.479854	0.347273	0.546583
0.392843	0.407427	0.476599	0.424419	0.465457
0.227114	0.291938	0.522803	0.324964	0.689628
0.342383	0.37513	0.480688	0.457407	0.432523
0.337416	0.379645	0.509652	0.389135	0.511246
0.366248	0.394478	0.479987	0.387123	0.345344
0.310902	0.392055	0.548465	0.326641	0.314674
0.382145	0.418037	0.491206	0.377347	0.355586
0.328607	0.386988	0.481234	0.410082	0.375062
0.214473	1.08155	0.490065	0.402558	0.429829
0.3627	0.437466	0.470474	0.313899	0.510724
0.297016	0.915457	0.594271	0.32254	0.587749
0.338366	0.423415	0.92835	0.388401	0.481633
0.365912	0.430569	0.50953	0.390344	0.57435
0.316575	0.552687	0.457575	0.328039	0.418414
0.196009	0.378863	0.498686	0.387433	0.500123
0.265549	0.552844	0.458993	0.476266	0.44245
0.263923	0.381643	0.466486	0.465728	0.486533
0.358752	0.571852	0.564771	0.439947	0.398976
0.328533	0.384073	0.638344	0.470519	0.419783
0.414598	0.276603	0.46161	0.454581	0.444215
0.29212	0.489109	0.478636	0.324491	0.470593
0.430525	0.468509	0.471924	0.318895	0.497053
0.302019	0.303201	0.455876	0.310975	0.36099
0.306222	0.289004	0.516946	0.372587	0.459995
0.328211	0.457536	0.483234	0.436085	0.561907
0.327201	0.395286	0.608398	0.388071	0.266644
0.406676	0.404191	0.461226	0.316467	0.281853
0.248801	0.394718	0.493936	0.351588	0.447211
0.370703	0.364085	0.471225	0.416303	0.449135
0.347754	0.354895	0.469673	0.429353	0.555161
0.346007	0.386016	0.622745	0.517803	0.40641
0.389285	0.675636	0.48449	0.427665	0.396914
0.441005	0.641912	0.463443	0.421733	0.565798
0.362605	0.3943	0.538612	0.304186	0.49262
0.34372	0.411452	0.453344	0.298666	0.507593
0.380936	0.383412	0.608217	0.349172	0.391718
0.25586	0.453593	1.28662	0.375453	0.446172
0.23219	0.32909	0.479775	0.410028	0.487539
0.221	0.462526	0.478731	0.358053	0.476292
0.285654	0.402992	0.466465	0.398488	0.380056
0.375102	0.377281	0.487001	0.31398	0.393727
0.220675	0.389698	0.484844	0.321916	0.421993
0.35091	0.396408	0.457627	0.339528	0.47593
0.30687	0.405098	0.502067	0.459754	0.492728
0.189432	0.415192	0.451333	0.316614	0.560422
0.266628	0.52772	0.483954	0.372828	0.492327
0.461105	0.38167	0.463793	0.323214	0.431692
0.354128	0.404944	0.524351	0.37665	0.388551
0.389138	0.390666	0.490594	0.465984	0.531268
0.25871	0.38542	0.493088	0.381965	0.301274
0.380587	0.387166	0.48098	0.39339	0.432119
0.338086	0.207038	0.491045	0.318813	0.418752
0.23813	0.407085	0.50236	0.335232	0.518596
0.40556	0.392434	0.453813	0.356833	0.548652
0.311156	0.590861	0.455437	0.407175	0.506343
0.378741	0.387495	0.485341	0.328805	0.54735
0.341405	0.387294	0.47544	0.305524	0.468288
0.298645	0.44738	1.44465	0.336617	0.517322
0.331186	0.894947	0.50885	0.423495	0.519307
0.353682	0.394324	0.506552	0.338921	0.510917
0.377283	0.399865	0.511102	0.383422	0.421261
0.331963	0.41524	0.48454	0.415492	0.570034
0.371614	0.385799	0.518395	0.355156	0.590966
0.300817	0.439158	0.538585	0.331978	0.518049
0.29658	0.657873	0.475782	0.337633	0.374969
0.19761	0.455279	0.506252	0.442682	0.52277
0.287113	0.55139	0.479436	0.527116	0.491086
0.409286	0.400155	0.463827	0.329325	0.412714
0.374053	0.376146	0.468593	0.396279	0.288145
0.375324	0.391229	0.446157	0.325572	0.409848
0.263184	0.38398	0.458787	0.321894	0.597413
0.337929	0.478526	0.452975	0.435024	0.49765
0.366578	0.568811	0.617681	0.384168	0.395982
0.340485	0.405558	0.484447	0.39279	0.46537
0.318045	0.406381	0.453612	0.314867	0.42602
0.328795	0.427081	0.480234	0.323846	0.533567
0.310659	0.403788	0.493641	0.378563	0.442921
0.275991	0.416053	0.591771	0.312386	0.450149
0.318338	0.377917	0.479767	0.341193	0.495025
0.404715	0.390619	0.519612	0.326772	0.375041
0.354071	0.427567	0.449081	0.342261	0.478278
0.302786	0.365947	0.501959	0.305133	0.488328
0.376374	0.486955	1.19013	0.435545	0.514095
0.345832	0.599378	0.495772	0.30883	0.486615
0.304939	0.276805	0.491977	0.437907	0.435892
0.253385	0.42001	0.456148	0.311667	0.415922
0.298914	0.411955	0.475434	0.330157	0.491085
0.404275	0.396606	0.453581	0.387477	0.485888
0.425628	0.431222	0.54992	0.302336	0.503932
0.34966	0.3855	0.483422	0.314357	0.686322
0.335514	0.390579	0.4765	0.305671	0.48686
0.331712	0.387171	0.488972	0.326615	0.442893
0.413554	0.491518	0.482662	0.362091	0.459588
0.262177	0.376972	0.685026	0.453857	0.48348
0.283799	0.507064	0.486291	0.316153	0.370077
0.345105	0.459894	0.492833	0.41319	0.45421
0.353249	0.385046	0.470881	0.403619	0.465738
0.337693	0.389726	0.47764	0.301154	0.413195
0.325363	0.530233	0.484187	0.314898	0.452028
0.319955	0.454143	0.486561	0.324705	0.506984
0.292509	0.396379	0.477291	0.315406	0.438249
0.375001	0.484965	0.535355	0.35436	0.475289
0.33828	0.338151	0.483356	0.500878	0.497477
0.335818	0.366223	0.622964	0.370953	0.570045
0.278174	0.400901	0.480774	0.333874	0.441579
0.301793	0.3653	0.531985	0.383976	0.407024
0.284973	0.393443	0.480858	0.448438	0.440859
0.284514	0.42008	0.520109	0.313468	0.421767
0.379766	0.403074	0.462808	0.371108	0.421433
0.345378	0.403077	0.466181	0.318567	0.55908
0.388979	0.577067	0.544668	0.372548	0.423776
0.27169	0.349817	0.484885	0.405919	0.509487
0.262347	0.473394	0.488925	0.418095	0.635581
0.318267	0.418079	0.475665	0.329023	0.570956
0.300876	0.407873	0.489185	0.317057	0.559427
0.255929	0.438135	0.474203	0.332471	0.54316
0.322801	0.352898	0.442821	0.343167	0.405226
0.324658	0.466696	0.470672	0.321285	0.248149
0.353344	0.481469	0.614741	0.515598	0.600251
0.294889	0.557107	0.615314	0.309048	0.593481
0.348428	0.390744	0.61267	0.376388	0.498322
0.253695	0.379195	0.475783	0.415797	0.544027
0.370018	0.431933	0.483014	0.347143	0.570672
0.356988	0.380237	0.482707	0.316391	0.453738
0.40411	0.40557	0.484363	0.483701	0.590291
0.34496	0.519773	0.467955	0.397561	0.467794
0.383807	0.39724	0.544567	0.346189	0.455159
0.296908	0.401472	0.468611	0.309332	0.560924
0.434366	0.399024	0.508285	0.330255	0.465556
0.34784	0.35736	0.479465	0.322076	0.443678
0.442094	0.405865	0.545301	0.701566	0.392042
0.276044	0.340935	0.45757	0.318736	0.569876
0.350966	0.457967	0.615548	0.433355	0.47186
0.394981	0.406338	0.483046	0.633821	0.523851
0.373427	0.432144	0.454622	0.400152	0.37962
0.345057	0.387795	0.51894	0.399	0.348514
0.365308	0.361935	0.490938	0.425383	0.463434
0.34393	0.35825	0.481588	0.527161	0.489251
0.378658	0.453089	0.512814	0.345327	0.369309
0.27029	0.561035	0.433129	0.382877	0.421456
0.413487	0.398062	0.517053	0.545595	0.370274
0.333141	0.407399	0.480743	0.341757	0.546808
0.31706	0.568667	0.481156	0.333399	0.280574
0.324845	0.412392	0.506581	0.325751	0.549388
0.248377	0.397559	0.470183	0.369277	0.560167
0.367463	0.572082	0.482105	0.377347	0.410832
0.327623	0.397007	0.549647	0.335717	0.582965
0.382582	0.4001	0.455109	0.415066	0.403231
0.273988	0.473115	0.517077	0.50471	0.489572
0.354958	0.374287	0.495606	0.371396	0.539004
0.367188	0.376405	0.501985	0.314228	0.5478
0.35201	0.389483	0.454658	0.326975	0.487222
0.369876	0.484431	0.608179	0.38675	0.482456
0.291825	0.535227	0.514375	0.370737	0.472689
0.369807	0.420338	0.489026	0.322206	0.449861
0.284144	0.56383	0.496754	0.426602	0.338536
0.44581	0.385547	0.465075	0.449869	0.394634
0.434708	0.532992	0.481409	0.385476	0.530633
0.348283	0.382178	0.62007	0.32262	0.418163
0.442999	0.417082	0.519003	0.370588	0.405176
0.331347	0.388625	0.627574	0.327485	0.384736
0.385548	0.353775	0.505852	0.323799	0.519695
0.313766	0.397718	0.477167	0.414167	0.371068
0.332884	0.452102	0.444623	0.42746	0.454117
0.25811	0.363606	0.498004	0.458722	0.379621
0.436748	0.441005	0.612088	0.319738	0.503366
0.456472	0.417308	0.493778	0.433418	0.442388
0.392701	0.399125	0.495182	0.332442	0.534342
0.269593	0.409143	0.529507	0.457878	0.426249
0.300911	0.393533	0.611449	0.323163	0.538023
0.409059	0.400045	0.45797	0.328109	0.554094
0.317089	0.432189	0.473022	0.411427	0.472986
0.289992	0.40061	0.502921	0.369975	0.435493
0.343628	0.392237	0.466297	0.393814	0.478419
0.358679	1.23404	0.479446	0.33095	0.373429
0.297529	0.394035	0.527679	0.371133	0.468527
0.308161	0.401653	0.485014	0.462809	0.544331
0.341701	0.440092	0.49835	0.448326	0.544528
0.349357	0.377761	0.497038	0.311824	0.473405
0.420139	0.557175	0.481867	0.328143	0.409497
0.353842	0.405388	0.600936	0.40188	0.468122
0.232878	0.456288	0.483925	0.317573	0.434163
0.300545	0.240916	0.617124	0.32258	0.532848
0.316589	0.372674	0.591021	0.313909	0.554566
0.484219	0.467196	0.442923	0.327296	0.447227
0.362409	0.3901	0.498518	0.326818	0.45555
0.319962	0.377091	0.463322	0.326177	0.497247
0.277955	0.584669	0.48448	0.328577	0.532648
0.29317	0.429754	0.471133	0.310589	0.505581
0.420414	0.39829	0.477246	0.366671	0.432023
0.361062	0.369433	0.463609	0.371556	0.514076
0.250621	0.430183	0.540943	0.321848	0.410731
0.374952	0.436816	0.483651	0.390701	0.507682
0.266606	0.489386	0.512362	0.314112	0.487039
0.261112	3.72237	0.472471	0.339853	0.568446
0.333778	0.388123	0.514192	0.476753	0.513997
0.202823	0.402831	0.475288	0.364576	0.439465
0.278816	0.446718	0.476594	0.481662	0.472807
0.374278	0.411373	0.465918	0.313523	0.260932
0.342846	0.403835	0.505318	0.43011	0.412966
0.303801	0.383945	0.52885	0.392277	0.412204
0.370957	0.49506	0.478529	0.328983	0.484159
0.305092	0.4346	0.485732	0.341504	0.55783
0.450187	0.574692	0.485926	0.412354	0.304069
0.371532	0.403867	0.567479	0.31472	0.343537
0.474187	0.390567	0.514912	0.391155	0.298412
0.453888	0.499811	0.512956	0.345308	0.396859
0.339728	0.419431	0.468641	0.331916	0.474911
0.29224	0.407264	0.4902	0.320319	0.497494
0.319574	0.398659	0.491655	0.319522	0.433262
0.339755	0.382778	0.531329	0.335922	0.51457
0.280735	0.416599	0.471031	0.539717	0.551363
0.358941	0.3997	0.541637	0.354279	0.345533
0.25966	0.406116	0.497796	0.412214	0.499741
0.298143	0.401788	0.474977	0.321132	0.46762
0.395104	0.399043	0.457779	0.341301	0.55425
0.313019	0.343282	0.489199	0.345023	0.463477
0.378804	0.404661	0.48268	0.445875	0.534807
0.292649	0.376644	0.483072	0.419655	0.514084
0.397164	0.391188	0.598974	0.35094	0.520976
0.405274	0.41096	0.479601	0.337788	0.250668
0.396478	0.410099	0.482377	0.330578	0.490867
0.359948	0.390895	0.555265	0.307373	0.46612
0.35877	0.398204	0.517293	0.311599	0.543829
0.326347	1.29789	0.477397	0.494571	0.456434
0.310879	0.547119	0.630151	0.343166	0.695839
0.316175	0.396896	0.469166	0.319134	0.40345
0.392871	0.409915	0.457881	0.413136	0.26027
0.338443	0.41718	0.477323	0.40625	0.580879
0.331567	0.400679	0.499285	0.315837	0.425243
0.221765	0.398351	0.516619	0.400267	0.428041
0.27041	0.326426	0.468611	0.317663	0.478931
0.283036	0.42881	0.468712	0.350989	0.600034
0.318165	0.398121	0.451566	0.327893	0.395624
0.378875	0.45206	0.470086	0.305985	0.589561
0.380352	0.368628	0.650508	0.311457	0.479557
0.292597	0.400045	0.490431	0.324812	0.509938
0.321424	0.380624	0.441168	0.322636	0.454285
0.399179	0.576431	0.469607	0.380885	0.266675
0.376503	0.375829	0.544972	0.466907	0.456206
0.256256	0.403513	0.488168	0.310593	0.468468
0.299793	0.409134	0.493512	0.318644	0.507192
0.337196	0.378818	0.513635	0.316522	0.397806
0.425286	0.548721	0.477117	0.308893	0.520962
0.393962	0.43122	0.480282	0.382339	0.480289
0.399361	0.410747	0.48272	0.354956	0.543405
0.392706	0.403312	0.388088	0.519013	0.461552
0.40998	0.444786	0.48851	0.418002	0.355798
0.324677	0.383467	0.50427	0.353048	0.434364
0.281272	0.407432	0.490666	0.435367	0.449398
0.288714	0.405274	0.483694	0.322547	0.549161
0.296068	0.370936	0.464492	0.323224	0.341792
0.291829	0.416956	0.479551	0.324525	0.450519
0.374083	0.4008	0.496302	0.316512	0.445223
0.351337	0.402226	0.472012	0.326319	0.474023
0.303564	0.390598	0.458975	0.331093	0.446289
0.252547	0.467135	0.610701	0.311611	0.424735
0.386012	0.424444	0.477567	0.316438	0.441519
0.212535	0.413141	0.480169	0.418354	0.552312
0.269887	0.403188	0.476801	0.357228	0.583325
0.288831	0.431826	0.497505	0.344588	0.57103
0.425784	0.409126	0.480799	0.422441	0.363686
0.336772	0.42238	0.585512	0.415861	0.416258
0.310316	0.453614	0.516881	0.313034	0.507088
0.379003	0.367287	0.451135	0.365669	0.544643
0.279428	0.351184	0.650612	0.311827	0.460962
0.291448	0.334393	0.511616	0.331134	0.475432
0.269019	1.94387	0.611358	0.390499	0.504835
0.288281	0.38023	0.457168	0.379791	0.541461
0.312866	0.38431	0.463328	0.352038	0.442811
0.293224	0.350981	0.526483	0.408579	0.437487
0.34951	0.368291	0.497558	0.505097	0.434887
0.24022	0.247419	0.46909	0.324695	0.391302
0.337096	0.387826	0.632666	0.308026	0.494065
0.263417	0.375466	0.559698	0.462682	0.471455
0.31277	0.493972	0.518543	0.425475	0.2633
0.34934	0.370059	0.531332	0.319587	0.455292
0.310311	0.492426	0.513871	0.330397	0.463596
0.327247	0.450108	0.610565	0.453853	0.492625
0.258694	0.397806	0.472229	0.357653	0.46671
0.424802	0.381112	0.457986	0.341961	0.393405
0.341831	0.559042	0.464717	0.311441	0.533962
0.297627	0.404835	0.477023	0.339172	0.448274
0.291501	0.569013	0.620322	0.314808	0.423141
0.205599	0.453435	0.540227	0.322859	0.437241
0.283438	0.467136	0.467821	0.434405	0.493067
0.255286	0.558794	0.454445	0.494937	0.504853
0.270278	0.407252	0.466432	0.535442	0.533432
0.435776	0.43601	0.50353	0.347758	0.488847
0.315224	0.415438	0.467409	0.414366	0.428848
0.258023	0.407951	0.521594	0.316085	0.50623
0.391116	0.396056	0.463074	0.410553	0.296386
0.281603	0.403971	0.469629	0.312395	0.524011
0.203699	0.348593	0.492692	0.363967	0.530329
0.28985	0.39422	0.507516	0.464846	0.503824
0.230171	0.365897	0.518422	0.386258	0.493355
0.367809	0.397726	0.436386	0.393483	0.466148
0.309556	0.401752	0.605903	0.549243	0.559852
0.324652	0.5592	0.624022	0.396882	0.531491
0.371585	0.455706	0.520957	0.31124	0.508114
0.276302	0.364577	0.507917	0.444624	0.615623
0.205561	0.350988	0.439334	0.336894	0.547721
0.291938	0.566235	0.46554	0.329269	0.37298
0.317829	0.43866	0.479103	0.315224	0.404111
0.375124	0.420345	0.616043	0.386301	0.598406
0.325325	0.441743	0.526757	0.318193	0.421715
0.219023	0.394424	0.468129	0.38232	0.526374
0.309611	0.391402	0.460971	0.359797	0.456398
0.285043	0.403287	0.500992	0.376416	0.381768
0.3189	0.358733	0.477618	0.338921	0.561093
0.360662	0.573422	0.458192	0.334919	0.399813
0.316885	0.564595	0.483091	0.360883	0.51149
0.441156	0.566016	0.487021	0.365034	0.561852
0.278424	0.387395	0.470158	0.328777	0.412529
0.349934	0.694451	0.469515	0.31799	0.436935
0.432911	0.371643	0.473608	0.330281	0.264565
0.353015	0.398932	0.476489	0.317421	0.457015
0.36944	0.380637	0.468532	0.3237	0.266068
0.246922	0.399003	0.542309	0.356425	0.421104
0.385323	0.385392	0.494579	0.454361	0.556408
0.31572	0.417136	0.538487	0.405742	0.463542
0.424818	0.471426	0.613685	0.497892	0.545073
0.373433	0.397694	0.4659	0.314406	0.424429
0.321022	0.479297	0.482515	0.368316	0.601413
0.27679	0.399957	0.479703	0.330078	0.543959
0.242608	0.467802	0.490895	0.418529	0.535482
0.318893	0.394907	0.477713	0.323287	0.494332
0.218455	0.39427	0.478872	0.310253	0.485854
0.244358	0.449213	0.474947	0.4514	0.508176
0.274718	0.4983	0.479974	0.307234	0.498479
0.335843	0.403607	0.478334	0.318306	0.440276
0.320847	0.471303	0.450635	0.324602	0.586307
0.304545	0.40346	0.460476	0.383646	0.435052
0.246657	0.472565	0.470683	0.326909	0.531467
0.332881	0.276455	0.617631	0.36024	0.513294
0.293811	0.385622	0.480384	0.325918	0.469295
0.441416	0.431808	0.451904	0.417233	0.40487
0.335052	0.427766	0.468152	0.336306	0.537328
0.307331	0.369481	0.603988	0.307103	0.356661
0.351934	0.361491	0.523642	0.325361	0.447001
0.316918	0.40559	0.48595	0.462046	0.471194
0.318115	0.434367	0.487335	0.331302	0.511065
0.427323	0.269772	0.474244	0.325267	0.512026
0.263691	0.40087	0.475016	0.40858	0.413236
0.363859	0.347174	0.541953	0.383983	0.5031
0.238116	0.557285	0.564771	0.369635	0.417724
0.381267	0.36105	0.452732	0.393696	0.480962
0.279425	0.43814	0.474856	0.389673	0.376728
0.198806	0.429931	0.463234	0.335572	0.444311
0.380079	0.596308	0.472897	0.327625	0.342846
0.288736	0.38997	0.512712	0.308704	0.526761
0.280514	0.414648	0.473222	0.367304	0.435346
0.481069	0.411308	0.488227	0.452784	0.456171
0.31025	0.293206	0.465128	0.345662	0.448927
0.371632	0.413322	0.468728	0.358943	0.365043
0.384207	0.370999	0.470249	0.413602	0.456409
0.362012	0.377049	0.476179	0.375575	0.740217
0.312732	0.369245	0.468527	0.343327	0.408782
0.34433	0.43461	0.53709	0.310746	0.429632
0.330731	0.368111	0.526022	0.409521	0.284832
0.279733	0.354432	0.509715	0.305361	0.653881
0.327413	0.450772	0.527012	0.380096	0.545102
0.297805	0.396809	0.544038	0.351413	0.466203
0.390299	0.363953	0.488357	0.519444	0.413025
0.210428	0.33566	0.493435	0.527699	0.426906
0.365737	0.401494	0.48028	0.396004	0.637466
0.398579	0.44552	0.46981	0.383314	0.567709
0.21263	0.388646	0.481876	0.58324	0.502837
0.368813	0.574501	0.498998	0.357609	0.668552
0.307424	0.525468	0.481446	0.361724	0.578532
0.38289	0.402372	0.453467	0.319839	0.509528
0.346683	0.403264	0.527759	0.402324	0.520586
0.448237	0.393615	0.609072	0.317853	0.416879
0.36106	0.403799	0.42713	0.388084	0.329291
0.388463	0.403296	0.45027	0.32881	0.260847
0.269775	0.363716	0.493592	0.318619	0.507766
0.402471	0.389246	0.464769	0.336402	0.513297
0.295189	0.381568	0.630198	0.515277	0.566539
0.252275	0.405487	0.461229	0.311611	0.434196
0.320717	0.424558	0.454207	0.318231	0.538226
0.325948	0.371537	0.463051	0.353624	0.448179
0.457095	0.545746	0.506598	0.380965	0.411213
0.212059	0.396259	0.522931	0.396823	0.476253
0.301117	0.386501	0.479453	0.31924	0.43244
0.37417	0.38954	0.473796	0.439881	0.408048
0.351325	0.572059	0.536817	0.323625	0.47173
0.31382	0.396467	0.462329	0.383626	0.470548
0.321423	0.412117	0.527931	0.310337	0.48418
0.275708	0.628823	0.493015	0.40318	0.451584
0.308908	0.419162	0.462506	0.3986	0.40679
0.290011	0.386387	0.615019	0.55523	0.261957
0.309006	0.401751	0.465508	0.356631	0.356486
0.278641	0.5749	0.519133	0.336116	0.421266
0.401231	0.388139	0.494698	0.413778	0.551992
0.326351	0.413173	0.533585	0.391497	0.513616
0.35746	0.388145	0.487587	0.311162	0.264768
0.377138	0.446698	0.453636	0.456092	0.581374
0.254142	0.41945	0.493169	0.325906	0.650589
0.389687	0.649728	0.467468	0.312945	0.422685
0.366151	0.377023	0.462014	0.31188	0.272728
0.289459	0.388524	0.482486	0.328631	0.36936
0.323196	0.407038	0.461301	0.324737	0.44771
0.352728	0.432806	0.526151	0.705635	0.447754
0.377	0.403464	0.649482	0.342188	0.539021
0.307666	0.424469	0.608823	0.405337	0.520012
0.222758	0.386234	0.530294	0.415671	0.522647
0.315332	0.430069	0.459451	0.309711	0.482958
0.350177	0.348067	0.472745	0.305817	0.416203
0.381343	0.459993	0.494251	0.370796	0.464014
0.423665	0.441389	0.479578	0.423312	0.25567
0.317614	0.413599	0.552233	0.312485	0.409472
0.234909	0.391784	0.460591	0.392542	0.525833
0.426594	0.397689	0.478595	0.320646	0.468614
0.28025	0.388372	0.495404	0.360899	0.458021
0.286803	0.367344	0.491054	0.332773	0.414341
0.313162	0.430252	0.619206	0.328449	0.372339
0.275257	0.364929	0.463698	0.389769	0.449392
0.360788	0.590915	0.461394	0.394839	0.484954
0.325338	0.394423	0.533921	0.372622	0.45061
0.266655	0.419824	0.532146	0.367426	0.48121
0.415262	0.427225	0.458983	0.315474	0.50786
0.302056	0.428422	0.468404	0.392513	0.462961
0.336333	0.413198	0.471591	0.417253	0.628099
0.33361	0.385099	0.481028	0.323606	0.444927
0.363384	0.404173	0.450574	0.383452	0.599926
0.314162	0.403487	0.479363	0.50743	0.54702
0.413291	0.372497	0.49533	0.321073	0.507256
0.412589	0.387178	0.499541	0.307992	0.392112
0.38529	0.421828	0.491268	0.500112	0.366736
0.28369	0.39785	0.448562	0.407149	0.439024
0.398583	0.441705	0.485572	0.309495	0.507126
0.321162	0.35749	0.459105	0.317795	0.400016
0.28446	0.413987	0.46662	0.312803	0.275126
0.379598	0.566824	0.489646	0.310714	0.269758
0.432912	0.42437	0.528517	0.313448	0.361016
0.274745	0.388083	0.487598	0.528946	0.40252
0.318233	0.393764	0.528913	0.303331	0.527546
0.341854	0.428507	0.51933	0.388052	0.522668
0.366358	0.93257	0.479249	0.328066	0.450888
0.391347	0.422255	0.468674	0.361838	0.543294
0.326202	0.35315	0.517965	0.327196	0.447452
0.280505	0.393606	0.636162	0.321511	0.464588
0.350217	0.387037	0.463287	0.378206	0.549635
0.38229	0.410958	0.6248	0.335454	0.533081
0.294397	0.399209	0.45838	0.321531	0.331239
0.374674	0.317092	0.498651	0.328793	0.392736
0.235987	0.356881	0.527072	0.352087	0.531114
0.246228	0.42734	0.482679	0.330524	0.482317
0.29183	0.392642	0.488904	0.325776	0.3937
0.32549	0.573099	0.631465	0.350167	0.449927
0.336235	0.374464	0.475744	0.328465	0.553254
0.254946	0.410719	0.515591	0.316637	0.444854
0.242752	0.479037	0.606692	0.371607	0.362634
0.347287	0.580842	0.340045	0.325369	0.423445
0.376554	0.382408	0.723881	0.331276	0.300929
0.358541	0.40212	0.465826	0.368711	0.435884
0.262556	0.377024	0.51545	0.31865	0.413936
0.431929	0.588158	0.475357	0.321679	0.569421
0.433138	0.595391	0.519865	0.658945	0.513047
0.250626	0.388956	0.460304	0.317778	0.531816
0.378809	0.407047	0.55625	0.325356	0.531943
0.322955	1.05665	0.496924	0.327024	0.488399
0.261391	0.372483	0.483721	0.313283	0.410738
0.293519	0.399129	0.487725	0.53898	0.501014
0.374923	0.450341	0.46219	0.517883	0.269241
0.317227	0.409394	0.964406	0.334494	0.31019
0.354592	0.5837	0.462606	0.579564	0.486528
0.238334	0.40115	0.478067	0.40474	0.361664
0.360707	0.477222	0.498749	0.386849	0.439461
0.385866	0.416108	0.479845	0.317124	0.459122
0.360272	0.403105	0.531229	0.73131	0.566362
0.34021	0.414908	0.461524	0.36499	0.430571
0.414238	0.549631	0.472857	0.323352	0.401715
0.377995	0.389951	0.46383	0.327649	0.427947
0.220548	0.391062	0.470116	0.313291	0.407912
0.380625	0.883094	0.475539	0.317913	0.422448
0.357816	0.410832	0.463877	0.360115	0.674757
0.432743	0.447183	0.489968	0.311565	0.387658
0.328494	0.384366	0.466479	0.41176	0.491575
0.368104	0.406625	0.435432	0.425129	0.536554
0.324893	0.542659	0.614486	0.325378	0.451909
0.283506	0.398915	0.516622	0.322418	0.459266
0.323118	0.442833	0.482883	0.329538	0.545347
0.382686	0.549657	0.457958	0.372522	0.262217
0.345405	0.415478	0.4842	0.570322	0.536412
0.368096	0.280532	0.476341	0.302738	0.428103
0.251249	0.319104	1.16255	0.348253	0.583673
0.39457	0.471177	0.496038	0.320985	0.414621
0.346227	0.436705	0.479571	0.379219	0.553741
0.38862	0.460554	0.512537	0.396691	0.41834
0.212227	0.389004	0.47512	0.311642	0.52354
0.315336	0.418855	0.681683	0.322464	0.414414
0.358003	0.4236	0.464915	0.433248	0.567025
0.354175	0.549546	0.490463	0.463202	0.436651
0.315647	0.411034	0.482026	0.33151	0.424878
0.289364	0.388537	0.474185	0.303345	0.495862
0.436792	0.409496	0.484735	0.371305	0.60217
0.311049	0.458418	0.608636	0.379016	0.572245
0.390573	0.426888	0.481299	0.341117	0.521203
0.357112	0.41299	0.492545	0.303947	0.466998
0.37676	0.392842	0.462723	0.344111	0.466073
0.392533	0.574471	0.367657	0.42883	0.594948
0.367879	0.35936	0.475967	0.466579	0.527427
0.303896	0.357171	0.451137	0.326616	0.522601
0.301192	0.417331	0.446361	0.493699	0.443955
0.323805	0.40938	0.468721	0.328124	0.356775
0.34763	0.42394	0.613936	0.736352	0.438616
0.330998	0.405275	0.477772	0.309825	0.569442
0.287917	0.414181	0.461161	0.50653	0.50947
0.375499	0.360682	0.482621	0.393459	0.45381
0.316113	0.395844	0.61596	0.323896	0.542912
0.372526	0.511899	0.476279	0.359649	0.720524
0.429963	0.571553	0.466835	0.318699	0.431454
0.262418	0.961561	0.480731	0.315903	0.413478
0.276343	0.418235	0.464238	0.321503	0.533282
0.346195	0.382361	0.480025	0.422339	0.426578
0.398269	0.368457	0.47991	0.389276	0.417172
0.444724	0.389305	0.465019	0.34605	0.438424
0.269634	0.412675	0.483857	0.408882	0.438036
0.325567	0.358975	0.51692	0.402777	0.488943
