# Supplementary material for: Monomeric agonist peptide/MHCII complexes activate T‐cells in an autonomous fashion
Source: EMBO Rep. 2023 Sep 28;24(11):e57842. doi: 10.15252/embr.202357842 (PMC10626418; doi:10.15252/embr.202357842)
Supplement: Supplementary file 8 — Source Data for Figure 7 [file EMBR-24-e57842-s002.zip › Figure 7/E/Fig 7E.xlsx]

## Sheet: Fig. 7E
Upper left panel
IEk molecules per µm2	Activated T-cells (%)
15 I-Ek/MCC	71.38
0.4 I-Ek/MCC	8.1
0.5 I-Ek/MCC + 1264 I-Ek/T102S	33.05
0.6 I-Ek/MCC + 1168 I-Ek/K99R	12.05
0.4 I-Ek/MCC + 1210 I-Ek/K99A	11.59
0.4 I-Ek/MCC + 1247 I-Ek/ER60	12.04
0.4 I-Ek/MCC + 1213 I-Ek/β2m	10.74
0.2 I-Ek/MCC + 763 I-Ek/null	5.68
ICAM-1 and B7-1 (negative control)	0.63
Upper right panel
Fura-2 ratio (Median peak + 10 frames)	0.4 I-Ek/MCC	0.5 I-Ek/MCC + 1264 I-Ek/T102S	0.6 I-Ek/MCC + 1168 I-Ek/K99R	0.4 I-Ek/MCC + 1210 I-Ek/K99A	0.4 I-Ek/MCC + 1247 I-Ek/ER60	0.4 I-Ek/MCC + 1213 I-Ek/β2m	0.2 I-Ek/MCC + 763 I-Ek/null	ICAM-1 and B7-1 (negative control)	15 I-Ek/MCC
0	0	0	0	0	0	0	0	0	0
0.005	0	0	0	0	0	0	0	0	0
0.01	0	0	0	0	0	0	0	0	0
0.015	0	0	0	0	0	0	0	0	0
0.02	0	0	0	0	0	0	0	0	0
0.025	0	0	0	0	0	0	0	0	0
0.03	0	0	0	0	0	0	0	0	0
0.035	0	0	0	0	0	0	0	0	0
0.04	0	0	0	0	0	0	0	0	0
0.045	0	0	0	0	0	0	0	0	0
0.05	0	0	0	0	0	0	0	0	0
0.055	0	0	0	0	0	0	0	0	0
0.06	0	0	0	0	0	0	0	0	0
0.065	0	0	0	0	0	0	0	0	0
0.07	0	0	0	0	0	0	0	0	0
0.075	0	0	0	0	0	0	0	0	0
0.08	0	0	0	0	0	0	0	0	0
0.085	0	0	0	0	0	0	0	0	0
0.09	0	0	0	0	0	0	0	0	0
0.095	0	0	0	0	0	0	0	0	0
0.1	0	0	0	0	0	0	0	0	0
0.105	0	0	0	0	0	0	0	0	0
0.11	0	0	0	0	0	0	0	0	0
0.115	0	0	0	0	0	0	0	0	0
0.12	0	0	0	0	0	0	0	0	0
0.125	0	0	0	0	0	0	0	0	0
0.13	0	0	0	0	0	0	0	0	0
0.135	0	0	0	0	0	0	0	0	0
0.14	0	0	0	0	0	0	0	0	0
0.145	0	0	0	0	0	0	0	0	0
0.15	0	0	0	0	0	0	0	0	0
0.155	0	0	0	0	0	0	0	0	0
0.16	0	0	0	0	0	0	0	0	0
0.165	0	0	0	0	0	0	0	0	0
0.17	0	0	0	0	0	0	0	0	0
0.175	0	0	0	0	0	0	0	0	0
0.18	0	0	0	0	0	0	0	0	0
0.185	0	0	0	0	0	0	0	0	0
0.19	0	0	0	0	0	0	0	0	0
0.195	0	0	0	0	0	0	0	0	0
0.2	0	0	0	0	0	0	0	0	0
0.205	0	0	0	0	0	0	0	0	0
0.21	0	0	0	0	0	0	0	0	0
0.215	0	0	0	0	0	0	0	0	0
0.22	0	0	0	0	0	0	0	0	0
0.225	0	0	0	0	0	0	0	0	0
0.23	0	0	0	0	0	0	0	0	0
0.235	0	0	0	0	0	0	0	0	0
0.24	0	0	0	0	0	0	0	0	0
0.245	0	0	0	0	0	0	0	0	0
0.25	0	0	0	0	0	0	0	0	0
0.255	0	0	0	0	0	0	0	0	0
0.26	0	0	0	0	0	0	0	0	0
0.265	0	0	0	0	0	0	0	0	0
0.27	0	0	0	0	0	0	0	0	0
0.275	0	0	0	0	0	0	0	0	0
0.28	0	0	0	0	0	0	0	0	0
0.285	0	0	0	0	0	0	0	0	0
0.29	0	0	0	0	0	0	0	0	0
0.295	0	0	0	0	0	0	0	0	0
0.3	0	0	0	0	0	0	0	0	0
0.305	0	0	0	0	0	0	0	0	0
0.31	0	0	0	0	0	0	0	0	0
0.315	0	0	0	0	0	0	0	0	0
0.32	0	0	0	0	0	0	0	0	0
0.325	0	0	0	0	0	0	0	0	0
0.33	0	0	0	0	0	0	0	0	0
0.335	0	0	0	0	0	0	0	0	0
0.34	0	0	0	0	0	0	0	0	0
0.345	0	0	0	0	0	0	0	0	0
0.35	0	0	0	0	0	0	0	0	0
0.355	0	0	0	0	0	0	0	0	0
0.36	0	0	0	0	0	0	0	0	0
0.365	0	0	0	0	0	0	0	0	0
0.37	0	0	0	0	0	0	0	0	0
0.375	0	0	0	0	0	0	0	0	0
0.38	0	0	0	0	0	0	0	0	0
0.385	0	0	0	0	0	0	0	0	0
0.39	0	0	0	0	0	0	0	0	0
0.395	0	0	0	0	0	0	0	0	0
0.4	0.000677991	0	0	0	0	0	0	0	0
0.405	0.00135598	0	0	0	0	0	0	0	0
0.41	0.00203397	0	0	0	0	0	0	0	0
0.415	0.00271197	0	0	0	0	0	0	0	0
0.42	0.00338996	0	0	0	0	0	0	0	0
0.425	0.00406795	0	0	0	0	0	0	0	0
0.43	0.00474594	0	0	0	0	0	0	0	0
0.435	0.00542393	0	0	0	0	0	0	0	0
0.44	0.00610192	0	0	0	0	0	0	0	0
0.445	0.00677991	0	0	0	0	0	0	0	0
0.45	0.0074579	0	0	0	0	0	0	0	0
0.455	0.0081359	0	0	0	0	0	0	0	0
0.46	0.00881389	0	0	0	0	0	0	0	0
0.465	0.00949188	0	0	0	0	0	0	0	0
0.47	0.00949188	0	0	0	0	0	0	0	0
0.475	0.00949188	0	0	0	0	0.000365153	0	0	0
0.48	0.00949188	0	0	0	0	0.000730305	0	0	0
0.485	0.00949188	0	0	0	0	0.00109546	0	0	0
0.49	0.00949188	0	0	0	0	0.00146061	0	0	0
0.495	0.00949188	0	0	0	0	0.00182576	0	0	0
0.5	0.00949188	0	0	0	0	0.00219092	0	0	0
0.505	0.00949188	0	0	0	0	0.00255607	0	0	0
0.51	0.00949188	0	0	0	0	0.00292122	0	0	0
0.515	0.00949188	0	0	0	0	0.00328637	0	0	0
0.52	0.00949188	0	0	0	0	0.00365153	0	0	0
0.525	0.00949188	0	0	0	0	0.00401668	0	0	0
0.53	0.00949188	0	0	0	0	0.00438183	0	0	0
0.535	0.00949188	0	0	0	0	0.00474699	0	0	0
0.54	0.00949188	0	0	0	0	0.00511214	0	0	0
0.545	0.00949188	0	0	0	0	0.00511214	0	0	0
0.55	0.00949188	0	0	0	0	0.00511214	0	0	0
0.555	0.00949188	0	0	0	0	0.00511214	0	0	0
0.56	0.00949188	0	0	0	0	0.00511214	0	0	0
0.565	0.00949188	0	0	0	0	0.00511214	0	0	0
0.57	0.00949188	0	0	0	0	0.00511214	0	0	0
0.575	0.00949188	0	0	0	0	0.00511214	0	0	0
0.58	0.00949188	0	0	0	0	0.00511214	0	0	0
0.585	0.00949188	0	0	0	0	0.00511214	0	0	0
0.59	0.00949188	0	0	0	0	0.00511214	0	0	0
0.595	0.00949188	0	0	0	0	0.00511214	0	0	0
0.6	0.00949188	0	0	0	0	0.00511214	0	0	0
0.605	0.00949188	0	0	0	0	0.00511214	0	0	0
0.61	0.00949188	0	0	0	0	0.00511214	0	0	0
0.615	0.00949188	0.000302195	0	0	0	0.00511214	0	0	0
0.62	0.00949188	0.000604391	0	0	0	0.00511214	0	0	0
0.625	0.00949188	0.000906586	0	0	0	0.00511214	0	0	0
0.63	0.00949188	0.00120878	0	0	0	0.00511214	0	0	0
0.635	0.00949188	0.00151098	0	0	0	0.00511214	0	0	0
0.64	0.00949188	0.00181317	0	0	0	0.00511214	0	0	0
0.645	0.00949188	0.00211537	0	0	0	0.00511214	0	0	0.000231299
0.65	0.00949188	0.00241756	0.000380416	0	0	0.00511214	0	0	0.000462598
0.655	0.00949188	0.00271976	0.000760833	0	0	0.00511214	0	0	0.0011565
0.66	0.00949188	0.00362634	0.00152167	0	0	0.00511214	0.000472293	0.000748794	0.00208169
0.665	0.00949188	0.00453293	0.0022825	0	0	0.00511214	0.000944587	0.00149759	0.00300689
0.67	0.00949188	0.00543952	0.00342375	0	0.000678964	0.00511214	0.00188917	0.00224638	0.00393208
0.675	0.0101699	0.0066483	0.004565	0	0.00169741	0.00547729	0.00330605	0.00299518	0.00485728
0.68	0.0108479	0.00815927	0.00570625	0	0.00407378	0.00584244	0.00519523	0.00374397	0.00578248
0.685	0.0115259	0.00967025	0.00722791	0.00114309	0.00678964	0.0069379	0.00755669	0.00449277	0.00670767
0.69	0.0122038	0.0111812	0.00912999	0.00228617	0.0095055	0.00803336	0.00991816	0.00524156	0.00786417
0.695	0.0128818	0.0126922	0.0117929	0.00342926	0.0122214	0.00949397	0.0132242	0.00748794	0.00902066
0.7	0.0149158	0.0145054	0.0148362	0.00457235	0.0156162	0.0113197	0.0174749	0.0112319	0.0104085
0.705	0.0162718	0.0166207	0.0197816	0.00571543	0.01969	0.014241	0.0221978	0.0157247	0.0117963
0.71	0.0183058	0.0190383	0.0251075	0.00685852	0.0241032	0.0175273	0.027393	0.0209662	0.013184
0.715	0.0203397	0.0226647	0.0304333	0.00800161	0.0295349	0.0211789	0.0344774	0.0269566	0.0143405
0.72	0.0230517	0.0268954	0.0369004	0.0114309	0.0356456	0.0251955	0.043451	0.0344445	0.015497
0.725	0.0264417	0.0314283	0.0437479	0.0148601	0.0434537	0.0295774	0.0528969	0.0449277	0.0161909
0.73	0.0325436	0.0359612	0.0509758	0.0194325	0.0516013	0.0339592	0.0637596	0.0606523	0.0168848
0.735	0.0413575	0.0410986	0.0585841	0.0240048	0.0597488	0.0387062	0.0769838	0.0778746	0.0180413
0.74	0.0508493	0.0462359	0.0665729	0.0285772	0.0692543	0.0456441	0.0911526	0.0973432	0.0196604
0.745	0.0610192	0.0516754	0.0764637	0.0354357	0.0794388	0.0533123	0.105794	0.121305	0.0215108
0.75	0.0739011	0.0571149	0.0871153	0.0434373	0.0906417	0.0624411	0.122796	0.148261	0.0233612
0.755	0.0888169	0.0628566	0.097767	0.0514389	0.102524	0.0719351	0.14216	0.180459	0.0256742
0.76	0.105089	0.0689005	0.108038	0.0594405	0.115424	0.0821594	0.163886	0.217899	0.0282185
0.765	0.12136	0.0755488	0.119831	0.0708714	0.128664	0.0938442	0.186084	0.26058	0.0307628
0.77	0.136954	0.0821971	0.132385	0.0845884	0.142582	0.106625	0.209226	0.310001	0.0333071
0.775	0.15526	0.0888454	0.145319	0.100592	0.156841	0.119405	0.235674	0.366909	0.0360827
0.78	0.174922	0.0957959	0.159394	0.117738	0.171778	0.133281	0.266373	0.435798	0.0390895
0.785	0.197973	0.101538	0.174992	0.136027	0.186376	0.148252	0.300379	0.508431	0.0420964
0.79	0.223737	0.106675	0.190969	0.15546	0.20335	0.165049	0.338162	0.585557	0.0455659
0.795	0.250857	0.112417	0.208468	0.177178	0.221003	0.185132	0.378779	0.663432	0.049498
0.8	0.27662	0.118461	0.229771	0.201183	0.241032	0.208502	0.421286	0.744301	0.0534301
0.805	0.304418	0.124807	0.252596	0.225188	0.263099	0.234063	0.467098	0.828915	0.0578248
0.81	0.331538	0.132362	0.276563	0.250336	0.285504	0.259624	0.517633	0.922514	0.0622195
0.815	0.361369	0.140521	0.300148	0.274341	0.308929	0.28774	0.571003	1.01536	0.0668454
0.82	0.390523	0.149285	0.326397	0.297203	0.33405	0.318048	0.625316	1.11495	0.0717027
0.825	0.419677	0.158955	0.353026	0.321207	0.358832	0.349816	0.682464	1.21529	0.0763287
0.83	0.451542	0.169834	0.380797	0.347498	0.387688	0.383045	0.742445	1.31938	0.0804921
0.835	0.48612	0.180411	0.410089	0.373789	0.416884	0.417004	0.803371	1.42196	0.0844242
0.84	0.520697	0.191592	0.439381	0.398937	0.447437	0.452059	0.864297	1.5223	0.0885875
0.845	0.554597	0.20368	0.469053	0.425228	0.477651	0.489305	0.925223	1.61665	0.0927509
0.85	0.59053	0.215767	0.498345	0.452662	0.509563	0.527646	0.987093	1.70725	0.0969143
0.855	0.625108	0.229668	0.528018	0.480096	0.543511	0.567082	1.04896	1.79486	0.101078
0.86	0.65833	0.243872	0.558832	0.507531	0.57644	0.606154	1.10894	1.88097	0.105241
0.865	0.690195	0.258679	0.588124	0.534965	0.610049	0.644129	1.16798	1.96858	0.109173
0.87	0.724095	0.273789	0.615894	0.560113	0.641621	0.68101	1.22796	2.05469	0.112643
0.875	0.754604	0.288294	0.644425	0.58526	0.673532	0.71789	1.28228	2.13481	0.11565
0.88	0.784436	0.303102	0.674098	0.608122	0.703746	0.75331	1.33234	2.21119	0.118425
0.885	0.812912	0.318212	0.704151	0.63327	0.732263	0.78873	1.38193	2.28382	0.120969
0.89	0.842065	0.33453	0.733443	0.659561	0.758742	0.822689	1.42869	2.34972	0.123282
0.895	0.869185	0.34964	0.763496	0.683566	0.784203	0.856283	1.47308	2.41261	0.125827
0.9	0.893593	0.364448	0.79469	0.707571	0.807288	0.890973	1.51464	2.47027	0.129065
0.905	0.916644	0.379557	0.823221	0.730432	0.829694	0.923471	1.55621	2.52568	0.132303
0.91	0.939018	0.395272	0.850991	0.753294	0.85176	0.955605	1.59777	2.57885	0.135541
0.915	0.960036	0.410986	0.878381	0.775013	0.874166	0.986643	1.63886	2.62902	0.139011
0.92	0.978341	0.426095	0.905771	0.795588	0.895893	1.01732	1.67428	2.6732	0.142943
0.925	0.997325	0.440299	0.932781	0.815021	0.915244	1.04689	1.70687	2.71438	0.146644
0.93	1.01631	0.456013	0.957128	0.831024	0.933236	1.07537	1.73662	2.75182	0.149882
0.935	1.03461	0.471425	0.979952	0.847027	0.949871	1.10276	1.76402	2.78327	0.15312
0.94	1.05156	0.48593	1.00202	0.861887	0.966166	1.12869	1.79141	2.81097	0.156358
0.945	1.06784	0.501342	1.02256	0.876748	0.980764	1.15315	1.8188	2.83943	0.159134
0.95	1.08546	0.516452	1.04044	0.891608	0.994682	1.17762	1.84431	2.86414	0.161909
0.955	1.10174	0.530655	1.05642	0.904182	1.00894	1.19953	1.86934	2.8881	0.164916
0.96	1.11462	0.543952	1.07315	0.915613	1.0232	1.21924	1.89248	2.90981	0.167692
0.965	1.12682	0.558155	1.08913	0.924757	1.03712	1.23714	1.91373	2.92629	0.169774
0.97	1.14106	0.571754	1.10397	0.935045	1.05036	1.2532	1.93451	2.94126	0.171161
0.975	1.15462	0.584446	1.1188	0.946476	1.06224	1.26854	1.95246	2.95324	0.17278
0.98	1.16953	0.595627	1.1325	0.955621	1.07276	1.28388	1.96852	2.96373	0.174862
0.985	1.18445	0.605902	1.14505	0.964765	1.07989	1.29812	1.98316	2.97271	0.176944
0.99	1.19937	0.616479	1.15609	0.972767	1.08736	1.3109	1.99733	2.98095	0.178563
0.995	1.21293	0.626753	1.16636	0.980768	1.09449	1.32258	2.00914	2.98994	0.180413
1	1.22377	0.636121	1.17549	0.98877	1.10196	1.33281	2.02142	2.99742	0.182264
1.005	1.23394	0.645489	1.18462	0.996772	1.10875	1.34267	2.03133	3.00341	0.183883
1.01	1.24276	0.653951	1.19108	1.00592	1.11588	1.3507	2.03795	3.00641	0.185502
1.015	1.25225	0.661808	1.19717	1.01506	1.12402	1.35654	2.04503	3.00791	0.187121
1.02	1.2631	0.668154	1.20364	1.02421	1.13048	1.36165	2.05164	3.00791	0.189203
1.025	1.27327	0.673896	1.20972	1.03335	1.13625	1.36677	2.05495	3.00791	0.191053
1.03	1.28276	0.678126	1.21315	1.0425	1.13998	1.37224	2.05684	3.00341	0.193366
1.035	1.28818	0.681753	1.21543	1.04935	1.14338	1.37809	2.05589	2.99443	0.19591
1.04	1.28954	0.684775	1.21733	1.05507	1.14711	1.3832	2.05259	2.9832	0.198223
1.045	1.28954	0.688401	1.21885	1.0585	1.14915	1.38539	2.04834	2.97047	0.199842
1.05	1.28751	0.69233	1.22038	1.06078	1.15084	1.38758	2.04409	2.95324	0.200768
1.055	1.28344	0.696258	1.2219	1.06078	1.1522	1.38758	2.037	2.93303	0.201924
1.06	1.27666	0.699884	1.22456	1.06193	1.1522	1.38758	2.02708	2.90832	0.202387
1.065	1.2692	0.703511	1.2276	1.06421	1.15118	1.38758	2.01339	2.87762	0.202849
1.07	1.2631	0.705928	1.22951	1.06421	1.14949	1.38648	1.99875	2.84242	0.203543
1.075	1.25632	0.708346	1.22951	1.06421	1.14779	1.38466	1.98316	2.80049	0.204237
1.08	1.24818	0.711368	1.22836	1.06307	1.14473	1.3832	1.96474	2.75107	0.205162
1.085	1.23733	0.713483	1.2257	1.06193	1.141	1.38174	1.94065	2.69042	0.206087
1.09	1.22174	0.71711	1.22114	1.05964	1.13862	1.37845	1.91326	2.62527	0.207013
1.095	1.20547	0.722247	1.21467	1.05507	1.13353	1.3737	1.88209	2.55339	0.207475
1.1	1.18852	0.72678	1.2082	1.0505	1.1281	1.36567	1.8495	2.48076	0.207244
1.105	1.17428	0.731011	1.19793	1.04364	1.11893	1.35435	1.8155	2.40438	0.207013
1.11	1.15937	0.734939	1.185	1.04021	1.10705	1.34011	1.77771	2.32501	0.206087
1.115	1.14648	0.737659	1.17054	1.03678	1.09483	1.3255	1.73568	2.23515	0.205394
1.12	1.13021	0.739774	1.15494	1.03449	1.08125	1.30761	1.69128	2.14679	0.204468
1.125	1.11462	0.741587	1.1363	1.03221	1.06597	1.2868	1.64594	2.0517	0.202849
1.13	1.10038	0.742796	1.1169	1.02764	1.05138	1.26525	1.59777	1.95585	0.201693
1.135	1.08207	0.743098	1.09788	1.01963	1.03304	1.24188	1.54723	1.85701	0.200536
1.14	1.06038	0.745818	1.07772	1.00935	1.01335	1.21742	1.49528	1.75892	0.199611
1.145	1.03868	0.747934	1.05794	0.999058	0.991287	1.19259	1.44427	1.66232	0.199149
1.15	1.01766	0.74884	1.03816	0.986484	0.969561	1.16338	1.39279	1.57172	0.198223
1.155	0.994613	0.750049	1.01875	0.972767	0.944778	1.13343	1.34131	1.48486	0.197529
1.16	0.97224	0.74884	0.999354	0.95905	0.916941	1.10276	1.28889	1.40099	0.196604
1.165	0.949188	0.747027	0.978431	0.945333	0.890461	1.07245	1.23788	1.31863	0.19591
1.17	0.926814	0.744005	0.958649	0.930473	0.862963	1.04251	1.18687	1.23551	0.19591
1.175	0.901728	0.741587	0.94077	0.917899	0.838521	1.01366	1.13492	1.15389	0.196142
1.18	0.878677	0.739774	0.921749	0.904182	0.814078	0.984817	1.08816	1.07751	0.196836
1.185	0.856303	0.737659	0.901967	0.891608	0.791672	0.95743	1.04471	1.00488	0.197067
1.19	0.834607	0.735846	0.882185	0.875604	0.770964	0.929679	1.00126	0.935244	0.197298
1.195	0.812234	0.734335	0.863926	0.860744	0.752632	0.903753	0.960172	0.872345	0.197761
1.2	0.791216	0.734939	0.844144	0.84817	0.735997	0.878557	0.921444	0.812442	0.197761
1.205	0.773588	0.734939	0.822841	0.835596	0.721399	0.851901	0.885078	0.757031	0.197529
1.21	0.756638	0.732522	0.8042	0.824166	0.70782	0.827801	0.848239	0.703867	0.197529
1.215	0.741044	0.729802	0.786701	0.812735	0.695938	0.804066	0.8114	0.653697	0.196836
1.22	0.726807	0.728895	0.769963	0.801304	0.683717	0.782522	0.774089	0.606523	0.196142
1.225	0.716637	0.728291	0.753985	0.791016	0.673193	0.760978	0.742917	0.564591	0.194523
1.23	0.707823	0.728593	0.738008	0.780728	0.665724	0.74053	0.714108	0.525654	0.193366
1.235	0.699687	0.727686	0.724313	0.77387	0.659274	0.721907	0.688131	0.49046	0.192903
1.24	0.693585	0.727384	0.711759	0.765868	0.654521	0.70438	0.664517	0.460508	0.192672
1.245	0.688161	0.727989	0.700727	0.757867	0.649429	0.688678	0.640902	0.434301	0.19406
1.25	0.683415	0.727989	0.691597	0.748722	0.647392	0.673707	0.617287	0.407344	0.196142
1.255	0.676635	0.727989	0.68513	0.74072	0.646034	0.659101	0.595562	0.384131	0.198455
1.26	0.670533	0.7295	0.679043	0.737291	0.644676	0.647051	0.575726	0.361668	0.20123
1.265	0.668499	0.730708	0.671435	0.732719	0.641282	0.637557	0.557778	0.340701	0.204006
1.27	0.668499	0.731615	0.664207	0.730432	0.639245	0.629523	0.540776	0.324228	0.207475
1.275	0.666465	0.734335	0.658881	0.727003	0.638226	0.622951	0.524246	0.309252	0.211176
1.28	0.665109	0.738263	0.653555	0.722431	0.638226	0.617108	0.511494	0.297271	0.215802
1.285	0.661042	0.743401	0.64899	0.722431	0.638226	0.609075	0.500159	0.286039	0.220659
1.29	0.65833	0.748538	0.645186	0.722431	0.640603	0.601772	0.489768	0.276305	0.225285
1.295	0.654262	0.753977	0.643284	0.722431	0.642639	0.594834	0.478433	0.26732	0.230374
1.3	0.648838	0.759719	0.642523	0.722431	0.646034	0.588626	0.470404	0.257585	0.235
1.305	0.646804	0.767576	0.642904	0.722431	0.64909	0.583879	0.460958	0.247851	0.239163
1.31	0.643414	0.774829	0.643664	0.722431	0.651805	0.579863	0.454346	0.238117	0.242633
1.315	0.642058	0.781779	0.644425	0.722431	0.653503	0.576941	0.451985	0.230629	0.24564
1.32	0.64138	0.789636	0.644806	0.724717	0.653163	0.576576	0.448206	0.223889	0.249803
1.325	0.640024	0.797796	0.644425	0.729289	0.653842	0.576576	0.443483	0.217899	0.254198
1.33	0.640024	0.805653	0.643664	0.730432	0.65554	0.575481	0.440177	0.210411	0.259055
1.335	0.639346	0.81351	0.645947	0.731576	0.657916	0.572925	0.438761	0.204421	0.263681
1.34	0.638668	0.818949	0.649371	0.733862	0.659274	0.569273	0.438761	0.197682	0.267844
1.345	0.640024	0.824087	0.651653	0.738434	0.660632	0.567082	0.438761	0.191691	0.271545
1.35	0.64138	0.828317	0.654316	0.745293	0.662329	0.565622	0.438288	0.185701	0.274783
1.355	0.644092	0.833757	0.655838	0.747579	0.663687	0.563796	0.437344	0.179711	0.278021
1.36	0.644092	0.839499	0.656218	0.752151	0.664366	0.562335	0.438288	0.17372	0.281491
1.365	0.645448	0.844938	0.655838	0.754437	0.665385	0.56124	0.440177	0.166981	0.285886
1.37	0.646126	0.85068	0.655077	0.756723	0.665045	0.560144	0.442539	0.160991	0.29028
1.375	0.645448	0.856422	0.653936	0.757867	0.666403	0.558684	0.445373	0.154252	0.295832
1.38	0.646126	0.862466	0.654316	0.757867	0.66844	0.555762	0.446789	0.147512	0.302077
1.385	0.646126	0.868207	0.655457	0.756723	0.671495	0.551746	0.446317	0.140773	0.30809
1.39	0.646126	0.873345	0.656979	0.754437	0.673872	0.546268	0.447262	0.133285	0.312948
1.395	0.646804	0.87818	0.660403	0.748722	0.675909	0.541887	0.448206	0.126546	0.317574
1.4	0.644092	0.882108	0.664587	0.744149	0.677606	0.5386	0.448206	0.122053	0.321737
1.405	0.64138	0.886641	0.666489	0.737291	0.679982	0.535314	0.445845	0.117561	0.326826
1.41	0.637312	0.891778	0.667631	0.731576	0.684056	0.532393	0.443956	0.113817	0.332377
1.415	0.631888	0.896009	0.669533	0.724717	0.68813	0.530567	0.442067	0.109324	0.338622
1.42	0.625786	0.899938	0.672196	0.715572	0.691525	0.530202	0.438761	0.10558	0.34533
1.425	0.621718	0.90296	0.677521	0.709857	0.696278	0.530932	0.435454	0.101087	0.352037
1.43	0.619006	0.907493	0.683989	0.705285	0.70137	0.533853	0.431204	0.0965944	0.360133
1.435	0.61426	0.911723	0.689314	0.701855	0.705104	0.536044	0.427898	0.0921017	0.368459
1.44	0.61087	0.915652	0.693499	0.702998	0.708499	0.539331	0.424119	0.0868601	0.377018
1.445	0.608836	0.917767	0.698064	0.706428	0.710875	0.542252	0.420341	0.0823674	0.385113
1.45	0.605446	0.920487	0.703009	0.712143	0.713931	0.544443	0.41609	0.0786234	0.392977
1.455	0.601378	0.923207	0.707574	0.720145	0.717325	0.549555	0.412784	0.0748794	0.400841
1.46	0.597988	0.926229	0.712139	0.729289	0.722418	0.554667	0.408061	0.0711354	0.409168
1.465	0.59731	0.932273	0.715563	0.737291	0.727849	0.560509	0.404283	0.0673915	0.41842
1.47	0.598666	0.938921	0.719748	0.747579	0.731923	0.565256	0.401449	0.0636475	0.428597
1.475	0.6007	0.946174	0.724693	0.75901	0.73396	0.571829	0.400032	0.0591547	0.438543
1.48	0.602734	0.95252	0.729639	0.769297	0.735658	0.578402	0.398616	0.054662	0.448952
1.485	0.605446	0.95947	0.736106	0.778442	0.736676	0.583879	0.397671	0.050918	0.460285
1.49	0.609514	0.966723	0.74029	0.789873	0.737694	0.588626	0.398143	0.047174	0.472081
1.495	0.612904	0.972767	0.742573	0.799018	0.738034	0.594103	0.398143	0.0441789	0.483646
1.5	0.616972	0.974882	0.743714	0.805876	0.738034	0.59885	0.397671	0.0411837	0.495443
1.505	0.622396	0.976091	0.746757	0.811592	0.738373	0.602502	0.396726	0.0381885	0.507701
1.51	0.628498	0.976998	0.748659	0.815021	0.738713	0.606154	0.396254	0.0359421	0.51996
1.515	0.63799	0.981228	0.752083	0.819593	0.74041	0.610535	0.397199	0.0336957	0.531757
1.52	0.647482	0.984855	0.753224	0.823022	0.740071	0.614917	0.397671	0.0307006	0.544709
1.525	0.656974	0.987272	0.753605	0.826452	0.739731	0.619299	0.399088	0.0277054	0.557431
1.53	0.665109	0.989085	0.752464	0.829881	0.739392	0.623316	0.400977	0.025459	0.570615
1.535	0.671889	0.989388	0.752464	0.83331	0.74041	0.628063	0.402866	0.0232126	0.585187
1.54	0.680025	0.990596	0.754746	0.835596	0.741429	0.632445	0.4057	0.0209662	0.598833
1.545	0.687483	0.992107	0.757789	0.840169	0.744145	0.636461	0.407589	0.0194686	0.612943
1.55	0.696297	0.994525	0.759311	0.844741	0.7472	0.640478	0.409478	0.0179711	0.625664
1.555	0.705789	0.99664	0.761213	0.852743	0.748558	0.645225	0.41184	0.0164735	0.637692
1.56	0.715959	0.999058	0.761974	0.860744	0.750255	0.647781	0.414201	0.0149759	0.650182
1.565	0.727485	1.00208	0.765017	0.86646	0.751274	0.649972	0.415618	0.0134783	0.662903
1.57	0.738333	1.00631	0.768441	0.873318	0.755008	0.651067	0.41798	0.0127295	0.675162
1.575	0.746468	1.00994	0.771865	0.882463	0.757724	0.652528	0.421286	0.0119807	0.687421
1.58	0.75257	1.01326	0.774528	0.891608	0.761119	0.653989	0.424592	0.0112319	0.69968
1.585	0.756638	1.01417	0.775288	0.901895	0.763156	0.654719	0.425064	0.0104831	0.711476
1.59	0.762062	1.01538	0.777571	0.907611	0.765532	0.656545	0.426009	0.0104831	0.721422
1.595	0.764774	1.01689	0.780234	0.913326	0.768248	0.65764	0.426481	0.0104831	0.731368
1.6	0.768164	1.0181	0.781375	0.916756	0.769945	0.659101	0.427425	0.0104831	0.74062
1.605	0.771554	1.019	0.781375	0.923614	0.769945	0.659831	0.427425	0.0104831	0.749178
1.61	0.773588	1.01719	0.778332	0.930473	0.770964	0.660196	0.426481	0.0104831	0.758892
1.615	0.774944	1.01477	0.775288	0.937331	0.770964	0.658736	0.424119	0.0104831	0.768607
1.62	0.775622	1.01266	0.773386	0.943047	0.771303	0.655814	0.419869	0.0104831	0.777859
1.625	0.773588	1.01024	0.770724	0.945333	0.772661	0.652893	0.41609	0.0104831	0.787342
1.63	0.770198	1.00631	0.769202	0.943047	0.77368	0.650337	0.411367	0.0104831	0.797288
1.635	0.765452	1.00178	0.7673	0.94419	0.77368	0.648876	0.407117	0.0104831	0.806771
1.64	0.760028	0.999058	0.765398	0.94419	0.772661	0.649242	0.400977	0.0104831	0.816948
1.645	0.754604	0.998756	0.761974	0.943047	0.772322	0.650337	0.394837	0.0112319	0.826894
1.65	0.74918	0.999058	0.759311	0.939617	0.772661	0.650702	0.38917	0.0119807	0.838922
1.655	0.745112	1.00057	0.757789	0.935045	0.774019	0.651067	0.383974	0.0119807	0.851181
1.66	0.740366	0.999662	0.755507	0.932759	0.775716	0.651798	0.378307	0.0119807	0.86529
1.665	0.737655	0.998756	0.753985	0.930473	0.777074	0.653623	0.372167	0.0119807	0.880093
1.67	0.733587	0.998151	0.752083	0.931616	0.777753	0.654354	0.365555	0.0119807	0.894202
1.675	0.730875	0.997245	0.750942	0.931616	0.778772	0.653989	0.36036	0.0119807	0.909005
1.68	0.727485	0.997547	0.750181	0.932759	0.778432	0.653623	0.354692	0.0119807	0.922189
1.685	0.723417	0.998756	0.749801	0.931616	0.776056	0.655449	0.350914	0.0119807	0.934911
1.69	0.719349	0.999662	0.74942	0.930473	0.77368	0.658005	0.34808	0.0119807	0.948789
1.695	0.715959	1.00148	0.748659	0.930473	0.771982	0.661292	0.347136	0.0119807	0.962667
1.7	0.713925	1.00329	0.745996	0.933902	0.769945	0.665308	0.346663	0.0119807	0.97562
1.705	0.713247	1.00601	0.744475	0.935045	0.768587	0.667499	0.347608	0.0119807	0.988572
1.71	0.711891	1.00661	0.743334	0.938474	0.76655	0.668595	0.349025	0.0119807	1.00153
1.715	0.710535	1.00691	0.743334	0.941904	0.763156	0.669325	0.349497	0.0112319	1.01378
1.72	0.709179	1.00661	0.745236	0.943047	0.759761	0.669325	0.349969	0.0104831	1.02512
1.725	0.706467	1.0054	0.744475	0.945333	0.755687	0.667864	0.351386	0.0104831	1.03622
1.73	0.702399	1.0051	0.741812	0.94419	0.749916	0.665308	0.352331	0.0104831	1.04663
1.735	0.698331	1.00178	0.738008	0.941904	0.744484	0.660196	0.353275	0.0104831	1.05727
1.74	0.696297	0.997849	0.736106	0.936188	0.740071	0.655814	0.352803	0.0104831	1.06698
1.745	0.693585	0.993316	0.733443	0.924757	0.736676	0.651432	0.352803	0.0104831	1.07647
1.75	0.691551	0.987272	0.729258	0.912183	0.734639	0.648511	0.353748	0.0104831	1.08664
1.755	0.690873	0.979717	0.723171	0.898466	0.732602	0.64486	0.35422	0.0104831	1.09636
1.76	0.690873	0.973069	0.716324	0.885892	0.729547	0.640843	0.35422	0.0104831	1.107
1.765	0.689517	0.966421	0.709096	0.872175	0.725473	0.636826	0.352803	0.0104831	1.11787
1.77	0.686127	0.958564	0.702629	0.860744	0.721399	0.630254	0.350442	0.0104831	1.12851
1.775	0.682737	0.9498	0.695781	0.845884	0.718004	0.624776	0.346663	0.0104831	1.13938
1.78	0.679347	0.941339	0.687793	0.829881	0.717665	0.617473	0.342885	0.0104831	1.14863
1.785	0.676635	0.932877	0.679424	0.813878	0.715968	0.61017	0.339107	0.0104831	1.1565
1.79	0.675957	0.923811	0.669152	0.800161	0.71427	0.603232	0.335328	0.0104831	1.16343
1.795	0.674601	0.914745	0.661544	0.786444	0.712573	0.597755	0.331078	0.0104831	1.16968
1.8	0.674601	0.906586	0.656599	0.778442	0.712233	0.591913	0.328244	0.0104831	1.17523
1.805	0.671889	0.900542	0.652034	0.77044	0.711554	0.58607	0.326355	0.0104831	1.18032
1.81	0.669177	0.8948	0.645947	0.763582	0.709517	0.580958	0.324466	0.0104831	1.18425
1.815	0.663753	0.889965	0.641382	0.75901	0.706802	0.576211	0.322104	0.0104831	1.18818
1.82	0.65494	0.884224	0.635676	0.753294	0.702728	0.569638	0.319743	0.0104831	1.1935
1.825	0.645448	0.87818	0.631491	0.748722	0.699672	0.5627	0.317381	0.0104831	1.1979
1.83	0.635956	0.870323	0.627687	0.745293	0.696617	0.554667	0.31502	0.0104831	1.20322
1.835	0.626464	0.862466	0.624644	0.74072	0.692543	0.546634	0.312658	0.0104831	1.20761
1.84	0.615616	0.854911	0.620079	0.735005	0.685754	0.538235	0.310769	0.0104831	1.21108
1.845	0.602734	0.846147	0.61247	0.730432	0.678964	0.529471	0.307935	0.0104831	1.21478
1.85	0.587818	0.836779	0.604101	0.72586	0.669459	0.521438	0.305101	0.0104831	1.21918
1.855	0.572225	0.8259	0.596493	0.722431	0.660971	0.51377	0.302268	0.0104831	1.2245
1.86	0.554597	0.814719	0.588504	0.715572	0.653163	0.506102	0.298962	0.0104831	1.22982
1.865	0.535613	0.803235	0.581657	0.707571	0.645016	0.500259	0.295656	0.0104831	1.23375
1.87	0.515951	0.791147	0.573287	0.698426	0.637208	0.494782	0.291405	0.0104831	1.23722
1.875	0.49629	0.778757	0.564918	0.690424	0.628381	0.490035	0.28621	0.0104831	1.24161
1.88	0.476628	0.765763	0.55731	0.680137	0.620234	0.484193	0.281487	0.0104831	1.24647
1.885	0.459	0.752164	0.548941	0.669849	0.611068	0.478715	0.276292	0.0104831	1.2504
1.89	0.443406	0.740076	0.541713	0.657275	0.60292	0.473603	0.271569	0.0104831	1.25341
1.895	0.427135	0.727686	0.533344	0.645844	0.595112	0.468856	0.266373	0.0104831	1.25688
1.9	0.412219	0.716203	0.525355	0.63327	0.587304	0.464839	0.262123	0.0104831	1.25942
1.905	0.397981	0.703511	0.518127	0.622982	0.580514	0.460823	0.2574	0.0104831	1.2622
1.91	0.387133	0.690819	0.51128	0.609265	0.574064	0.457902	0.252677	0.0104831	1.26521
1.915	0.377641	0.678429	0.507095	0.594405	0.566595	0.454615	0.248899	0.0104831	1.26706
1.92	0.369505	0.666945	0.50215	0.579545	0.560824	0.452059	0.24512	0.0104831	1.26868
1.925	0.362725	0.656066	0.497585	0.564685	0.553356	0.449868	0.241814	0.0104831	1.27099
1.93	0.357301	0.644885	0.49302	0.550968	0.544529	0.446582	0.238508	0.0104831	1.27168
1.935	0.353233	0.635517	0.486552	0.54068	0.535363	0.443295	0.235674	0.0104831	1.27145
1.94	0.349844	0.626149	0.480085	0.526963	0.525858	0.440009	0.232368	0.0104831	1.27168
1.945	0.348488	0.616176	0.473238	0.514389	0.517371	0.435992	0.229062	0.0104831	1.27191
1.95	0.349166	0.606204	0.467151	0.502958	0.507865	0.431976	0.225756	0.00973432	1.27145
1.955	0.349844	0.595929	0.461445	0.49267	0.497341	0.427229	0.22245	0.00898553	1.26891
1.96	0.351199	0.584748	0.454978	0.483526	0.485799	0.422482	0.219144	0.00823674	1.26613
1.965	0.353911	0.574171	0.448891	0.475524	0.473577	0.417004	0.21631	0.00748794	1.26151
1.97	0.356623	0.562688	0.442044	0.466379	0.461356	0.410432	0.21206	0.00673915	1.25642
1.975	0.359335	0.551204	0.435196	0.454949	0.450493	0.403859	0.207809	0.00599035	1.2504
1.98	0.360691	0.539419	0.427968	0.443518	0.440648	0.397651	0.203086	0.00524156	1.24254
1.985	0.362047	0.526727	0.42036	0.430944	0.430803	0.391444	0.199308	0.00449277	1.23514
1.99	0.364759	0.513128	0.41161	0.419513	0.421297	0.384506	0.195057	0.00374397	1.2275
1.995	0.366793	0.499227	0.40248	0.408082	0.412131	0.377933	0.191279	0.00299518	1.21756
2	0.368827	0.485628	0.393731	0.395508	0.402965	0.37063	0.185611	0.00224638	1.20877
2.005	0.369505	0.471727	0.385742	0.382934	0.39346	0.361866	0.179944	0.00149759	1.20137
2.01	0.369505	0.457222	0.377753	0.372646	0.384294	0.353468	0.173804	0.000748794	1.1935
2.015	0.368827	0.444529	0.370145	0.360072	0.374788	0.34653	0.168136	0	1.18286
2.02	0.367471	0.431837	0.362156	0.346355	0.366641	0.339592	0.162469	0	1.17269
2.025	0.364759	0.420958	0.352266	0.332638	0.359172	0.333384	0.157274	0	1.1632
2.03	0.362047	0.41159	0.343896	0.318921	0.353061	0.327542	0.152078	0	1.15349
2.035	0.360013	0.40192	0.335908	0.305204	0.34763	0.322065	0.147356	0	1.14424
2.04	0.356623	0.393458	0.328299	0.29263	0.34084	0.318048	0.144049	0	1.1329
2.045	0.352555	0.385299	0.321071	0.283486	0.333711	0.313301	0.141216	0	1.12203
2.05	0.348488	0.377744	0.314224	0.276627	0.325563	0.308554	0.138382	0	1.11093
2.055	0.343064	0.371398	0.307757	0.270912	0.318434	0.303442	0.134604	0	1.0996
2.06	0.336962	0.366261	0.302051	0.265196	0.310966	0.298695	0.130825	0	1.08826
2.065	0.330182	0.360217	0.297105	0.257195	0.304176	0.293583	0.127047	0	1.07623
2.07	0.32408	0.353266	0.292921	0.24805	0.298065	0.288471	0.125158	0	1.06328
2.075	0.318656	0.345107	0.287975	0.237762	0.292633	0.284454	0.123741	0	1.04894
2.08	0.31391	0.33725	0.282649	0.228617	0.287541	0.279342	0.123269	0	1.03344
2.085	0.309164	0.328486	0.278084	0.220616	0.28177	0.27496	0.122324	0	1.0191
2.09	0.304418	0.31942	0.273139	0.213757	0.276678	0.270943	0.120907	0	1.00569
2.095	0.298316	0.310959	0.268954	0.206899	0.271925	0.267292	0.11949	0	0.991579
2.1	0.290858	0.301591	0.264009	0.198897	0.266493	0.26291	0.118073	0	0.977239
2.105	0.282722	0.291921	0.257922	0.188609	0.260383	0.258528	0.115712	0	0.964517
2.11	0.27662	0.282855	0.251455	0.178322	0.254612	0.254511	0.112878	0	0.952027
2.115	0.269163	0.273789	0.244988	0.168034	0.24918	0.250495	0.110517	0	0.940693
2.12	0.263061	0.265025	0.238521	0.157746	0.245106	0.245383	0.108155	0	0.929128
2.125	0.258315	0.255959	0.231674	0.147458	0.240353	0.241001	0.104849	0	0.915944
2.13	0.253569	0.246894	0.225206	0.13717	0.235261	0.236984	0.102015	0	0.90276
2.135	0.248823	0.239037	0.218739	0.126883	0.230169	0.232967	0.0991816	0	0.88842
2.14	0.244077	0.231784	0.212272	0.117738	0.225416	0.229681	0.0954033	0	0.875004
2.145	0.239331	0.22574	0.206566	0.110879	0.221342	0.22603	0.0916249	0	0.860201
2.15	0.233907	0.219998	0.202001	0.104021	0.217608	0.222013	0.0883189	0	0.845861
2.155	0.229839	0.214257	0.197816	0.0960193	0.214213	0.216901	0.0859574	0	0.830132
2.16	0.225771	0.209119	0.193632	0.0880177	0.2098	0.211058	0.0835959	0	0.813941
2.165	0.223059	0.20368	0.189067	0.0811592	0.205047	0.205581	0.0812345	0	0.798444
2.17	0.221703	0.198542	0.184502	0.0743006	0.200294	0.200104	0.078873	0	0.783641
2.175	0.220347	0.192801	0.180317	0.0685852	0.195542	0.194626	0.0769838	0	0.766988
2.18	0.218991	0.187361	0.176513	0.0628698	0.191128	0.188784	0.0750946	0.000748794	0.750103
2.185	0.218991	0.181619	0.171948	0.0571543	0.185697	0.184402	0.0722609	0.00149759	0.731599
2.19	0.218991	0.175576	0.168144	0.0514389	0.179925	0.18002	0.0698994	0.00224638	0.714714
2.195	0.218313	0.170136	0.16472	0.0468666	0.174154	0.176004	0.0684825	0.00299518	0.697829
2.2	0.217635	0.164999	0.161297	0.0434373	0.168723	0.171987	0.0670657	0.00374397	0.681638
2.205	0.216957	0.159257	0.157492	0.0411511	0.162272	0.168335	0.0651765	0.00449277	0.666604
2.21	0.216279	0.154422	0.153308	0.038865	0.155483	0.164684	0.0642319	0.00524156	0.651801
2.215	0.214923	0.149587	0.149123	0.0365788	0.149033	0.161398	0.0637596	0.00599035	0.636998
2.22	0.212889	0.14596	0.144178	0.0354357	0.142582	0.158476	0.062815	0.00673915	0.623351
2.225	0.210855	0.142334	0.139232	0.0342926	0.135793	0.15592	0.0618704	0.00748794	0.610167
2.23	0.207465	0.138405	0.133526	0.0331495	0.130361	0.15446	0.0609258	0.00823674	0.597214
2.235	0.203397	0.134477	0.128961	0.0320064	0.125948	0.152999	0.0599813	0.00898553	0.58403
2.24	0.198651	0.130246	0.125537	0.0297203	0.121874	0.151173	0.0590367	0.00973432	0.570846
2.245	0.193228	0.126922	0.122114	0.0285772	0.11814	0.148982	0.0580921	0.00973432	0.557199
2.25	0.187126	0.123598	0.118309	0.0274341	0.114066	0.146791	0.0580921	0.00973432	0.542628
2.255	0.180346	0.120878	0.114886	0.026291	0.11135	0.144235	0.0580921	0.00973432	0.529444
2.26	0.172888	0.118158	0.111462	0.0251479	0.108634	0.142044	0.0576198	0.00973432	0.516722
2.265	0.164752	0.115439	0.107277	0.0240048	0.105918	0.139853	0.0571475	0.00973432	0.504695
2.27	0.155938	0.112417	0.102712	0.0228617	0.103881	0.137663	0.0566752	0.00973432	0.492898
2.275	0.147124	0.109999	0.0985278	0.0217186	0.102184	0.136202	0.0566752	0.00973432	0.480177
2.28	0.138988	0.107582	0.0943433	0.0205756	0.100147	0.135107	0.0566752	0.00973432	0.468843
2.285	0.130852	0.105164	0.0901587	0.0194325	0.0977708	0.133646	0.0562029	0.00973432	0.458203
2.29	0.123394	0.103049	0.0859741	0.0182894	0.0953944	0.132185	0.0552583	0.00973432	0.447101
2.295	0.115259	0.100631	0.0821699	0.0171463	0.0933576	0.130725	0.0543137	0.00973432	0.435999
2.3	0.107801	0.0985157	0.0787462	0.0160032	0.0909812	0.129264	0.0533691	0.00973432	0.42559
2.305	0.101021	0.0964003	0.0753224	0.0148601	0.0886048	0.127803	0.0524246	0.00973432	0.414951
2.31	0.0949188	0.0945871	0.0715183	0.013717	0.0862284	0.127073	0.0510077	0.00973432	0.403848
2.315	0.0894949	0.092774	0.0673337	0.012574	0.0835126	0.125978	0.0495908	0.00973432	0.393671
2.32	0.0847489	0.0903564	0.0631491	0.0114309	0.0807967	0.124517	0.0481739	0.00973432	0.385576
2.325	0.080681	0.0876367	0.0589645	0.0102878	0.0777414	0.123422	0.0472293	0.00973432	0.37748
2.33	0.077291	0.0846147	0.0551604	0.00914469	0.0750255	0.121961	0.0462847	0.00973432	0.368459
2.335	0.074579	0.0812906	0.052117	0.00800161	0.0723097	0.1205	0.0453402	0.00973432	0.358745
2.34	0.0711891	0.0782686	0.0494541	0.00685852	0.0692543	0.119405	0.0439233	0.00973432	0.349493
2.345	0.0677991	0.0755488	0.0467912	0.00571543	0.066878	0.117579	0.0420341	0.00973432	0.341629
2.35	0.0637312	0.0731313	0.0433675	0.00457235	0.0648411	0.115753	0.0406172	0.00973432	0.333765
2.355	0.0603412	0.0707137	0.0399437	0.00342926	0.0628042	0.113197	0.0387281	0.00973432	0.326594
2.36	0.0569513	0.0682962	0.0369004	0.00228617	0.0604278	0.110276	0.0373112	0.00973432	0.318961
2.365	0.0542393	0.0655764	0.0342375	0.00114309	0.0587304	0.107355	0.0358943	0.00973432	0.311097
2.37	0.0522053	0.0631588	0.031955	0	0.057033	0.103703	0.0344774	0.00973432	0.303233
2.375	0.0501714	0.0610435	0.0292921	0	0.0553356	0.100417	0.0330605	0.00973432	0.2956
2.38	0.0474594	0.0589281	0.02739	0	0.0536382	0.0971306	0.0321159	0.00973432	0.289124
2.385	0.0440694	0.0568127	0.0258683	0	0.0519407	0.0949397	0.0311714	0.00973432	0.282647
2.39	0.0406795	0.0553017	0.0243466	0	0.0502433	0.0927488	0.0302268	0.00973432	0.276171
2.395	0.0372895	0.054093	0.0232054	0	0.0485459	0.0898276	0.0292822	0.00973432	0.269695
2.4	0.0338996	0.0522798	0.0220641	0	0.046509	0.0872715	0.0283376	0.00973432	0.263912
2.405	0.0311876	0.051071	0.0209229	0	0.0448116	0.0847154	0.027393	0.00973432	0.259286
2.41	0.0291536	0.0498622	0.0197816	0	0.0431142	0.0821594	0.0269207	0.00973432	0.253966
2.415	0.0271197	0.0480491	0.0190208	0	0.0417563	0.0796033	0.0269207	0.00973432	0.247953
2.42	0.0257637	0.0459337	0.0186404	0	0.0403984	0.0770472	0.0264484	0.00973432	0.241476
2.425	0.0244077	0.0438183	0.01826	0	0.0390404	0.0755866	0.0264484	0.00973432	0.235
2.43	0.0223737	0.041703	0.0178796	0	0.038022	0.074126	0.0264484	0.00973432	0.229217
2.435	0.0203397	0.040192	0.0174992	0	0.0370035	0.0726654	0.0264484	0.00973432	0.223898
2.44	0.0183058	0.038681	0.0167383	0	0.0359851	0.0712048	0.0264484	0.00973432	0.218809
2.445	0.0162718	0.03717	0.0163579	0	0.0346272	0.069379	0.0264484	0.00973432	0.21372
2.45	0.0149158	0.0356591	0.0159775	0	0.0332692	0.0675533	0.0269207	0.00973432	0.209094
2.455	0.0142378	0.0338459	0.0155971	0	0.0319113	0.0660926	0.0269207	0.00973432	0.204237
2.46	0.0135598	0.0320327	0.0152167	0	0.0308929	0.0653623	0.0269207	0.00973432	0.199842
2.465	0.0128818	0.0302195	0.0152167	0	0.0302139	0.064632	0.0269207	0.00973432	0.194985
2.47	0.0122038	0.0290108	0.0152167	0	0.0295349	0.0635366	0.0269207	0.00973432	0.190128
2.475	0.0115259	0.027802	0.0152167	0	0.028856	0.0624411	0.0269207	0.00973432	0.185271
2.48	0.0108479	0.0265932	0.0152167	0	0.0278375	0.0613457	0.0269207	0.00973432	0.182032
2.485	0.0101699	0.0253844	0.0152167	0	0.0268191	0.0606154	0.0269207	0.00898553	0.178332
2.49	0.00949188	0.0244778	0.0152167	0	0.0261401	0.0595199	0.0269207	0.00823674	0.175787
2.495	0.00881389	0.0235712	0.0152167	0	0.0254612	0.0584244	0.0269207	0.00748794	0.17278
2.5	0.00881389	0.0226647	0.0152167	0	0.0247822	0.057329	0.0269207	0.00673915	0.169774
2.505	0.00949188	0.0214559	0.0152167	0	0.0241032	0.0565987	0.0269207	0.00599035	0.166767
2.51	0.0101699	0.0202471	0.0152167	0	0.0237637	0.0558684	0.0269207	0.00524156	0.16376
2.515	0.0108479	0.0190383	0.0152167	0	0.0234243	0.0551381	0.0269207	0.00449277	0.160984
2.52	0.0115259	0.0181317	0.0152167	0	0.0230848	0.0540426	0.0259761	0.00374397	0.159134
2.525	0.0122038	0.0172251	0.0155971	0	0.0227453	0.0529471	0.0255038	0.00299518	0.156589
2.53	0.0135598	0.0163185	0.0159775	0	0.0224058	0.0518517	0.0250315	0.00224638	0.154276
2.535	0.0149158	0.0157142	0.0159775	0	0.0220663	0.0507562	0.0245593	0.00149759	0.151963
2.54	0.0162718	0.0151098	0.0159775	0	0.0217268	0.0500259	0.024087	0.000748794	0.149651
2.545	0.0176278	0.0145054	0.0159775	0	0.0213874	0.0492956	0.0236147	0	0.147106
2.55	0.0189838	0.013901	0.0159775	0	0.0210479	0.0485653	0.0231424	0	0.145025
2.555	0.0203397	0.0132966	0.0159775	0	0.0207084	0.0474699	0.0226701	0	0.143405
2.56	0.0216957	0.0126922	0.0159775	0	0.0203689	0.0467395	0.0221978	0	0.141324
2.565	0.0230517	0.0120878	0.0159775	0	0.0200294	0.0460092	0.0217255	0	0.139011
2.57	0.0237297	0.0114834	0.0159775	0	0.01969	0.0452789	0.0212532	0	0.136698
2.575	0.0237297	0.0111812	0.0159775	0	0.019011	0.0445486	0.0207809	0	0.134616
2.58	0.0237297	0.010879	0.0159775	0	0.018332	0.0434532	0.0203086	0	0.132766
2.585	0.0237297	0.0105768	0.0159775	0	0.0179925	0.0423577	0.0198363	0	0.130221
2.59	0.0237297	0.0102746	0.0159775	0	0.0179925	0.0416274	0.0198363	0	0.127446
2.595	0.0237297	0.00997245	0.0159775	0	0.0179925	0.0408971	0.0198363	0	0.124902
2.6	0.0230517	0.00967025	0.0159775	0	0.0179925	0.0398016	0.0198363	0	0.122126
2.605	0.0223737	0.00936806	0.0159775	0	0.0179925	0.0379759	0.0198363	0	0.11935
2.61	0.0216957	0.00906586	0.0159775	0	0.0179925	0.0361501	0.0198363	0	0.116575
2.615	0.0210177	0.00876367	0.0159775	0	0.0179925	0.0339592	0.0198363	0	0.113799
2.62	0.0203397	0.00815927	0.0159775	0	0.0179925	0.0321334	0.0198363	0	0.111024
2.625	0.0196617	0.00785708	0.0159775	0	0.0179925	0.0303077	0.0198363	0	0.108248
2.63	0.0189838	0.00755488	0.0159775	0	0.0179925	0.0281168	0.019364	0	0.105241
2.635	0.0189838	0.00725269	0.0159775	0	0.0176531	0.0259258	0.0188917	0	0.102928
2.64	0.0189838	0.00695049	0.0159775	0	0.0173136	0.0237349	0.0184194	0	0.101078
2.645	0.0189838	0.0066483	0.0159775	0	0.0173136	0.021544	0.0179471	0	0.0992273
2.65	0.0189838	0.00604391	0.0159775	0	0.0173136	0.0197182	0.0174749	0	0.0969143
2.655	0.0189838	0.00543952	0.0159775	0	0.0169741	0.0178925	0.0165303	0	0.0946013
2.66	0.0189838	0.00483513	0.0159775	0	0.0166346	0.0160667	0.0155857	0	0.092057
2.665	0.0189838	0.00423073	0.0159775	0	0.0162951	0.014241	0.0146411	0	0.0902066
2.67	0.0189838	0.00362634	0.0159775	0	0.0159557	0.0127803	0.0136965	0	0.0885875
2.675	0.0189838	0.00302195	0.0155971	0	0.0156162	0.01205	0.0127519	0	0.0871998
2.68	0.0189838	0.00241756	0.0152167	0	0.0152767	0.0109546	0.0118073	0	0.0855807
2.685	0.0189838	0.00181317	0.0152167	0	0.0149372	0.0105894	0.0108627	0	0.0839616
2.69	0.0189838	0.00151098	0.0152167	0	0.0145977	0.0102243	0.00991816	0	0.0821112
2.695	0.0189838	0.00120878	0.0152167	0	0.0142582	0.00985912	0.00897357	0	0.0804921
2.7	0.0189838	0.000906586	0.0152167	0	0.0139188	0.00985912	0.00850128	0	0.0793356
2.705	0.0189838	0.000604391	0.0152167	0	0.0139188	0.00985912	0.00802899	0	0.0781791
2.71	0.0189838	0.000302195	0.0152167	0	0.0139188	0.00985912	0.00755669	0	0.0772539
2.715	0.0189838	0	0.0152167	0	0.0139188	0.00985912	0.0070844	0	0.0763287
2.72	0.0189838	0	0.0152167	0	0.0135793	0.00985912	0.00661211	0	0.0760974
2.725	0.0189838	0	0.0152167	0	0.0132398	0.00985912	0.00661211	0	0.0760974
2.73	0.0189838	0	0.0152167	0	0.0125608	0.00985912	0.0070844	0	0.0758661
2.735	0.0189838	0	0.0152167	0	0.0118819	0.00985912	0.00755669	0	0.0751722
2.74	0.0189838	0	0.0152167	0	0.0112029	0.00985912	0.00802899	0	0.0744783
2.745	0.0189838	0	0.0155971	0	0.0105239	0.00985912	0.00850128	0	0.0737844
2.75	0.0189838	0	0.0155971	0	0.00984498	0.0102243	0.00897357	0	0.0730905
2.755	0.0189838	0	0.0152167	0	0.00916601	0.0102243	0.00897357	0	0.0723966
2.76	0.0189838	0	0.0148362	0	0.00848705	0.0102243	0.00897357	0	0.071934
2.765	0.0189838	0	0.0144558	0	0.00780809	0.0102243	0.00897357	0	0.0710088
2.77	0.0189838	0	0.013695	0	0.00712912	0.0102243	0.00897357	0	0.069621
2.775	0.0189838	0	0.0129342	0	0.00645016	0.0102243	0.00897357	0	0.0680019
2.78	0.0189838	0	0.0121733	0	0.00577119	0.0102243	0.00897357	0	0.0659202
2.785	0.0189838	0	0.0114125	0	0.00543171	0.0102243	0.00897357	0	0.0636072
2.79	0.0189838	0	0.0106517	0	0.00509223	0.0102243	0.00897357	0	0.0612943
2.795	0.0189838	0	0.00989082	0	0.00475275	0.0102243	0.00897357	0	0.05875
2.8	0.0189838	0	0.00912999	0	0.00475275	0.0102243	0.00850128	0	0.056437
2.805	0.0189838	0	0.00836916	0	0.00475275	0.0102243	0.00802899	0	0.0543553
2.81	0.0183058	0	0.00760833	0	0.00475275	0.0102243	0.00755669	0	0.0522736
2.815	0.0176278	0	0.00684749	0	0.00475275	0.0102243	0.0070844	0	0.0501919
2.82	0.0169498	0	0.00646708	0	0.00509223	0.0102243	0.00661211	0	0.0481102
2.825	0.0162718	0	0.00608666	0	0.00543171	0.0102243	0.00661211	0	0.0455659
2.83	0.0155938	0	0.00570625	0	0.00577119	0.0105894	0.00661211	0	0.0430216
2.835	0.0142378	0	0.00532583	0	0.00611068	0.0109546	0.00661211	0	0.0407086
2.84	0.0128818	0	0.00532583	0	0.00645016	0.0109546	0.00661211	0	0.0383956
2.845	0.0115259	0	0.00532583	0	0.00678964	0.0109546	0.00661211	0	0.0365453
2.85	0.0101699	0	0.00532583	0	0.00712912	0.0109546	0.00661211	0	0.0349262
2.855	0.00881389	0	0.00532583	0	0.0074686	0.0109546	0.00661211	0	0.0330758
2.86	0.0074579	0	0.00532583	0	0.00780809	0.0109546	0.00661211	0	0.0312254
2.865	0.00610192	0	0.00532583	0	0.00814757	0.0109546	0.00661211	0	0.0296063
2.87	0.00474594	0	0.00532583	0	0.00848705	0.0109546	0.00661211	0	0.0279872
2.875	0.00338996	0	0.00532583	0	0.00882653	0.0109546	0.00661211	0	0.0263681
2.88	0.00271197	0	0.00532583	0	0.00916601	0.0109546	0.00661211	0	0.024749
2.885	0.00203397	0	0.00532583	0	0.00916601	0.0109546	0.00661211	0	0.0231299
2.89	0.00135598	0	0.00532583	0	0.00882653	0.0109546	0.00661211	0	0.0217421
2.895	0.000677991	0	0.00532583	0	0.00848705	0.0109546	0.00661211	0	0.0208169
2.9	0	0	0.00532583	0	0.00814757	0.0105894	0.00661211	0	0.0198917
2.905	0	0	0.00532583	0	0.00780809	0.0102243	0.00661211	0	0.0191978
2.91	0	0	0.00532583	0	0.0074686	0.0102243	0.00661211	0	0.0187352
2.915	0	0	0.00532583	0	0.00712912	0.0102243	0.00661211	0	0.0182726
2.92	0	0	0.00532583	0	0.00678964	0.0102243	0.00661211	0	0.0180413
2.925	0	0	0.00532583	0	0.00645016	0.0102243	0.00661211	0	0.01781
2.93	0	0	0.00532583	0	0.00611068	0.0102243	0.00661211	0	0.0175787
2.935	0	0	0.00532583	0	0.00577119	0.0102243	0.00661211	0	0.0173474
2.94	0	0	0.00532583	0	0.00543171	0.0102243	0.0070844	0	0.0171161
2.945	0	0	0.00532583	0	0.00509223	0.0102243	0.00755669	0	0.0168848
2.95	0	0	0.00532583	0	0.00475275	0.0102243	0.00802899	0	0.0164222
2.955	0	0	0.00532583	0	0.00441327	0.0102243	0.00850128	0	0.0159596
2.96	0	0	0.00532583	0	0.00441327	0.0102243	0.00897357	0	0.015497
2.965	0	0	0.00532583	0	0.00441327	0.0102243	0.00944587	0	0.0152657
2.97	0	0	0.00532583	0	0.00441327	0.0102243	0.00991816	0	0.0148031
2.975	0	0	0.00532583	0	0.00441327	0.0102243	0.0103905	0	0.0143405
2.98	0	0	0.00532583	0	0.00441327	0.0102243	0.0108627	0	0.0138779
2.985	0	0	0.00532583	0	0.00441327	0.0102243	0.011335	0	0.0134153
2.99	0	0	0.00494541	0	0.00441327	0.00985912	0.0118073	0	0.0127214
2.995	0	0	0.004565	0	0.00441327	0.00949397	0.0122796	0	0.0120276
3	0	0	0.00418458	0	0.00441327	0.00912882	0.0127519	0	0.0113337
3.005	0	0	0.00380416	0	0.00441327	0.00876367	0.0132242	0	0.0104085
3.01	0	0	0.00342375	0	0.00441327	0.00839851	0.0132242	0	0.00948326
3.015	0	0	0.00304333	0	0.00441327	0.00803336	0.0132242	0	0.00832677
3.02	0	0	0.00266291	0	0.00441327	0.00766821	0.0132242	0	0.00740157
3.025	0	0	0.0022825	0	0.00441327	0.00730305	0.0132242	0	0.00647637
3.03	0	0	0.00190208	0	0.00441327	0.0069379	0.0132242	0	0.00555118
3.035	0	0.000302195	0.00152167	0	0.00441327	0.00657275	0.0127519	0	0.00462598
3.04	0	0.000604391	0.00114125	0	0.00441327	0.0062076	0.0122796	0	0.00393208
3.045	0	0.000906586	0.000760833	0	0.00441327	0.00584244	0.0122796	0	0.00323819
3.05	0	0.00120878	0.000380416	0	0.00441327	0.00547729	0.0122796	0	0.00254429
3.055	0	0.00151098	0	0	0.00441327	0.00511214	0.0122796	0	0.00185039
3.06	0	0.00181317	0	0	0.00441327	0.00547729	0.0122796	0	0.00138779
3.065	0	0.00211537	0	0	0.00441327	0.00584244	0.0122796	0	0.000925196
3.07	0	0.00241756	0	0	0.00441327	0.0062076	0.0122796	0	0.000462598
3.075	0	0.00271976	0	0	0.00441327	0.00657275	0.0122796	0	0.000231299
3.08	0	0.00302195	0	0	0.00441327	0.0069379	0.0122796	0	0
3.085	0	0.00332415	0	0	0.00441327	0.00730305	0.0122796	0	0
3.09	0	0.00362634	0	0	0.00441327	0.00766821	0.0122796	0	0
3.095	0	0.00392854	0	0	0.00441327	0.00803336	0.0122796	0	0
3.1	0	0.00423073	0	0	0.00441327	0.00839851	0.0122796	0	0
3.105	0	0.00423073	0	0	0.00441327	0.00876367	0.0127519	0	0
3.11	0	0.00423073	0	0	0.00441327	0.00912882	0.0132242	0	0
3.115	0	0.00423073	0	0	0.00441327	0.00949397	0.0132242	0	0
3.12	0	0.00423073	0	0	0.00441327	0.00985912	0.0132242	0	0
3.125	0	0.00423073	0	0	0.00407378	0.0102243	0.0132242	0	0
3.13	0	0.00423073	0	0	0.0037343	0.0102243	0.0132242	0	0
3.135	0	0.00423073	0	0	0.00339482	0.00985912	0.0132242	0	0
3.14	0	0.00423073	0	0	0.00305534	0.00949397	0.0132242	0	0
3.145	0	0.00423073	0	0	0.00271586	0.00912882	0.0132242	0	0
3.15	0	0.00423073	0	0	0.00237637	0.00876367	0.0132242	0	0
3.155	0	0.00423073	0	0	0.00203689	0.00839851	0.0132242	0	0
3.16	0	0.00423073	0	0	0.00169741	0.00803336	0.0132242	0	0
3.165	0	0.00423073	0	0	0.00135793	0.00766821	0.0132242	0	0
3.17	0	0.00423073	0	0	0.00101845	0.00730305	0.0132242	0	0
3.175	0	0.00423073	0	0	0.000678964	0.0069379	0.0132242	0	0
3.18	0	0.00423073	0	0	0.000339482	0.00657275	0.0132242	0	0
3.185	0	0.00423073	0	0	0	0.0062076	0.0132242	0	0
3.19	0	0.00423073	0	0	0	0.00584244	0.0132242	0	0
3.195	0	0.00423073	0	0	0	0.00547729	0.0132242	0	0
3.2	0	0.00423073	0	0	0	0.00511214	0.0132242	0	0
3.205	0	0.00423073	0	0	0	0.00511214	0.0132242	0	0
3.21	0	0.00423073	0	0	0	0.00511214	0.0132242	0	0
3.215	0	0.00423073	0	0	0	0.00511214	0.0132242	0	0
3.22	0	0.00423073	0	0	0	0.00511214	0.0132242	0	0
3.225	0	0.00423073	0	0	0	0.00511214	0.0132242	0	0
3.23	0	0.00423073	0	0	0	0.00511214	0.0132242	0	0
3.235	0	0.00423073	0	0	0	0.00511214	0.0132242	0	0
3.24	0	0.00423073	0	0	0	0.00511214	0.0132242	0	0
3.245	0	0.00423073	0	0	0	0.00511214	0.0127519	0	0
3.25	0	0.00423073	0	0	0	0.00511214	0.0122796	0	0
3.255	0	0.00423073	0	0	0	0.00511214	0.0118073	0	0
3.26	0	0.00423073	0	0	0	0.00511214	0.011335	0	0
3.265	0	0.00423073	0	0	0	0.00511214	0.0108627	0	0
3.27	0	0.00423073	0	0	0	0.00511214	0.0103905	0	0
3.275	0	0.00423073	0	0	0	0.00511214	0.00991816	0	0
3.28	0	0.00423073	0	0	0	0.00511214	0.00944587	0	0
3.285	0	0.00423073	0	0	0	0.00511214	0.00897357	0	0
3.29	0	0.00423073	0	0	0	0.00511214	0.00850128	0	0
3.295	0	0.00423073	0	0	0	0.00511214	0.00802899	0	0
3.3	0	0.00423073	0	0	0	0.00511214	0.00755669	0	0
3.305	0	0.00423073	0	0	0	0.00511214	0.0070844	0	0
3.31	0	0.00423073	0	0	0	0.00511214	0.00661211	0	0
3.315	0	0.00423073	0	0	0	0.00511214	0.00661211	0	0
3.32	0	0.00423073	0	0	0	0.00511214	0.00661211	0	0
3.325	0	0.00423073	0	0	0	0.00511214	0.00661211	0	0
3.33	0	0.00423073	0	0	0	0.00511214	0.00661211	0	0
3.335	0	0.00423073	0	0	0	0.00511214	0.00661211	0	0
3.34	0	0.00392854	0	0	0	0.00511214	0.00661211	0	0
3.345	0	0.00362634	0	0	0	0.00511214	0.00661211	0	0
3.35	0	0.00332415	0	0	0	0.00511214	0.00613981	0	0
3.355	0	0.00302195	0	0	0	0.00511214	0.00566752	0	0
3.36	0	0.00271976	0	0	0	0.00511214	0.00519523	0	0
3.365	0	0.00241756	0	0	0	0.00474699	0.00472293	0	0
3.37	0	0.00211537	0	0	0	0.00438183	0.00425064	0	0
3.375	0	0.00181317	0	0	0	0.00401668	0.00377835	0	0
3.38	0	0.00151098	0	0	0	0.00365153	0.00330605	0	0
3.385	0	0.00120878	0	0	0	0.00328637	0.00283376	0	0
3.39	0	0.000906586	0	0	0	0.00292122	0.00236147	0	0
3.395	0	0.000604391	0	0	0	0.00255607	0.00188917	0	0
3.4	0	0.000302195	0	0	0	0.00219092	0.00141688	0	0
3.405	0	0	0	0	0	0.00182576	0.000944587	0	0
3.41	0	0	0	0	0	0.00146061	0.000472293	0	0
3.415	0	0	0	0	0	0.00109546	0	0	0
3.42	0	0	0	0	0	0.000730305	0	0	0
3.425	0	0	0	0	0	0.000365153	0	0	0
3.43	0	0	0	0	0	0	0	0	0
3.435	0	0	0	0	0	0	0	0	0
3.44	0	0	0	0	0	0	0	0	0
3.445	0	0	0	0	0	0	0	0	0
3.45	0	0	0	0	0	0	0	0	0
3.455	0	0	0	0	0	0	0	0	0
3.46	0	0	0	0	0	0	0	0	0
3.465	0	0	0	0	0	0	0	0	0
3.47	0	0	0	0	0	0	0	0	0
3.475	0	0	0	0	0	0	0	0	0
3.48	0	0	0	0	0	0	0	0	0
3.485	0	0	0	0	0	0	0	0	0
3.49	0	0	0	0	0	0	0	0	0
3.495	0	0	0	0	0	0	0	0	0
3.5	0	0	0	0	0	0	0	0	0
3.505	0	0	0	0	0	0	0	0	0
3.51	0	0	0	0	0	0	0	0	0
3.515	0	0	0	0	0	0	0	0	0
3.52	0	0	0	0	0	0	0	0	0
3.525	0	0	0	0	0	0	0	0	0
3.53	0	0	0	0	0	0	0	0	0
3.535	0	0	0	0	0	0	0	0	0
3.54	0	0	0	0	0	0	0	0	0
3.545	0	0	0	0	0	0	0	0	0
3.55	0	0	0	0	0	0	0	0	0
3.555	0	0	0	0	0	0	0	0	0
3.56	0	0	0	0	0	0	0	0	0
3.565	0	0	0	0	0	0	0	0	0
3.57	0	0	0	0	0	0	0	0	0
3.575	0	0	0	0	0	0	0	0	0
3.58	0	0	0	0	0	0	0	0	0
3.585	0	0	0	0	0	0	0	0	0
3.59	0	0	0	0	0	0	0	0	0
3.595	0	0	0	0	0	0	0	0	0
3.6	0	0	0	0	0	0	0	0	0
3.605	0	0	0	0	0	0	0	0	0
3.61	0	0	0	0	0	0	0	0	0
3.615	0	0	0	0	0	0	0	0	0
3.62	0	0	0	0	0	0	0	0	0
3.625	0	0	0	0	0	0	0	0	0
3.63	0	0	0	0	0	0	0	0	0
3.635	0	0	0	0	0	0	0	0	0
3.64	0	0	0	0	0	0	0	0	0
3.645	0	0	0	0	0	0	0	0	0
3.65	0	0	0	0	0	0	0	0	0.000231299
3.655	0	0	0	0	0	0	0	0	0.000462598
3.66	0	0	0	0	0	0	0	0	0.000693897
3.665	0	0	0	0	0	0	0	0	0.000925196
3.67	0	0	0	0	0	0	0	0	0.0011565
3.675	0	0	0	0	0	0	0	0	0.00138779
3.68	0	0	0	0	0	0	0	0	0.00161909
3.685	0	0	0	0	0	0	0	0	0.00185039
3.69	0	0	0	0	0	0	0	0	0.00208169
3.695	0	0	0	0	0	0	0	0	0.00231299
3.7	0	0	0	0	0	0	0	0	0.00254429
3.705	0	0	0	0	0	0	0	0	0.00277559
3.71	0	0	0	0	0	0	0	0	0.00300689
3.715	0	0	0	0	0	0	0	0	0.00323819
3.72	0	0	0	0	0	0	0	0	0.00323819
3.725	0	0	0	0	0	0	0	0	0.00323819
3.73	0	0	0	0	0	0	0	0	0.00323819
3.735	0	0	0	0	0	0	0	0	0.00323819
3.74	0	0	0	0	0	0	0	0	0.00323819
3.745	0	0	0	0	0	0	0	0	0.00323819
3.75	0	0	0	0	0	0	0	0	0.00323819
3.755	0	0	0	0	0	0	0	0	0.00323819
3.76	0	0	0	0	0	0	0	0	0.00323819
3.765	0	0	0	0	0	0	0	0	0.00323819
3.77	0	0	0	0	0	0	0	0	0.00323819
3.775	0	0	0	0	0	0	0	0	0.00323819
3.78	0	0	0	0	0	0	0	0	0.00323819
3.785	0	0	0	0	0	0	0	0	0.00323819
3.79	0	0	0	0	0	0	0	0	0.00323819
3.795	0	0	0	0	0	0	0	0	0.00323819
3.8	0	0	0	0	0	0	0	0	0.00323819
3.805	0	0	0	0	0	0	0	0	0.00323819
3.81	0	0	0	0	0	0	0	0	0.00323819
3.815	0	0	0	0	0	0	0	0	0.00323819
3.82	0	0	0	0	0	0	0	0	0.00323819
3.825	0	0	0	0	0	0	0	0	0.00323819
3.83	0	0	0	0	0	0	0	0	0.00323819
3.835	0	0	0	0	0	0	0	0	0.00323819
3.84	0	0	0	0	0	0	0	0	0.00323819
3.845	0	0	0	0	0	0	0	0	0.00323819
3.85	0	0	0	0	0	0	0	0	0.00323819
3.855	0	0	0	0	0	0	0	0	0.00334796
3.86	0	0	0	0	0	0	0	0	0.00346543
3.865	0	0	0	0	0	0	0	0	0.00359144
3.87	0	0	0	0	0	0	0	0	0.00372697
3.875	0	0	0	0	0	0	0	0	0.00387313
3.88	0	0	0	0	0	0	0	0	0.00403121
3.885	0	0	0	0	0	0	0	0	0.00420275
3.89	0	0	0	0	0	0	0	0	0.00438954
3.895	0	0	0	0	0	0	0	0	0.00459371
3.9	0	0	0	0	0	0	0	0	0.00481779
3.905	0	0	0	0	0	0	0	0	0.00434131
3.91	0	0	0	0	0	0	0	0	0.00381331
3.915	0	0	0	0	0	0	0	0	0.00322497
3.92	0	0	0	0	0	0	0	0	0.00256532
3.925	0	0	0	0	0	0	0	0	0.00182055
3.93	0	0	0	0	0	0	0	0	0.000973051
3.935	0	0	0	0	0	0	0	0	0
3.94	0	0	0	0	0	0	0	0	0
3.945	0	0	0	0	0	0	0	0	0
3.95	0	0	0	0	0	0	0	0	0
3.955	0	0	0	0	0	0	0	0	0
3.96	0	0	0	0	0	0	0	0	0
3.965	0	0	0	0	0	0	0	0	0
3.97	0	0	0	0	0	0	0	0	0
3.975	0	0	0	0	0	0	0	0	0
3.98	0	0	0	0	0	0	0	0	0
3.985	0	0	0	0	0	0	0	0	0
3.99	0	0	0	0	0	0	0	0	0
3.995	0	0	0	0	0	0	0	0	0
4	0	0	0	0	0	0	0	0	0
Lower left panel
Time (min)	15 I-Ek/MCC	0.4 I-Ek/MCC	0.5 I-Ek/MCC + 1264 I-Ek/T102S	0.6 I-Ek/MCC + 1168 I-Ek/K99R	0.4 I-Ek/MCC + 1210 I-Ek/K99A	0.4 I-Ek/MCC + 1247 I-Ek/ER60	0.4 I-Ek/MCC + 1213 I-Ek/β2m	0.2 I-Ek/MCC + 763 I-Ek/null	ICAM-1 and B7-1 (negative control)
0.25	0.97701	1.01982	1.06109	1.05246	1.03225	1.01186	1.04584	1.04243	1
0.5	0.974843	1.01635	1.05889	1.06496	1.02133	1.01609	1.04742	1.05308	1
0.75	0.994797	1.01535	1.0541	1.06122	1.01604	1.01368	1.04357	1.04802	1
1	1.00793	1.0116	1.0639	1.06208	1.011	1.01301	1.04553	1.06658	1
1.25	1.06954	1.01744	1.07562	1.06079	1.0128	1.02274	1.05057	1.05984	1
1.5	1.41331	1.02872	1.11769	1.0585	1.02062	1.03327	1.05891	1.06917	1
1.75	1.94438	1.02652	1.18575	1.06682	1.0187	1.03706	1.06145	1.06681	1
2	2.30048	1.01901	1.43332	1.06724	1.02068	1.03778	1.05599	1.07788	1
2.25	2.60515	1.04298	1.5727	1.08267	1.02616	1.05589	1.07419	1.11251	1
2.5	2.75971	1.02402	1.72442	1.08496	1.01713	1.07403	1.06522	1.12227	1
2.75	2.87552	1.05755	1.84428	1.08281	1.03692	1.1192	1.076	1.14354	1
3	2.80768	1.06519	1.90321	1.14009	1.03212	1.17595	1.10413	1.17811	1
3.25	2.80641	1.08876	1.94971	1.18386	1.06457	1.25782	1.1351	1.18562	1
3.5	2.7235	1.11948	1.99595	1.26593	1.06886	1.4002	1.18003	1.27162	1
3.75	2.57931	1.17627	2.09296	1.32567	1.17946	1.49243	1.31575	1.32215	1
4	2.45184	1.30832	2.08159	1.43347	1.31182	1.53432	1.3825	1.41691	1
4.25	2.32188	1.478	2.15054	1.5143	1.43775	1.61628	1.46986	1.48979	1
4.5	2.20881	1.5713	2.12732	1.57077	1.52015	1.65666	1.53425	1.5515	1
4.75	2.13342	1.66373	2.11603	1.60039	1.59868	1.70524	1.58858	1.59821	1
5	2.06816	1.70837	2.06714	1.6085	1.6464	1.76814	1.63899	1.64602	1
5.25	2.02857	1.76665	2.0079	1.68689	1.68077	1.8098	1.68778	1.67125	1
5.5	2.0064	1.83977	1.93381	1.64046	1.79976	1.80255	1.73142	1.63779	1
5.75	1.96834	1.89442	1.89779	1.71956	1.75575	1.85498	1.79571	1.67574	1
6	1.94784	1.94328	1.86035	1.72285	1.79646	1.86533	1.80209	1.69017	1
6.25	1.94128	1.88821	1.83433	1.74269	1.8234	1.90067	1.8289	1.68434	1
6.5	1.92866	1.97366	1.80465	1.77005	1.77147	1.90134	1.80984	1.73337	1
6.75	1.91118	1.9317	1.76051	1.76685	1.83501	1.88277	1.87317	1.71497	1
7	1.92106	1.89714	1.74853	1.77739	1.86616	1.8675	1.87078	1.72505	1
7.25	1.89685	1.96215	1.7465	1.80239	1.85429	1.8657	1.85106	1.70976	1
7.5	1.89004	1.90337	1.714	1.77325	1.89631	1.87219	1.86243	1.65464	1
7.75	1.8899	1.91113	1.69722	1.80927	1.862	1.83533	1.88333	1.68375	1
8	1.88467	1.91831	1.6867	1.80057	1.80849	1.83958	1.88044	1.71191	1
8.25	1.86563	1.88118	1.68788	1.79394	1.79578	1.83327	1.90322	1.7495	1
8.5	1.84442	1.91811	1.70606	1.84424	1.82947	1.83348	1.87809	1.77704	1
8.75	1.84057	1.84521	1.67794	1.82439	1.79872	1.82869	1.88222	1.83338	1
9	1.8359	1.87363	1.66019	1.84111	1.76949	1.80403	1.85174	1.7826	1
9.25	1.83108	1.8731	1.65092	1.84209	1.80147	1.82786	1.88513	1.73719	1
9.5	1.82438	1.88591	1.65831	1.85971	1.84302	1.77022	1.84646	1.81257	1
9.75	1.80505	1.82574	1.63066	1.82589	1.80823	1.75784	1.81355	1.75581	1
10	1.79558	1.86052	1.67763	1.88824	1.81922	1.81061	1.86569	1.75316	1
10.25	1.80649	1.81968	1.65038	1.84799	1.80119	1.79442	1.82208	1.7884	1
10.5	1.77811	1.82134	1.63818	1.79733	1.82868	1.76176	1.83692	1.77459	1
10.75	1.77754	1.82986	1.62965	1.77521	1.82292	1.76714	1.83351	1.7231	1
11	1.78976	1.81512	1.61636	1.79161	1.79307	1.77138	1.79036	1.72769	1
11.25	1.77194	1.79546	1.6171	1.78336	1.77986	1.75528	1.78416	1.75328	1
11.5	1.77377	1.77928	1.59948	1.78187	1.75639	1.71875	1.73193	1.72458	1
11.75	1.75821	1.74027	1.60455	1.7468	1.75112	1.69936	1.7081	1.72186	1
12	1.75887	1.75644	1.59667	1.77052	1.73368	1.67832	1.71634	1.74325	1
12.25	1.76062	1.76486	1.59679	1.73029	1.75179	1.66818	1.74431	1.75298	1
12.5	1.74782	1.75685	1.57132	1.73635	1.73202	1.66915	1.73377	1.75707	1
12.75	1.73839	1.75147	1.55664	1.68495	1.68909	1.63692	1.71085	1.68775	1
13	1.77203	1.74023	1.57421	1.70069	1.65371	1.61514	1.66749	1.70656	1
13.25	1.74153	1.70248	1.5908	1.71463	1.66506	1.65123	1.68207	1.80486	1
13.5	1.7585	1.71889	1.56978	1.65443	1.64311	1.63649	1.642	1.76014	1
13.75	1.7107	1.69835	1.54284	1.65474	1.62483	1.59837	1.64878	1.78131	1
14	1.75812	1.70281	1.55836	1.66736	1.65521	1.62026	1.66638	1.77708	1
14.25	1.75864	1.67942	1.54757	1.64237	1.61616	1.61363	1.63735	1.68254	1
14.5	1.73051	1.64682	1.56938	1.62567	1.60836	1.61105	1.63232	1.62464	1
14.75	1.75351	1.6314	1.54378	1.60721	1.59488	1.56841	1.58072	1.60151	1
15	1.73327	1.62376	1.52641	1.61326	1.58265	1.5881	1.57013	1.62212	1
15.25	1.69885	1.56737	1.53316	1.56571	1.5909	1.5684	1.56058	1.56935	1
15.5	1.70987	1.55686	1.53603	1.60077	1.63127	1.55242	1.58866	1.4986	1
15.75	1.71399	1.57779	1.51497	1.56242	1.61846	1.57237	1.62088	1.57112	1
16	1.69723	1.6052	1.54273	1.50977	1.58491	1.57098	1.55603	1.50208	1
16.25	1.67821	1.6072	1.50357	1.5105	1.616	1.49596	1.54472	1.48568	1
16.5	1.68346	1.5407	1.47277	1.52212	1.58631	1.4965	1.47821	1.492	1
16.75	1.68007	1.54701	1.51007	1.5391	1.5524	1.49629	1.51784	1.50899	1
17	1.67446	1.51112	1.47112	1.50509	1.50136	1.51956	1.45779	1.51004	1
17.25	1.66116	1.54068	1.48244	1.48038	1.4997	1.48744	1.48191	1.46782	1
17.5	1.67617	1.54348	1.46631	1.44939	1.55783	1.42807	1.48905	1.53952	1
17.75	1.65002	1.56124	1.46799	1.51881	1.50912	1.40548	1.46845	1.52218	1
18	1.65176	1.57605	1.45694	1.4989	1.51352	1.37452	1.51014	1.51297	1
18.25	1.64829	1.52577	1.4279	1.45014	1.49681	1.42302	1.52167	1.51019	1
18.5	1.63594	1.50716	1.4062	1.40759	1.45774	1.42391	1.44846	1.54608	1
18.75	1.65421	1.51126	1.39298	1.47683	1.50936	1.37691	1.4593	1.4486	1
19	1.62144	1.43375	1.40881	1.38474	1.48288	1.35272	1.41352	1.38536	1
19.25	1.62145	1.37913	1.39739	1.44151	1.52516	1.37461	1.51603	1.42331	1
19.5	1.63836	1.35524	1.38945	1.38962	1.47683	1.38196	1.469	1.50582	1
19.75	1.62981	1.48459	1.34295	1.43403	1.41996	1.28915	1.44822	1.41836	1
20		1.42779	1.38098	1.39846	1.4441	1.34547	1.42579	1.38951	1
Lower right panel
Time (min)	15 I-Ek/MCC	0.4 I-Ek/MCC	0.5 I-Ek/MCC + 1264 I-Ek/T102S	0.6 I-Ek/MCC + 1168 I-Ek/K99R	0.4 I-Ek/MCC + 1210 I-Ek/K99A	0.4 I-Ek/MCC + 1247 I-Ek/ER60	0.4 I-Ek/MCC + 1213 I-Ek/β2m	0.2 I-Ek/MCC + 763 I-Ek/null	ICAM-1 and B7-1 (negative control)
0.25	1.06205	1.01529	1.04848	1.0374	1.005	1.01139	1.03037	1.01596	0.976354
0.5	1.03646	1.01791	1.05179	1.03617	1.01026	1.00914	1.03345	1.01695	0.97657
0.75	1.04033	1.02066	1.04383	1.0446	1.01359	1.01535	1.03057	1.01805	0.97464
1	1.03067	1.03031	1.04718	1.04455	1.02949	1.0166	1.03823	1.02206	0.978334
1.25	1.02886	1.02568	1.04247	1.04875	1.03716	1.01662	1.04663	1.02319	0.981122
1.5	1.027	1.03776	1.04358	1.05138	1.0498	1.01725	1.04954	1.02807	0.982377
1.75	1.01636	1.03825	1.04356	1.06993	1.04491	1.03038	1.06579	1.02687	0.98255
2	1.01644	1.04434	1.0479	1.09893	1.05246	1.04299	1.07666	1.03833	0.983015
2.25	1.01292	1.05989	1.0506	1.12387	1.07526	1.05871	1.10504	1.03551	0.985997
2.5	1.01578	1.0812	1.0634	1.14565	1.14441	1.09171	1.11756	1.04812	0.985818
2.75	0.994702	1.14319	1.07751	1.19961	1.27644	1.16102	1.16956	1.05518	0.988123
3	1.00132	1.27852	1.11013	1.28463	1.32098	1.27846	1.23034	1.06831	0.991417
3.25	1.00825	1.34183	1.1683	1.40586	1.43338	1.39878	1.32227	1.09196	0.994064
3.5	1.02399	1.46459	1.37578	1.48243	1.60958	1.5143	1.39313	1.11039	0.993849
3.75	1.08944	1.52289	1.57293	1.52841	1.67334	1.60239	1.49561	1.12316	0.998245
4	1.38421	1.59343	1.79061	1.58092	1.71038	1.64505	1.52604	1.13206	1.00245
4.25	1.81619	1.67045	1.90198	1.65004	1.7365	1.71436	1.61567	1.14779	1.00788
4.5	2.18524	1.7478	2.02209	1.68051	1.79568	1.77813	1.6699	1.17901	1.0149
4.75	2.58984	1.78909	2.1571	1.74369	1.83312	1.82875	1.70423	1.18794	1.02563
5	2.931	1.83286	2.23301	1.75389	1.91701	1.86031	1.73613	1.22807	1.0614
5.25	3.19867	2.02293	2.37753	1.9218	2.03211	2.05326	1.92906	1.35143	1.12299
5.5	3.01232	1.85757	2.22013	1.76632	1.87459	1.85353	1.74795	1.24935	1.07491
5.75	2.88257	1.79039	2.1423	1.72218	1.81874	1.80427	1.68491	1.21368	1.06047
6	2.72566	1.75436	2.05022	1.67487	1.75373	1.77229	1.64146	1.18964	1.0512
6.25	2.5446	1.71703	1.96144	1.65262	1.69789	1.70904	1.61248	1.17285	1.04624
6.5	2.3478	1.61496	1.86539	1.6062	1.6099	1.64412	1.584	1.16303	1.04041
6.75	2.21626	1.61018	1.80189	1.55563	1.54479	1.62526	1.56301	1.13983	1.02893
7	2.09895	1.59031	1.74697	1.53045	1.5799	1.56954	1.5164	1.1287	1.02313
7.25	2.02873	1.53019	1.69882	1.52049	1.50654	1.54645	1.60074	1.11865	1.01847
7.5	1.98694	1.46931	1.6497	1.47964	1.50121	1.53889	1.58058	1.10752	1.01866
7.75	1.94168	1.48728	1.62824	1.45951	1.50603	1.50309	1.56921	1.09937	1.01937
8	1.92008	1.41949	1.61432	1.43178	1.49739	1.50741	1.55118	1.10151	1.01203
8.25	1.904	1.38121	1.57441	1.42328	1.46664	1.48065	1.52924	1.09488	1.00713
8.5	1.9033	1.38034	1.56471	1.42102	1.43425	1.47786	1.52616	1.08654	1.00421
8.75	1.87158	1.36053	1.55616	1.40449	1.42428	1.43132	1.5092	1.07955	1.00751
9	1.86489	1.33857	1.54344	1.37475	1.3828	1.42257	1.47021	1.08061	1.00395
9.25	1.85391	1.36156	1.52372	1.36621	1.38039	1.36851	1.43953	1.08315	1.00672
9.5	1.86039	1.31589	1.52688	1.35046	1.37072	1.37421	1.40849	1.07691	1.00145
9.75	1.85681	1.31125	1.49452	1.32838	1.36201	1.35731	1.38103	1.08546	1.00798
10	1.8411	1.30271	1.49115	1.32517	1.34473	1.32262	1.37768	1.0832	1.00983
10.25	1.83873	1.28011	1.49001	1.28607	1.34808	1.30565	1.34916	1.07122	1.00679
10.5	1.84503	1.26202	1.48523	1.27705	1.31531	1.26768	1.33432	1.07335	1.00589
10.75	1.82878	1.25121	1.47423	1.24833	1.32335	1.26096	1.33072	1.07201	1.00563
11	1.8229	1.24506	1.48059	1.26839	1.32555	1.25986	1.3009	1.06785	1.00333
11.25	1.80738	1.22716	1.44384	1.23756	1.33378	1.23081	1.29817	1.06811	1.00208
11.5	1.8076	1.21218	1.44791	1.20608	1.35247	1.21487	1.28375	1.06441	0.999827
11.75	1.80572	1.19989	1.45675	1.20339	1.31157	1.20496	1.24945	1.05991	1.00104
12	1.80014	1.18764	1.45578	1.17458	1.28759	1.1895	1.21935	1.05332	1
12.25	1.79628	1.184	1.45744	1.19106	1.30315	1.17978	1.21556	1.05185	1.00257
12.5	1.78825	1.18136	1.43606	1.17356	1.28854	1.19126	1.19037	1.041	1.00495
12.75	1.80274	1.14085	1.42157	1.14474	1.2964	1.17994	1.18999	1.05165	1.00631
13	1.77598	1.1449	1.42514	1.14542	1.30639	1.21731	1.20136	1.03524	1.00794
13.25	1.76709	1.15003	1.40666	1.1546	1.32406	1.18009	1.20268	1.03513	1.00411
13.5	1.76678	1.14072	1.38934	1.14604	1.25611	1.17715	1.19151	1.04041	1.00142
13.75	1.76957	1.1457	1.39124	1.13266	1.27982	1.1859	1.20679	1.02996	1.00983
14	1.76506	1.11238	1.37379	1.13578	1.25019	1.15715	1.17841	1.04149	0.999419
14.25	1.74908	1.1161	1.37846	1.12833	1.25826	1.1551	1.19434	1.04108	1.00339
14.5	1.75441	1.09767	1.4033	1.11722	1.22037	1.15203	1.16859	1.033	1.00793
14.75	1.76025	1.1059	1.37623	1.11427	1.2046	1.16655	1.16553	1.04207	1.00632
15	1.74119	1.09159	1.36448	1.10242	1.21795	1.13975	1.1907	1.04386	1.00383
15.25	1.74822	1.07453	1.38369	1.09665	1.24718	1.12477	1.16378	1.03014	0.99365
15.5	1.73744	1.05822	1.38947	1.08077	1.18365	1.12015	1.16684	1.03372	0.99226
15.75	1.73044	1.09275	1.37946	1.08729	1.13845	1.11404	1.16713	1.03087	1.00209
16	1.74028	1.07789	1.35724	1.06519	1.1417	1.12609	1.13838	1.02746	1.00262
16.25	1.72322	1.08351	1.34343	1.08514	1.18362	1.10894	1.15054	1.0319	0.998728
16.5	1.74386	1.07192	1.34284	1.05989	1.11834	1.11717	1.17385	1.03158	1.00153
16.75	1.73564	1.05594	1.31181	1.06306	1.11277	1.10637	1.14139	1.03473	0.995806
17	1.72043	1.06364	1.33515	1.05717	1.11519	1.12914	1.12731	1.0229	1.00071
17.25	1.7197	1.0575	1.30094	1.05827	1.08638	1.12517	1.10575	1.02239	0.99836
17.5	1.72096	1.06389	1.31136	1.04418	1.07603	1.13552	1.08749	1.00563	1.00188
17.75	1.70883	1.04072	1.29478	1.03985	1.0701	1.10113	1.08063	1.01568	1.00041
18	1.72043	1.04771	1.27093	1.05167	1.05931	1.1247	1.08021	1.0004	0.997979
18.25	1.68309	1.01466	1.28101	1.04348	1.05585	1.11271	1.04802	0.998639	0.997752
18.5	1.69365	1.02824	1.27978	1.04378	1.04137	1.11419	1.06123	1.0017	1
18.75	1.69168	1.02073	1.26632	1.04129	1.04111	1.13312	1.09065	1.01785	1.00578
19	1.67084	1.00296	1.23238	1.04045	1.04008	1.12939	1.10703	0.999059	0.994268
19.25	1.67808	1.00273	1.23899	1.03285	1.02779	1.08139	1.06441	0.999536	0.98724
19.5	1.66787	1.00273	1.23464	1.02742	1.01915	1.09946	1.06361	1.00209	0.994377
19.75	1.66796	0.991632	1.23346	1.02626	1.02543	1.06169	1.04974	0.999853	0.997352
20	1.65925	0.986121	1.21523	1.01689	1.01812	1.05408	1.04723	1.00205	1.00535
