# Supplementary material for: Monomeric agonist peptide/MHCII complexes activate T‐cells in an autonomous fashion
Source: EMBO Rep. 2023 Sep 28;24(11):e57842. doi: 10.15252/embr.202357842 (PMC10626418; doi:10.15252/embr.202357842)
Supplement: Supplementary file 8 — Source Data for Figure 7 [file EMBR-24-e57842-s002.zip › Figure 7/B/Fig 7B.xlsx]

## Sheet: Fig. 7B
	Normalized activated T-cells
Density of I-Ek molecules µm-2	mSav I-Ek/MCC	M I-Ek/MCC	D10 I-Ek/MCC	D10 I-Ek/MCC + I-Ek/K99A	D20 I-Ek/MCC I-Ek/K99A	D10 I-Ek/K99A
0.253542	0.664189
9.60652	0.979283
4.90214	0.822934
0.174331	0.175515
0.273863	0.289634
0.0849227	0.112734
6.84018	0.998356
0.354623	0.679019
1.24648	0.878316
1.05212	0.902257
0.364149	0.282446
0.183256	0.223064
0.416654	0.546256
0.629823	0.626963
0.443445	0.633056
0.737279	0.69624
0.124689	0
0.135145	0.115796
0.0505547	0
0.0594056	0
2.62002		0.907506
6.21321		0.80289
0.726961		0.694182
0.397689		0.483798
0.262436		0
0.427121		0.612772
3.65085		0.884594
0.152479		0
9.15335		0.872518
20.4667		0.865938
1.89717		1.05103
4.55533		1.03467
8.14741		0.859674
28.0152		0.965457
52.1528		1.16627
2.50676			0.838944
5.91042			0.878571
0.882076			0.757011
0.493615			0.563658
0.453363			0.387718
0.267488			0
2.99283			0.921308
0.24443			0
9.8229			0.887395
29.3524			1.03857
8.54669			0.810195
1.65695			0.981516
0.0885807			0
0.241533			0
32.7724			0.937377
3.35318			0.893314
48.9007			1.03278
114.235			0.899137
0.147337				0
0.13544				0
2.50466				0.734665
0.331031				0.502175
1.64287				0.834768
15.8021				0.927997
0.631175				0.76314
0.911225				0.812765
3.50725				0.794898
3.15765				1.02511
45.2023				0.855657
1.89752				0.82071
0.85264				0.721028
4.59165				0.924974
10.9629				0.999661
106.785				0.984729
0.148475				0
0.188714				0.143868
0.177825				0.0776885
0.23581				0.147978
0.206682					0.238944
0.0881627					0
2.84291					0.962649
0.219274					0.364611
1.60792					0.751016
0.856632					0.792185
0.975235					0.707403
3.11218					0.866827
14.3945					0.733539
9.24547					0.829252
1.80968					0.814895
0.859082					0.734065
2.81862					0.87798
4.67772					1.06383
28.3193					0.962977
116.389					1.03486
0.164965					0
0.231894					0.041768
0.170023					0.0369945
0.164486					0.0123315
84.9406						0
108.48						0
98.3803						0
91.9831						0
8.86192						0
3.03285						0.00898697
22.6259						0
13.046						0.0208498
6.74641						0
36.5218						0
65.5611						0
4.3896						0
12.5651						0
9.39355						0.0485947
77.2696						0.0444294
